# Supplementary material for: Revealing the Hidden Complexity and Reactivity of Palladacyclic Precatalysts: The P(o-tolyl)3 Ligand Enables a Cocktail of Active Species Utilizing the Pd(II)/Pd(IV) and Pd(0)/Pd(II) Pathways for Efficient Catalysis
Source: ACS Catal. 2024 Aug 9;14(17):12769–82. doi: 10.1021/acscatal.4c02585 (PMC11385352; doi:10.1021/acscatal.4c02585)
Supplement: Supplementary file 2 — cs4c02585_si_002.xyz [file cs4c02585_si_002.xyz]

90
Pd(OH)2 dimer (2)
C -9.631200 6.180700 3.784900
C -4.921000 3.330600 7.663900
C -3.540200 3.704800 8.144200
C -11.012100 5.806600 3.304600
C -11.542600 6.258100 2.082100
C -3.009700 3.253200 9.366700
C -12.829400 5.894000 1.681100
C -1.722900 3.617400 9.767700
C -0.931900 4.443100 8.957500
C -13.620400 5.068300 2.491300
C -1.440200 4.905500 7.742700
C -13.112100 4.605900 3.706100
C -2.733900 4.536100 7.344300
C -11.818400 4.975200 4.104500
C -11.467100 2.626800 5.790100
C -3.085200 6.884600 5.658700
C -12.419700 2.260700 6.756900
C -2.132500 7.250700 4.691900
C -12.834600 0.935200 6.903300
C -1.717600 8.576200 4.545500
C -12.292900 -0.048200 6.075300
C -2.259400 9.559500 5.373400
C -3.197600 9.204600 6.344600
C -11.354700 0.306800 5.104200
C -10.926100 1.633100 4.931100
C -3.626200 7.878200 6.517700
C -4.608200 7.564700 7.619100
C -9.944100 1.946700 3.829700
C -11.740500 5.286000 7.048100
C -2.811700 4.225400 4.400700
C -1.801800 3.281100 4.656900
C -12.750500 6.230300 6.791900
C -1.244200 2.517100 3.629500
C -13.308100 6.994300 7.819400
C -1.698900 2.689700 2.322400
C -12.853400 6.821600 9.126400
C -11.848800 5.888500 9.389800
C -2.703500 3.622900 2.059000
C -11.268300 5.107100 8.377000
C -3.284000 4.404200 3.071800
C -10.195700 4.112100 8.744000
C -4.356600 5.399300 2.704800
H -7.773900 2.928900 6.671700
H -6.778400 6.582500 4.777100
H -10.931400 6.897200 1.438300
H -3.620900 2.614100 10.010500
H -13.219400 6.249400 0.723300
H -1.332900 3.262000 10.725500
H 0.070700 4.734900 9.280100
H -14.623000 4.776500 2.168700
H -13.712500 3.943500 4.335400
H -0.839800 5.567900 7.113400
H -12.848100 3.025700 7.407300
H -1.704200 6.485600 4.041500
H -0.975500 8.834000 3.785900
H -13.576800 0.677400 7.662900
H -12.601300 -1.091700 6.179800
H -1.951100 10.603000 5.268900
H -10.939700 -0.465600 4.450800
H -3.612600 9.977000 6.998000
H -1.447200 3.132900 5.677800
H -13.105100 6.378500 5.771000
H -14.090800 7.722300 7.592400
H -0.461400 1.789100 3.856400
H -13.275400 7.413700 9.942700
H -1.276800 2.097700 1.506100
H -11.492300 5.758500 10.415500
H -3.060000 3.752800 1.033300
H -9.074700 2.515300 4.199600
H -5.477500 6.996100 7.249100
H -4.145000 6.940900 8.401300
H -10.407300 2.570500 3.047500
H -9.581800 1.024000 3.354000
H -4.970500 8.487400 8.094800
H -4.901800 2.306200 7.243200
H -9.650500 7.205100 4.205600
H -5.641200 3.325200 8.499100
H -8.911000 6.186200 2.949700
H -3.986900 6.434500 2.798800
H -10.565400 3.076800 8.650000
H -9.882700 4.253400 9.788900
H -4.669600 5.258000 1.659900
H -9.298200 4.190100 8.105500
H -5.254100 5.321200 3.343300
O -7.684400 3.890200 6.701400
O -6.867900 5.621100 4.747400
P -3.593100 5.110600 5.827500
P -10.959200 4.400800 5.621300
Pd -8.809200 4.990400 5.228400
Pd -5.743100 4.520900 6.220400
20
ArOMeBOH2 (4)
C -4.447200 11.165800 8.886300
C -3.968500 11.928600 7.798700
C -3.340200 13.153600 7.986200
C -3.166600 13.665200 9.285500
C -3.632800 12.928100 10.386200
C -4.261900 11.697900 10.173300
H -4.096100 11.544300 6.783300
H -2.969900 13.743600 7.145000
H -3.511500 13.300700 11.403800
H -4.620700 11.133100 11.037900
O -2.543300 14.867100 9.375200
C -2.332500 15.444900 10.643000
H -1.819100 16.400600 10.470500
H -3.283700 15.640900 11.170500
H -1.696900 14.809200 11.285800
B -5.152400 9.789900 8.669100
O -5.300200 9.329800 7.385100
H -5.740400 8.477100 7.294000
O -5.593100 9.101800 9.771700
H -6.022500 8.257400 9.593000
65
Pd_OH-Bacid (37)
Pd -5.770800 -8.184000 -0.023000
P -6.969500 -9.797000 1.004600
C -6.211800 -10.872000 2.306100
C -8.289800 -7.502500 1.564600
C -4.654100 -8.982200 3.111800
H -4.125000 -8.800600 2.162200
H -3.940700 -8.806900 3.929400
H -5.446700 -8.221500 3.188900
C -9.172700 -10.843800 -0.398700
H -9.756300 -10.129700 0.184300
C -5.210800 -10.382700 3.184600
C -9.200900 -9.415300 2.795200
H -9.168600 -10.480100 3.039800
C -8.291000 -8.872800 1.873400
C -7.026400 -11.869800 -0.954800
C -7.787600 -10.953800 -0.182300
C -7.278600 -6.960900 0.583100
H -6.760500 -6.079300 0.999500
H -7.782000 -6.637800 -0.347500
C -4.725700 -11.254300 4.174200
H -3.949700 -10.890900 4.853100
C -10.136800 -8.584400 3.409800
H -10.845500 -8.996500 4.132200
C -9.819100 -11.629900 -1.354500
H -10.896300 -11.526400 -1.505400
C -6.694700 -12.184000 2.460600
H -7.469300 -12.557700 1.787500
C -5.539400 -12.067100 -0.776400
H -5.009500 -11.140700 -0.512800
H -5.089600 -12.466200 -1.697800
H -5.330700 -12.790500 0.029700
C -10.153900 -7.215700 3.105700
H -10.881900 -6.560700 3.591900
C -9.078800 -12.537100 -2.113100
H -9.569100 -13.156500 -2.868500
C -7.702100 -12.647000 -1.909200
H -7.124600 -13.354300 -2.511200
C -9.241200 -6.680300 2.196400
H -9.255900 -5.609300 1.974700
C -5.203900 -12.557900 4.315500
H -4.799100 -13.204400 5.098300
C -6.199400 -13.026400 3.457600
H -6.590300 -14.041900 3.557800
O -4.548400 -6.689400 -0.934800
B -3.336500 -7.614000 -1.180400
O -3.039400 -7.572300 -2.585000
H -2.125800 -7.315700 -2.744000
O -3.916400 -8.998500 -0.863600
C 0.056300 -6.605200 1.533000
C -0.805900 -5.598200 1.076300
C -1.883000 -5.935500 0.244800
C -2.140700 -7.254000 -0.162800
C -1.258300 -8.243000 0.321900
C -0.180600 -7.935800 1.149600
H -0.654800 -4.556400 1.362800
H -2.552800 -5.137500 -0.089700
H -1.431600 -9.287500 0.045800
H 0.496800 -8.708900 1.520500
H -4.862900 -6.409700 -1.806400
H -4.054600 -9.424800 -1.721500
O 1.132100 -6.393800 2.344800
C 1.426100 -5.084000 2.762100
H 0.603800 -4.641100 3.354600
H 2.322500 -5.147400 3.395000
H 1.640500 -4.413700 1.908900
65
PdOH-Bacid-coord_TS (TS1)
Pd 5.969000 12.186200 5.150100
P 4.112900 13.074500 6.065700
C 3.256100 12.178100 7.432400
C 5.958700 15.022100 6.221700
C 5.478300 11.861100 8.690700
H 6.025500 11.485400 7.811000
H 5.849700 11.330500 9.578600
H 5.745100 12.925100 8.796900
C 2.330900 14.829200 4.763600
H 2.733100 15.582700 5.441800
C 3.990300 11.676800 8.541300
C 4.073200 15.441100 7.732000
H 3.113700 15.126400 8.151100
C 4.711200 14.659400 6.759400
C 2.277700 12.532500 3.939900
C 2.791000 13.503200 4.840400
C 6.584700 14.128100 5.180500
H 7.674900 14.039900 5.325900
H 6.405000 14.523200 4.163500
C 3.281000 10.994200 9.542500
H 3.836100 10.601600 10.398700
C 4.688100 16.612000 8.181700
H 4.208700 17.222400 8.950900
C 1.366100 15.208500 3.827600
H 1.024900 16.245800 3.789200
C 1.863600 11.986700 7.375000
H 1.297400 12.380000 6.529100
C 2.747800 11.098800 3.927000
H 3.797400 11.036400 3.597000
H 2.135900 10.494800 3.241900
H 2.695700 10.634300 4.924400
C 5.929700 16.989200 7.654300
H 6.416800 17.900100 8.012600
C 0.848600 14.256800 2.949700
H 0.093000 14.536900 2.211300
C 1.304700 12.938400 3.013700
H 0.900800 12.195800 2.320100
C 6.559600 16.204700 6.684400
H 7.533800 16.504000 6.288100
C 1.899600 10.804000 9.474800
H 1.384500 10.264500 10.273700
C 1.184600 11.305700 8.387000
H 0.102300 11.171000 8.321000
O 6.783800 10.985800 3.020500
B 7.057900 10.022000 4.119900
O 7.235700 8.671300 3.669400
H 8.094600 8.562800 3.246800
O 5.842300 10.014000 5.057000
C 10.453100 11.758200 6.498000
C 10.268700 12.130900 5.158000
C 9.181900 11.612600 4.441300
C 8.248600 10.723600 5.009800
C 8.466700 10.375100 6.366500
C 9.539600 10.871800 7.098500
H 10.962100 12.813100 4.664000
H 9.048100 11.908000 3.397200
H 7.771200 9.680500 6.845800
H 9.703600 10.591100 8.141700
H 5.109900 9.531800 4.652400
H 6.230600 10.566400 2.348300
O 11.471500 12.194300 7.287200
C 12.431400 13.071600 6.749000
H 11.981000 14.024900 6.415800
H 13.151300 13.281900 7.552000
H 12.970900 12.622100 5.895300
65
PdOH-Bacid-coord (38)
Pd 1.398200 0.578200 7.669200
P -0.403000 -0.825900 7.598400
C -1.762200 -0.528500 6.381800
C 1.753200 -2.399700 7.144900
C -0.117300 0.338200 4.587900
H 0.228700 1.308000 4.989000
H -0.120900 0.423500 3.491000
H 0.632400 -0.420400 4.858100
C -1.040000 -2.316800 9.895800
H -0.479600 -3.115700 9.407700
C -1.495800 -0.024100 5.082000
C -0.355100 -3.549500 6.650900
H -1.447100 -3.535100 6.604500
C 0.347600 -2.421700 7.100600
C -1.941100 -0.045900 9.874600
C -1.225400 -1.090000 9.232700
C 2.458400 -1.170500 7.659400
H 3.378900 -0.968400 7.088400
H 2.747700 -1.318500 8.716700
C -2.587600 0.139700 4.211800
H -2.397400 0.530800 3.208700
C 0.349500 -4.680700 6.237300
H -0.188600 -5.560000 5.874700
C -1.556700 -2.532200 11.174400
H -1.399700 -3.493600 11.669500
C -3.078800 -0.866400 6.745000
H -3.278800 -1.269600 7.739700
C -2.211100 1.292900 9.229800
H -1.429800 1.603100 8.521800
H -2.309500 2.076800 9.996300
H -3.158300 1.271200 8.664500
C 1.750500 -4.673200 6.269000
H 2.305800 -5.552900 5.932500
C -2.265500 -1.512100 11.810400
H -2.672300 -1.663300 12.813600
C -2.448800 -0.290100 11.161300
H -3.000500 0.508700 11.665200
C 2.444700 -3.547300 6.716100
H 3.538200 -3.550200 6.730000
C -3.892900 -0.182900 4.584200
H -4.712800 -0.038100 3.875900
C -4.142100 -0.697500 5.857100
H -5.156100 -0.967700 6.161900
O 1.972900 4.508700 7.628500
B 1.717300 3.254100 6.966500
H 1.342000 5.162900 7.300200
O 1.329300 3.339700 5.574900
H 1.996800 3.824200 5.076900
O 0.517100 2.549700 7.649800
C 5.501800 0.883500 7.666900
C 4.730300 1.299400 8.756700
C 3.514200 1.967400 8.524500
C 3.025800 2.249000 7.225000
C 3.833900 1.779800 6.150400
C 5.038400 1.127600 6.353700
H 5.061200 1.128400 9.781400
H 2.971500 2.352600 9.393400
H 3.489400 1.962300 5.128700
H 5.658600 0.789600 5.520200
H 0.467100 2.925900 8.538700
O 6.694700 0.246900 7.763400
C 7.235500 -0.016500 9.038600
H 6.579400 -0.675800 9.635300
H 8.195200 -0.524700 8.873200
H 7.415800 0.912600 9.608500
65
Pd_boronic_acid_Transmetallation_TS (TS2)
O -0.256900 -2.893700 0.209100
B 1.024900 -2.960100 -0.480700
O 1.851100 -3.955400 0.072100
H 2.778500 -3.815700 -0.149600
C 4.623700 -0.252700 0.501800
C 4.058200 -0.229000 -0.787500
C 2.762500 -0.690500 -0.988200
C 1.964200 -1.207500 0.063500
C 2.568400 -1.214500 1.340900
C 3.868800 -0.754800 1.575400
H 2.348700 -0.676900 -2.000100
H 2.012800 -1.610600 2.197900
H 4.281200 -0.792300 2.584500
O 0.890600 -2.823500 -1.875500
H 1.279800 -3.581700 -2.325900
H 4.665400 0.157800 -1.609700
H -0.143200 -3.225500 1.110100
Pd -0.154700 -0.694200 0.146000
P -2.341300 0.096000 0.220600
C -3.596800 -0.647300 1.359000
C -0.724600 2.213400 0.708300
C -1.928800 -0.563800 3.314200
H -1.093400 -0.903100 2.678000
H -1.814600 -1.012300 4.311600
H -1.809800 0.527300 3.418000
C -3.660300 1.495700 -1.846500
H -3.554300 2.364900 -1.195800
C -3.267700 -0.915100 2.715000
C -3.034800 2.628600 1.420100
H -4.067300 2.281900 1.517200
C -2.069200 1.804300 0.825800
C -3.307600 -0.883300 -2.275200
C -3.186900 0.243000 -1.419300
C 0.278100 1.310300 0.035900
H 1.288900 1.484300 0.432400
H 0.312600 1.522800 -1.049300
C -4.245500 -1.509800 3.528100
H -3.999600 -1.721200 4.572600
C -2.667800 3.881600 1.917500
H -3.413000 4.523200 2.394100
C -4.262100 1.654100 -3.096600
H -4.622300 2.638100 -3.406600
C -4.877200 -0.976000 0.880500
H -5.134000 -0.766900 -0.159300
C -2.782100 -2.249800 -1.911900
H -1.683900 -2.295000 -2.001500
H -3.203500 -3.015300 -2.580200
H -3.023400 -2.537600 -0.878200
C -1.334800 4.298400 1.818500
H -1.038600 5.272400 2.217900
C -4.396600 0.549500 -3.937900
H -4.866400 0.655400 -4.919300
C -3.924800 -0.697400 -3.523000
H -4.029000 -1.559900 -4.187200
C -0.376200 3.475400 1.222100
H 0.662900 3.809900 1.154600
C -5.513500 -1.835300 3.042200
H -6.248600 -2.299600 3.704700
C -5.832700 -1.564900 1.711500
H -6.821000 -1.810200 1.315100
O 5.891600 0.216800 0.608100
C 6.522400 0.231900 1.868300
H 7.525000 0.652600 1.711800
H 5.979000 0.863700 2.594000
H 6.623700 -0.784100 2.291300
65
PddPotol_ArOMe_BOH3 (39)
Pd 1.665400 4.109900 6.940300
P -0.709200 3.733400 7.191000
C -1.466000 2.394800 8.226100
C -0.095800 6.289900 7.941100
C 0.260000 2.830800 10.080900
H 1.126200 2.850500 9.399500
H 0.584900 2.370700 11.025200
H -0.005300 3.880100 10.289000
C -2.752000 4.709300 5.478100
H -2.955100 5.425100 6.276200
C -0.905600 2.075700 9.492400
C -2.225300 5.510100 8.875100
H -2.980100 4.725000 8.971700
C -1.099900 5.301100 8.065800
C -1.464100 2.838900 4.595700
C -1.735800 3.754100 5.645300
C 1.089500 6.076600 7.036800
H 1.919600 6.736500 7.321400
H 0.823300 6.317600 5.990800
C -1.481500 1.025100 10.224200
H -1.056400 0.774300 11.200100
C -2.368600 6.705400 9.585100
H -3.240200 6.863100 10.225300
C -3.508900 4.765700 4.304800
H -4.294000 5.518700 4.199900
C -2.566200 1.658900 7.752900
H -3.004000 1.905800 6.784000
C -0.354800 1.818500 4.684200
H 0.625300 2.325000 4.656400
H -0.399100 1.115800 3.839500
H -0.391600 1.234400 5.616600
C -1.375900 7.686300 9.485000
H -1.471500 8.618500 10.048600
C -3.254600 3.858000 3.276900
H -3.839200 3.888100 2.353800
C -2.241600 2.908400 3.429700
H -2.039900 2.201500 2.619800
C -0.256600 7.479700 8.674900
H 0.514400 8.252300 8.606000
C -2.571500 0.296600 9.742700
H -2.990600 -0.517300 10.340200
C -3.118800 0.615800 8.500300
H -3.974800 0.060000 8.109200
C 3.599600 4.742200 6.736800
C 4.198100 4.907000 5.468100
C 5.544200 5.243800 5.319300
C 6.354200 5.444100 6.448500
C 5.788600 5.303700 7.723000
C 4.429700 4.964000 7.849200
H 3.600800 4.771300 4.560600
H 5.994700 5.365800 4.330900
H 6.383300 5.470900 8.623100
H 4.019500 4.873400 8.859700
O 7.658500 5.772100 6.208200
C 8.505900 6.038000 7.296400
H 9.488700 6.296600 6.877600
H 8.145700 6.886400 7.907800
H 8.624500 5.159300 7.958800
O 2.426500 1.863000 6.819300
B 3.654800 1.717100 7.449000
O 4.710800 1.358300 6.662400
H 5.578400 1.366500 7.080100
O 3.653400 1.888400 8.799600
H 4.523100 1.928900 9.210000
H 2.512200 1.686500 5.872700
7
B(OH)3 (boric acid)
B -9.450500 4.829300 -0.164800
O -8.126500 4.546300 0.027300
H -7.641000 5.305600 0.371900
O -9.932900 6.074900 0.128100
H -10.878400 6.147300 -0.050300
O -10.292000 3.866700 -0.649800
H -9.832000 3.034900 -0.816000
58
Pd_transmetallated_vacant_site (13a)
Pd -5.510200 9.887600 8.204600
P -7.500400 8.685900 7.550100
C -7.855900 6.904700 7.915600
C -8.171600 10.838100 9.118100
C -6.895400 7.180300 10.282900
H -6.081300 7.831700 9.920700
H -6.496300 6.538600 11.081600
H -7.648300 7.849200 10.732500
C -9.252900 9.539500 5.489300
H -9.920100 9.843400 6.297800
C -7.495700 6.352700 9.173900
C -9.955800 9.166900 8.961900
H -10.327800 8.220000 8.561700
C -8.685000 9.629200 8.591000
C -7.153600 8.545500 4.741600
C -8.028500 8.922600 5.794000
C -6.834600 11.376800 8.689000
H -6.413300 12.058600 9.438600
H -6.910900 11.923000 7.732300
C -7.739600 4.987500 9.392400
H -7.462500 4.554400 10.357600
C -10.736000 9.894400 9.864400
H -11.723200 9.527800 10.156400
C -9.631800 9.778300 4.165700
H -10.589100 10.260100 3.952100
C -8.445200 6.079400 6.941900
H -8.728900 6.502300 5.976400
C -5.814400 7.899100 5.003100
H -5.170800 8.555100 5.614900
H -5.286200 7.690500 4.061700
H -5.915000 6.947800 5.550400
C -10.232400 11.081500 10.406800
H -10.827900 11.648700 11.127300
C -8.780600 9.400200 3.127200
H -9.062700 9.581800 2.086900
C -7.557800 8.791400 3.420800
H -6.890600 8.502200 2.604000
C -8.966200 11.543500 10.040500
H -8.580300 12.470800 10.473000
C -8.321000 4.174900 8.416900
H -8.493100 3.115100 8.621600
C -8.678400 4.723700 7.185100
H -9.137900 4.103200 6.411600
C -3.950600 11.035400 8.772700
C -3.030300 11.481200 7.796700
C -1.840400 12.119400 8.145600
C -1.532900 12.355100 9.495800
C -2.438900 11.945700 10.484900
C -3.630800 11.305000 10.114500
H -3.239100 11.328300 6.732900
H -1.129500 12.454800 7.386400
H -2.232900 12.119600 11.542200
H -4.319800 11.008100 10.911200
O -0.350400 12.986300 9.742800
C 0.014000 13.262100 11.072700
H 0.989500 13.766900 11.034600
H -0.712200 13.929700 11.572800
H 0.114200 12.340600 11.675900
12
bromofluorobenzene (3)
C -6.998600 4.444400 3.936400
C -5.600200 4.454300 3.936900
C -4.892400 5.660300 3.936300
C -5.590700 6.870500 3.935300
C -6.984000 6.851200 3.934900
C -7.697400 5.654200 3.935400
H -7.541300 3.497800 3.936900
H -3.801300 5.657000 3.936700
H -5.066000 7.827900 3.934900
H -8.788800 5.678700 3.935100
F -7.653800 8.011500 3.933900
Br -4.646600 2.802400 3.938300
70
Ox_add_PdIV_TS (TS3)
Pd -5.145100 9.381800 8.366000
P -7.208300 8.031500 7.338200
C -7.816700 6.371900 6.744200
C -7.882700 9.581100 9.520600
C -6.224300 5.125000 8.321100
H -5.374700 5.782600 8.082900
H -5.837900 4.105100 8.460500
H -6.639500 5.452900 9.289000
C -8.832300 10.016200 6.110500
H -9.415400 9.988900 7.033600
C -7.281800 5.159900 7.247800
C -9.374700 7.667400 9.187200
H -9.685900 6.805300 8.593000
C -8.297100 8.454500 8.762000
C -6.979100 9.184700 4.757600
C -7.733600 9.154400 5.959300
C -6.784500 10.480100 9.041000
H -6.476500 11.185800 9.821300
H -7.093100 11.062700 8.157300
C -7.776800 3.947600 6.739600
H -7.362100 3.010900 7.122300
C -10.043200 7.965100 10.380400
H -10.876900 7.340000 10.709700
C -9.194600 10.909000 5.098400
H -10.052100 11.572000 5.238300
C -8.824700 6.320300 5.763200
H -9.242100 7.248700 5.370200
C -5.806600 8.263400 4.522000
H -5.082100 8.298100 5.351700
H -5.276500 8.529200 3.596000
H -6.132700 7.213800 4.430900
C -9.627100 9.053400 11.150200
H -10.133200 9.285600 12.091100
C -8.454400 10.946400 3.916400
H -8.722900 11.642500 3.117600
C -7.363100 10.089100 3.755700
H -6.786500 10.120000 2.826900
C -8.561200 9.850500 10.721400
H -8.247500 10.706800 11.324800
C -8.774300 3.909100 5.764400
H -9.133600 2.947700 5.388300
C -9.304600 5.103400 5.275000
H -10.088100 5.094000 4.513300
C -4.177300 11.172600 8.330400
C -3.959000 12.020300 9.417700
C -3.264900 13.232400 9.274900
C -2.785100 13.618000 8.015400
C -3.010300 12.777600 6.913300
C -3.699700 11.574300 7.069700
H -4.316800 11.747900 10.413900
H -3.112300 13.861500 10.152900
H -2.632600 13.088400 5.936400
H -3.854100 10.946600 6.188300
O -2.102900 14.769900 7.765800
C -1.848200 15.658700 8.826200
H -1.294100 16.506700 8.400800
H -2.781100 16.037000 9.283800
H -1.232800 15.193600 9.618700
C -2.774900 9.121700 12.016500
C -3.615900 8.251600 12.711700
C -4.553500 7.467200 12.047600
C -4.658500 7.556100 10.654100
C -3.863400 8.475700 9.962600
C -2.885100 9.226000 10.629300
H -2.033500 9.706500 12.565100
H -5.186400 6.781900 12.614800
H -5.368200 6.923200 10.126300
H -2.224000 9.892400 10.077300
F -3.503500 8.157200 14.046200
Br -3.129600 7.808800 7.907700
70
PdIV_intermediate (36)
Pd -5.199900 9.617200 8.174400
P -7.367100 8.271500 7.323400
C -7.871500 6.539200 6.894200
C -7.939300 9.860200 9.496400
C -5.852700 5.565900 8.127800
H -5.103200 6.166200 7.586800
H -5.412600 4.582600 8.347700
H -6.041100 6.069100 9.089300
C -9.150000 10.188100 6.219300
H -9.569100 10.249200 7.225300
C -7.116700 5.420700 7.322200
C -9.447500 7.948600 9.293300
H -9.771600 7.052900 8.759300
C -8.377300 8.704200 8.804700
C -7.579000 9.192300 4.635800
C -8.107000 9.283400 5.951600
C -6.824600 10.688600 8.942400
H -6.479500 11.456700 9.642700
H -7.123400 11.182500 7.999900
C -7.574500 4.139700 6.971300
H -6.995000 3.270400 7.293700
C -10.093900 8.322900 10.478200
H -10.920000 7.719300 10.862000
C -9.670800 11.010500 5.217500
H -10.481100 11.705600 5.450900
C -9.043000 6.341600 6.140300
H -9.621200 7.204700 5.804100
C -6.497000 8.211600 4.260600
H -5.653600 8.223000 4.970000
H -6.094400 8.438200 3.262800
H -6.889100 7.181000 4.236200
C -9.669600 9.458900 11.168700
H -10.165000 9.754000 12.097300
C -9.149700 10.933600 3.925700
H -9.542900 11.573300 3.131300
C -8.121300 10.030800 3.648400
H -7.718700 9.968900 2.633700
C -8.603000 10.220800 10.679100
H -8.280700 11.113100 11.222600
C -8.737800 3.951600 6.223600
H -9.062200 2.940100 5.965800
C -9.479100 5.058400 5.805900
H -10.391800 4.928400 5.219200
C -3.909700 11.153800 8.513300
C -4.324200 12.426100 8.117400
C -3.444200 13.520600 8.177800
C -2.142500 13.343000 8.661100
C -1.733000 12.061200 9.069600
C -2.603100 10.977800 8.993700
H -5.329900 12.606600 7.732500
H -3.797300 14.497100 7.845000
H -0.712000 11.934700 9.436700
H -2.248000 9.992500 9.294600
O -1.216900 14.332000 8.770800
C -1.553200 15.636000 8.360200
H -0.663700 16.258300 8.528800
H -1.818100 15.676000 7.287700
H -2.394000 16.050400 8.946600
C -4.725300 9.097800 12.478200
C -4.044900 7.884500 12.505500
C -3.695200 7.227800 11.329900
C -4.047000 7.792200 10.097300
C -4.764600 8.996100 10.055800
C -5.079000 9.658700 11.245700
H -4.967500 9.601600 13.416300
H -3.141500 6.287800 11.378900
H -3.736800 7.297500 9.178600
H -5.588900 10.619500 11.247800
F -3.707400 7.345800 13.687100
Br -3.485000 8.526600 6.609800
70
Red_elim_PdIV_TS (TS4)
Pd -5.378000 9.474500 8.286000
P -7.443100 8.360800 7.311200
C -7.680700 6.589700 6.847200
C -8.095800 9.718600 9.574100
C -6.280100 5.813100 8.854100
H -5.324100 6.272300 8.555700
H -6.061400 4.877600 9.388300
H -6.769200 6.499000 9.563400
C -9.466700 10.014200 6.252200
H -9.933000 9.894500 7.231200
C -7.126700 5.549300 7.637000
C -9.587200 7.819200 9.175800
H -9.889200 6.970400 8.557300
C -8.509700 8.619700 8.789000
C -7.656600 9.510100 4.690900
C -8.257900 9.352300 5.969000
C -6.982300 10.587200 9.073900
H -6.648500 11.291400 9.840100
H -7.299300 11.165200 8.188000
C -7.377900 4.224000 7.247500
H -6.955500 3.415000 7.849600
C -10.257300 8.088000 10.376500
H -11.086400 7.450900 10.693900
C -10.090600 10.825500 5.302200
H -11.029200 11.327800 5.548900
C -8.457700 6.270800 5.719500
H -8.897900 7.069800 5.121000
C -6.375400 8.822900 4.297100
H -6.044000 9.155200 3.303100
H -6.496500 7.727900 4.260600
H -5.558000 9.009700 5.010300
C -9.845500 9.158800 11.173300
H -10.356100 9.363900 12.117900
C -9.505700 10.985400 4.046300
H -9.978600 11.619000 3.291500
C -8.307900 10.330400 3.754800
H -7.852600 10.456300 2.768800
C -8.776900 9.970600 10.774100
H -8.467700 10.810100 11.402400
C -8.141200 3.914900 6.120400
H -8.310300 2.870400 5.846400
C -8.687300 4.943500 5.352300
H -9.293700 4.720200 4.471200
C -3.881400 10.894800 8.586900
C -4.293100 12.229000 8.656100
C -3.380100 13.278800 8.469400
C -2.026800 12.997100 8.244900
C -1.606800 11.655000 8.210000
C -2.517300 10.620100 8.384200
H -5.332700 12.497600 8.838600
H -3.747400 14.304900 8.503600
H -0.548200 11.445000 8.042700
H -2.164100 9.590900 8.341500
O -1.062900 13.933600 8.060800
C -1.412600 15.298000 8.089300
H -0.486500 15.863300 7.918300
H -2.138700 15.554000 7.296300
H -1.836600 15.594700 9.066100
C -4.446200 9.737100 12.589800
C -3.727300 8.554200 12.736000
C -3.364800 7.793400 11.629500
C -3.741200 8.218000 10.350200
C -4.507400 9.383300 10.184100
C -4.825700 10.153200 11.310400
H -4.693200 10.331200 13.472200
H -2.784400 6.878800 11.768200
H -3.430600 7.635100 9.483300
H -5.352100 11.101600 11.220000
F -3.365100 8.151700 13.963900
Br -3.823000 7.948500 6.842600
26
cross_coupled_product (5)
C -6.737900 4.564300 4.672400
C -5.410800 4.464700 4.203100
C -4.844800 5.615500 3.632000
C -5.554100 6.816200 3.527000
C -6.872500 6.891500 4.000400
C -7.456900 5.749200 4.575300
H -7.208300 3.699700 5.146600
H -3.828700 5.574400 3.232200
H -5.072000 7.678400 3.065700
H -8.480000 5.823400 4.949700
O -7.649600 8.002400 3.948500
C -7.124900 9.186800 3.393500
H -6.847300 9.057000 2.331600
H -7.917900 9.943600 3.462500
H -6.239600 9.545600 3.949500
C -4.646400 3.194600 4.308700
C -5.277700 1.947200 4.135800
C -3.264900 3.194800 4.584700
C -4.567600 0.749600 4.233700
H -6.342700 1.910700 3.896100
C -2.539500 2.006400 4.681600
H -2.749100 4.143000 4.751200
C -3.202400 0.794400 4.505200
H -5.054900 -0.217100 4.091400
H -1.470500 2.005800 4.903900
F -2.512100 -0.352800 4.599100
44
Pd2(Br)2 monomer (35a)
Pd -5.436700 9.669200 8.343300
Br -3.254300 10.517100 9.030500
P -7.429000 8.762000 7.650400
C -7.770900 6.966700 7.929800
C -8.051800 10.771900 9.349700
C -6.967800 7.137300 10.370000
H -6.057400 7.705900 10.114000
H -6.726800 6.461200 11.202300
H -7.702200 7.873800 10.735400
C -9.044900 9.720700 5.537300
H -9.749800 10.006500 6.319500
C -7.501600 6.366000 9.189300
C -9.972200 9.323500 8.898900
H -10.398200 8.451400 8.395900
C -8.633000 9.677600 8.682100
C -6.916800 8.728900 4.862300
C -7.844100 9.077200 5.879600
C -6.619300 11.151400 9.081400
H -6.105600 11.516800 9.981000
H -6.542000 11.918300 8.291300
C -7.766700 4.994700 9.332800
H -7.561100 4.521600 10.296800
C -10.751300 10.070300 9.785400
H -11.792900 9.794000 9.966200
C -9.352400 10.011400 4.206000
H -10.291900 10.513000 3.961800
C -8.291100 6.184900 6.882700
H -8.503300 6.646600 5.916900
C -5.590700 8.072600 5.163300
H -4.935200 8.751400 5.737800
H -5.062200 7.809900 4.235900
H -5.704800 7.151000 5.755900
C -10.183500 11.159300 10.458100
H -10.786000 11.736700 11.164200
C -8.452600 9.659800 3.200000
H -8.678700 9.881500 2.153900
C -7.252400 9.027000 3.533100
H -6.546900 8.760600 2.741500
C -8.846500 11.505000 10.247400
H -8.408700 12.349000 10.787400
C -8.279800 4.225300 8.286600
H -8.469900 3.159600 8.437000
C -8.546300 4.823000 7.054700
H -8.951300 4.236500 6.226600
88
Pd2(Br)2 dimer (35)
Pd -5.511400 9.586300 8.517800
Pd -1.810100 8.907400 9.180600
Br -3.800500 7.570300 8.253500
Br -3.521100 10.923400 9.445000
P -7.459500 8.673500 7.709100
P 0.138000 9.820300 9.989200
C 0.519800 11.614300 9.766800
C -7.841300 6.879500 7.931500
C 0.859100 7.729900 8.438800
C -8.180700 10.763900 9.259500
C -7.131600 6.977300 10.404200
C -0.190000 11.516500 7.294100
H -6.138700 7.418300 10.218500
H -1.182900 11.075500 7.479900
H -7.045700 6.292900 11.260200
H -0.276100 12.200900 6.438200
H -7.801800 7.801700 10.695600
H 0.480100 10.692100 7.002700
C 1.715000 8.709300 12.043400
C -9.036400 9.784500 5.654800
H 2.382700 8.417100 11.232100
H -9.704100 10.076700 6.466100
C -7.642800 6.247100 9.188300
C 0.321100 12.246700 8.510000
C -10.015900 9.164800 8.973300
C 2.694300 9.329000 8.724900
H -10.395100 8.232300 8.546900
H 3.073600 10.261500 9.151300
C 1.383000 8.915400 8.989500
C -8.704600 9.578400 8.708800
C -6.991700 8.700000 4.880300
C -0.329700 9.793800 12.818000
C -7.864500 9.061900 5.940700
C 0.543100 9.431900 11.757600
C -6.774600 11.171500 8.909600
C -0.546900 7.322300 8.788700
H -1.013400 6.739100 7.982100
H -6.308100 11.754700 9.716300
H -0.562400 6.707100 9.706600
H -6.759000 11.786600 7.991700
C -7.951900 4.881400 9.291400
C 0.630300 13.612400 8.406900
H -7.801200 4.384500 10.253600
H 0.479500 14.109300 7.444800
C -10.825900 9.934800 9.813300
C 3.504300 8.559100 7.884800
H -11.844500 9.610700 10.040500
H 4.522900 8.883200 7.657600
C 2.046000 8.350300 13.351900
C -9.367300 10.143500 4.346400
H -10.284800 10.704500 4.152600
H 2.963500 7.789300 13.545500
C 1.018600 12.359700 10.849600
C -8.340100 6.134100 6.848800
H -8.504000 6.621500 5.886400
H 1.182500 11.872300 11.811900
C -1.620300 10.538400 12.595100
C -5.701100 7.955300 5.103300
H -2.339200 9.933300 12.020500
H -4.982200 8.560400 5.677900
H -5.232000 7.689500 4.145200
H -2.089300 10.804200 13.553200
H -1.476600 11.466800 12.021500
H -5.844800 7.026900 5.676900
C 2.994700 7.384100 7.320000
C -10.316300 11.109800 10.378100
H -10.942400 11.707000 11.046800
H 3.620700 6.786900 6.651400
C -8.519900 9.781600 3.299800
C 1.198600 8.712200 14.398500
H 1.442100 8.439200 15.428500
H -8.763300 10.054600 2.269700
C -7.351100 9.068700 3.574100
C 0.029800 9.425000 14.124300
H -0.635100 9.704200 14.946200
H -6.686200 8.789500 2.752200
C -9.008700 11.521900 10.104200
C 1.687100 6.971900 7.594000
H 1.297800 6.054800 7.143400
H -8.619400 12.439100 10.554900
C 1.118100 14.346900 9.489300
C -8.439800 4.146900 8.209000
H -8.665000 3.084100 8.329100
H 1.343300 15.409700 9.369200
C -8.638600 4.776500 6.980400
C 1.317100 13.717300 10.717900
H -9.025200 4.218800 6.123800
H 1.703700 14.274900 11.574400
63
39_DCM
Pd 1.630800 4.052800 6.893900
P -0.757900 3.708600 7.156800
C -1.543700 2.363000 8.160000
C -0.083700 6.232300 7.972800
C 0.178200 2.728100 10.033400
H 1.008000 2.856400 9.319400
H 0.562500 2.183300 10.907600
H -0.109900 3.739700 10.363900
C -2.744300 4.821100 5.468400
H -2.910200 5.528200 6.282700
C -0.991900 2.001500 9.418400
C -2.212900 5.462600 8.913300
H -2.982100 4.690000 8.995100
C -1.103200 5.257900 8.082000
C -1.559700 2.900900 4.545200
C -1.783400 3.806600 5.614900
C 1.079800 6.030500 7.040700
H 1.926200 6.670000 7.321800
H 0.798700 6.288400 6.003400
C -1.587500 0.943100 10.122800
H -1.167300 0.658300 11.091500
C -2.323000 6.637300 9.662700
H -3.182800 6.791200 10.319600
C -3.492200 4.947700 4.295100
H -4.233500 5.745700 4.206300
C -2.660000 1.663500 7.669000
H -3.092600 1.945100 6.707200
C -0.523200 1.806700 4.620000
H 0.489800 2.232300 4.710900
H -0.546500 1.179700 3.717000
H -0.677300 1.148100 5.489800
C -1.313000 7.601800 9.579700
H -1.382500 8.517000 10.174100
C -3.283500 4.052800 3.245900
H -3.860300 4.138800 2.321400
C -2.326600 3.043900 3.378900
H -2.161300 2.346600 2.552800
C -0.209700 7.400600 8.746500
H 0.574100 8.161100 8.689600
C -2.692200 0.250300 9.623100
H -3.127300 -0.570700 10.198900
C -3.234000 0.613900 8.390200
H -4.101700 0.086500 7.986000
C 3.559000 4.671800 6.656700
C 4.201000 4.531600 5.405700
C 5.552800 4.833000 5.229600
C 6.321900 5.300100 6.308600
C 5.709700 5.462500 7.558900
C 4.346700 5.157300 7.713700
H 3.637500 4.174000 4.538000
H 6.039100 4.721500 4.257200
H 6.274100 5.828900 8.418000
H 3.901300 5.306800 8.701900
O 7.633300 5.567400 6.044900
C 8.451100 6.058400 7.077900
H 9.450600 6.207800 6.646100
H 8.086500 7.024700 7.473100
H 8.531300 5.345500 7.920000
C 4.095000 1.437200 7.478300
H 4.571500 0.538900 7.072600
H 4.593100 2.361600 7.168300
Cl 4.088900 1.339800 9.249500
Cl 2.430900 1.494400 6.773500
5
DCM
C 4.074700 1.437200 7.468900
H 4.579400 0.548400 7.075200
H 4.600800 2.351100 7.172400
Cl 4.093600 1.340800 9.251700
Cl 2.431000 1.494200 6.773900
61
39_H2O
Pd 1.638000 4.231000 6.978100
P -0.727200 3.781900 7.201600
C -1.444000 2.446400 8.268100
C -0.220300 6.376800 7.894000
C 0.252600 2.997300 10.116400
H 1.064500 3.146000 9.384800
H 0.673800 2.514600 11.010100
H -0.091800 4.004100 10.406000
C -2.742300 4.652700 5.404600
H -2.969100 5.402300 6.164400
C -0.877200 2.179300 9.543200
C -2.340300 5.545200 8.805900
H -3.069300 4.736600 8.907500
C -1.191100 5.356400 8.025500
C -1.421700 2.753700 4.638900
C -1.724400 3.713600 5.639500
C 0.988400 6.176900 7.018900
H 1.791600 6.871300 7.299300
H 0.732500 6.382400 5.962000
C -1.417900 1.129100 10.301900
H -0.985000 0.916400 11.283500
C -2.540300 6.752500 9.480600
H -3.430100 6.895700 10.098800
C -3.470300 4.650200 4.211800
H -4.257400 5.391600 4.053900
C -2.521900 1.665700 7.815100
H -2.966700 1.873900 6.840200
C -0.317700 1.737900 4.808700
H 0.657100 2.247900 4.890300
H -0.276700 1.053100 3.949400
H -0.446300 1.132700 5.720400
C -1.580500 7.765300 9.374300
H -1.720700 8.707700 9.911200
C -3.184100 3.700000 3.231800
H -3.745000 3.685200 2.293800
C -2.169000 2.765700 3.451800
H -1.942200 2.025400 2.679300
C -0.438000 7.578600 8.592400
H 0.306600 8.376200 8.518900
C -2.484600 0.355400 9.839800
H -2.877800 -0.456200 10.457500
C -3.042300 0.626400 8.590200
H -3.881000 0.034800 8.214800
C 3.566300 4.881400 6.795900
C 4.037500 5.625400 5.690200
C 5.383400 5.952200 5.536300
C 6.328600 5.555000 6.498500
C 5.896300 4.829700 7.614500
C 4.532600 4.506800 7.748700
H 3.333400 5.968000 4.925900
H 5.735100 6.524500 4.674000
H 6.596900 4.518600 8.391100
H 4.233300 3.962300 8.652000
O 7.620600 5.922800 6.262400
C 8.610400 5.576200 7.198700
H 9.561400 5.971000 6.814700
H 8.416400 6.020700 8.192600
H 8.703800 4.480500 7.319100
O 2.579500 2.125900 6.956200
H 2.479000 1.759300 6.065300
H 3.499300 2.448600 6.982600
3
H2O
O 2.578600 2.127100 6.960100
H 2.487200 1.763500 6.069100
H 3.492000 2.443300 6.974900
74
39_NMP
Pd 1.505100 4.012200 6.810500
P -0.894500 3.772500 7.121700
C -1.786000 2.388800 7.979600
C -0.066100 6.127900 8.241600
C -0.022200 2.395600 9.843100
H 0.769200 2.624900 9.110800
H 0.377100 1.690400 10.586900
H -0.245800 3.342800 10.362100
C -2.713600 5.260000 5.540700
H -2.784800 5.917400 6.408700
C -1.255900 1.840100 9.177100
C -2.255000 5.396200 9.069800
H -3.076400 4.674900 9.049200
C -1.148500 5.218700 8.226800
C -1.803800 3.267100 4.467800
C -1.906200 4.111700 5.605000
C 1.092000 5.963100 7.293600
H 1.978600 6.489100 7.673400
H 0.845000 6.422300 6.317600
C -1.933500 0.765700 9.775200
H -1.527000 0.337300 10.696000
C -2.298100 6.475000 9.956700
H -3.155700 6.606200 10.621400
C -3.425200 5.583100 4.382600
H -4.044800 6.483100 4.358300
C -2.971700 1.854600 7.445800
H -3.391900 2.282700 6.533700
C -0.954900 2.020000 4.462200
H 0.083100 2.224600 4.766400
H -0.939600 1.564000 3.461200
H -1.341300 1.264400 5.166400
C -1.224600 7.371900 9.998300
H -1.241700 8.211100 10.699400
C -3.334100 4.753100 3.265400
H -3.882300 4.993200 2.350600
C -2.531600 3.611100 3.317900
H -2.458500 2.964300 2.438900
C -0.126800 7.199900 9.152000
H 0.705500 7.908500 9.191000
C -3.105500 0.236900 9.230700
H -3.606600 -0.601100 9.722300
C -3.630600 0.787500 8.061200
H -4.551200 0.392000 7.624700
C 3.449000 4.563200 6.495100
C 4.018000 4.348300 5.219700
C 5.359100 4.624100 4.945200
C 6.198200 5.130700 5.950700
C 5.664100 5.363100 7.224700
C 4.308000 5.087600 7.473900
H 3.397700 3.956700 4.406900
H 5.782300 4.464000 3.949900
H 6.282700 5.765400 8.028900
H 3.927400 5.296900 8.478800
O 7.497100 5.365800 5.595500
C 8.373500 5.913000 6.547200
H 9.346900 6.032900 6.050600
H 8.033800 6.902500 6.906300
H 8.503200 5.251800 7.425100
C 3.394300 0.348500 4.853900
C 4.867200 -0.007500 5.094100
C 5.013400 0.076200 6.624400
C 3.021400 1.194900 6.063200
H 3.201100 0.904000 3.925900
H 2.737700 -0.539500 4.847600
H 5.513800 0.748700 4.623400
H 5.155500 -0.991700 4.699100
H 4.868600 -0.905700 7.116300
H 5.996700 0.460800 6.940400
N 3.956400 1.001200 7.021100
C 3.900900 1.545300 8.359600
H 3.046300 2.228700 8.432500
H 3.792700 0.735900 9.103500
H 4.817000 2.115200 8.580900
O 2.010700 1.897600 6.144900
16
NMP
C 3.394400 0.353400 4.854900
C 4.866600 -0.008300 5.090100
C 5.023500 0.072300 6.622400
C 3.013100 1.202300 6.069700
H 3.196700 0.903700 3.924400
H 2.738900 -0.535200 4.851800
H 5.518800 0.741300 4.614400
H 5.151200 -0.993600 4.693900
H 4.865700 -0.913300 7.106800
H 6.023300 0.425500 6.928800
N 3.993800 1.017400 7.016500
C 3.897200 1.554000 8.350900
H 3.015600 2.208800 8.386800
H 3.778300 0.752900 9.104000
H 4.795400 2.140000 8.613600
O 2.021300 1.891400 6.201900
71
39_THF
Pd 1.739700 4.330900 6.913100
P -0.620600 3.817700 7.188400
C -1.313800 2.484900 8.280200
C -0.158700 6.395600 8.009000
C 0.393200 3.076200 10.107700
H 1.149700 3.327000 9.344700
H 0.891300 2.566400 10.945500
H 0.008800 4.040000 10.482200
C -2.521200 4.760800 5.314400
H -2.677200 5.574800 6.024100
C -0.726800 2.233900 9.548900
C -2.323500 5.518900 8.754500
H -3.053400 4.705200 8.774500
C -1.127000 5.367300 8.036500
C -1.410700 2.679900 4.696300
C -1.622200 3.727200 5.631300
C 1.101100 6.258800 7.195500
H 1.892500 6.901500 7.604200
H 0.915200 6.600600 6.159000
C -1.248900 1.188900 10.328700
H -0.797500 0.988000 11.304600
C -2.573000 6.693200 9.467100
H -3.501000 6.806100 10.033400
C -3.216000 4.772300 4.103000
H -3.907700 5.588800 3.880900
C -2.407400 1.706000 7.863500
H -2.877700 1.910700 6.899800
C -0.476300 1.525700 4.968100
H 0.439600 1.844900 5.487700
H -0.188700 1.027700 4.029900
H -0.956800 0.766600 5.608900
C -1.613600 7.713000 9.466300
H -1.791900 8.630100 10.034800
C -3.015800 3.741900 3.183900
H -3.548800 3.739300 2.229500
C -2.121700 2.713000 3.486100
H -1.961500 1.909400 2.761400
C -0.425800 7.564000 8.748700
H 0.317500 8.366400 8.755400
C -2.326000 0.411900 9.897800
H -2.706400 -0.393700 10.531200
C -2.914100 0.676700 8.660600
H -3.766100 0.087400 8.312100
C 3.629700 5.078100 6.738600
C 4.070700 5.786500 5.600100
C 5.396700 6.195500 5.448500
C 6.342500 5.923200 6.449900
C 5.933000 5.238800 7.601600
C 4.593100 4.832300 7.730900
H 3.363300 6.030600 4.801300
H 5.726700 6.738400 4.559000
H 6.636200 5.022200 8.407600
H 4.311900 4.311000 8.652200
O 7.615100 6.362600 6.217200
C 8.600200 6.143300 7.194200
H 9.532700 6.578300 6.807800
H 8.351500 6.633100 8.154500
H 8.765000 5.066200 7.386700
C 4.037100 0.639200 5.520900
C 4.254000 0.638700 7.040100
C 3.000500 1.352400 7.551400
C 3.389000 2.003100 5.301700
H 4.968700 0.521100 4.948000
H 3.349900 -0.171400 5.226100
H 5.153000 1.222900 7.293700
H 4.368400 -0.368400 7.468000
H 2.177200 0.649600 7.768600
H 3.186500 1.959900 8.449200
H 2.726800 2.050900 4.424400
H 4.136100 2.809400 5.225600
O 2.581000 2.220700 6.478400
13
THF
C 4.041200 0.642800 5.528200
C 4.259700 0.641600 7.046600
C 2.998300 1.362200 7.535400
C 3.376900 2.008100 5.318200
H 4.967900 0.520800 4.947200
H 3.352500 -0.169400 5.240500
H 5.160500 1.224000 7.303600
H 4.374900 -0.364800 7.476800
H 2.171700 0.643100 7.704400
H 3.154300 1.916100 8.477000
H 2.692000 2.027200 4.453300
H 4.137700 2.798500 5.158900
O 2.640500 2.277700 6.506100
75
36_DCM
Pd -5.313500 9.654700 8.184300
P -7.459800 8.256100 7.360100
C -7.900100 6.503500 6.939300
C -8.027500 9.811200 9.555200
C -5.873700 5.607500 8.216500
H -5.130400 6.211500 7.671300
H -5.413900 4.641000 8.467900
H -6.089900 6.129700 9.161900
C -9.391500 10.064800 6.329300
H -9.783700 10.091700 7.347400
C -7.118600 5.413500 7.392600
C -9.468800 7.845600 9.387300
H -9.772700 6.939100 8.859400
C -8.439200 8.639900 8.874500
C -7.799500 9.193700 4.694400
C -8.295700 9.237400 6.023300
C -6.955100 10.677800 8.975500
H -6.621300 11.455600 9.670200
H -7.285300 11.159400 8.037100
C -7.530000 4.114900 7.050200
H -6.929100 3.268200 7.392900
C -10.100100 8.196900 10.587600
H -10.893900 7.563800 10.991300
C -9.998200 10.853000 5.349100
H -10.847600 11.488800 5.610900
C -9.052900 6.260000 6.170200
H -9.654100 7.099500 5.816400
C -6.658300 8.300000 4.281100
H -5.834100 8.299100 5.011400
H -6.243100 8.621500 3.315200
H -6.996500 7.255500 4.170100
C -9.702200 9.349000 11.267100
H -10.186600 9.626900 12.206700
C -9.511300 10.819200 4.041700
H -9.971400 11.434200 3.264000
C -8.428600 9.995900 3.728600
H -8.047200 9.974400 2.704300
C -8.675900 10.149200 10.752700
H -8.374300 11.053400 11.288500
C -8.674300 3.881500 6.286100
H -8.962700 2.857400 6.035100
C -9.442700 4.959700 5.844200
H -10.341800 4.794700 5.245400
C -4.036400 11.203100 8.543100
C -4.487900 12.496000 8.273300
C -3.615300 13.596100 8.355200
C -2.281700 13.403500 8.737900
C -1.833800 12.100500 9.021900
C -2.697900 11.014100 8.924600
H -5.515200 12.690700 7.962800
H -4.000600 14.589200 8.121900
H -0.790400 11.961900 9.313600
H -2.315100 10.015300 9.132400
O -1.362100 14.394600 8.861500
C -1.739700 15.723100 8.583800
H -0.847600 16.343400 8.744900
H -2.075700 15.846700 7.538000
H -2.543900 16.073000 9.256700
C -4.761200 9.158800 12.482200
C -4.049300 7.963600 12.505400
C -3.695400 7.313200 11.327700
C -4.075000 7.864700 10.097500
C -4.825300 9.048100 10.060500
C -5.142700 9.706500 11.252200
H -5.005600 9.659500 13.421300
H -3.117100 6.387900 11.372700
H -3.761900 7.374600 9.177600
H -5.675800 10.654400 11.257700
F -3.685000 7.437600 13.684300
Br -3.580100 8.542600 6.615600
C -3.580100 11.840500 4.713600
H -3.206400 12.532000 5.475400
H -3.347200 10.801400 4.973500
Cl -2.815100 12.244300 3.152300
Cl -5.369900 11.999600 4.669400
73
36_H2O
Pd -5.197300 9.810100 8.011000
P -7.367900 8.297700 7.322100
C -7.893800 6.540700 7.017500
C -7.917000 10.028900 9.408500
C -5.745200 5.624600 8.058200
H -5.075000 6.252000 7.449300
H -5.253300 4.655200 8.222400
H -5.844000 6.118400 9.037000
C -9.172800 10.125000 6.090100
H -9.551700 10.298000 7.099100
C -7.084000 5.443700 7.395300
C -9.419600 8.104900 9.327500
H -9.740700 7.175700 8.853600
C -8.355300 8.835700 8.784000
C -7.672400 8.944800 4.565300
C -8.154700 9.177100 5.884100
C -6.808700 10.854300 8.830800
H -6.437300 11.597400 9.544800
H -7.129100 11.378400 7.915400
C -7.559900 4.147300 7.132900
H -6.937600 3.294700 7.417600
C -10.065500 8.544300 10.488000
H -10.887000 7.959500 10.908700
C -9.717300 10.847900 5.025500
H -10.508100 11.578400 5.212800
C -9.134700 6.306700 6.394900
H -9.756700 7.151600 6.092600
C -6.609500 7.916500 4.258200
H -5.743500 7.984200 4.938000
H -6.236800 8.036100 3.230500
H -7.011700 6.894400 4.350900
C -9.645400 9.722100 11.108000
H -10.138900 10.070900 12.018800
C -9.244200 10.630700 3.731000
H -9.656800 11.192000 2.889000
C -8.236200 9.688600 3.513800
H -7.870600 9.516300 2.497700
C -8.582000 10.453200 10.571500
H -8.257100 11.374300 11.063100
C -8.792600 3.923900 6.519200
H -9.129300 2.901700 6.328000
C -9.587700 5.010100 6.147500
H -10.554800 4.853100 5.663600
C -3.894400 11.308200 8.508000
C -4.269400 12.629300 8.265800
C -3.368900 13.684900 8.487300
C -2.080200 13.416000 8.964200
C -1.706300 12.083400 9.206000
C -2.601000 11.039800 8.980800
H -5.256900 12.875800 7.875000
H -3.693800 14.704300 8.276400
H -0.695700 11.883800 9.569300
H -2.273300 10.017700 9.164300
O -1.135400 14.361500 9.215900
C -1.441300 15.715200 8.983400
H -0.544000 16.291100 9.248700
H -1.687200 15.907900 7.922800
H -2.284800 16.062700 9.608300
C -4.796800 8.876500 12.248200
C -4.004400 7.734500 12.208200
C -3.557500 7.214900 10.997800
C -3.926400 7.845500 9.803200
C -4.751700 8.981900 9.811600
C -5.159500 9.499800 11.048600
H -5.116200 9.278000 13.212300
H -2.918400 6.329100 10.992900
H -3.542400 7.452000 8.863100
H -5.755900 10.406800 11.115400
F -3.653700 7.132900 13.357000
Br -3.393300 8.630000 6.432800
O -5.483900 10.908900 5.978200
H -6.207500 10.531400 5.449600
H -4.668700 10.497500 5.617000
86
36_NMP
Pd -5.411100 9.887200 8.045900
P -7.572400 8.320800 7.406000
C -7.992800 6.554200 6.977300
C -7.967300 9.747200 9.736100
C -5.741600 5.709700 7.842300
H -5.145800 6.424300 7.252000
H -5.180700 4.766500 7.911400
H -5.826200 6.122000 8.859700
C -9.764100 9.963900 6.633400
H -10.024800 9.970200 7.693600
C -7.095300 5.488400 7.227200
C -9.320300 7.717400 9.615400
H -9.633800 6.822100 9.075100
C -8.394500 8.593000 9.036200
C -8.305700 9.231800 4.819000
C -8.640800 9.243500 6.198100
C -7.013200 10.719000 9.114700
H -6.637700 11.441800 9.846600
H -7.473300 11.259000 8.272700
C -7.497000 4.185400 6.886500
H -6.803900 3.360500 7.072700
C -9.834800 7.969800 10.892400
H -10.547100 7.272800 11.340700
C -10.569900 10.665600 5.731100
H -11.443100 11.214400 6.093400
C -9.249400 6.277300 6.405500
H -9.945300 7.093800 6.206900
C -7.114300 8.477100 4.286300
H -6.194800 8.698700 4.852400
H -6.932300 8.727500 3.230800
H -7.272500 7.387300 4.345100
C -9.422600 9.106100 11.590200
H -9.813000 9.308800 12.590900
C -10.256200 10.646500 4.372100
H -10.881600 11.180800 3.651800
C -9.135500 9.935600 3.932100
H -8.892000 9.921200 2.865700
C -8.498600 9.983500 11.015000
H -8.180800 10.871700 11.568100
C -8.743800 3.921400 6.319100
H -9.021500 2.895400 6.063800
C -9.628300 4.974100 6.079000
H -10.609900 4.787600 5.636200
C -4.124500 11.391300 8.560100
C -4.590700 12.701200 8.675800
C -3.708700 13.769200 8.919000
C -2.337600 13.523000 9.059800
C -1.867800 12.203100 8.947500
C -2.747900 11.151500 8.703200
H -5.650500 12.936200 8.568800
H -4.113600 14.779000 8.999000
H -0.796400 12.021100 9.058400
H -2.351000 10.141400 8.608700
O -1.399700 14.478700 9.303600
C -1.807200 15.816400 9.453800
H -0.899700 16.402600 9.653600
H -2.289000 16.209100 8.538800
H -2.507100 15.944100 10.300300
C -4.493700 8.834900 12.172600
C -3.714600 7.693900 12.014500
C -3.412600 7.204900 10.748800
C -3.915200 7.862900 9.619100
C -4.735500 8.994300 9.749600
C -4.992400 9.484600 11.038300
H -4.697300 9.215300 13.175900
H -2.779300 6.320700 10.647400
H -3.637800 7.497800 8.632500
H -5.571800 10.391300 11.195100
F -3.233800 7.065800 13.101100
Br -3.731500 8.763000 6.332300
C -7.322900 13.157400 5.290600
C -6.706400 14.473200 4.799200
C -5.315700 14.051500 4.290600
C -6.119400 12.277300 5.609000
H -7.974200 13.254200 6.170400
H -7.915200 12.642100 4.515400
H -6.595000 15.175700 5.640200
H -7.299700 14.977500 4.023400
H -5.309600 13.850200 3.201700
H -4.538000 14.808100 4.485700
N -5.028400 12.826300 5.029100
C -3.703800 12.238000 5.006100
H -3.735100 11.234200 5.450000
H -3.350500 12.155400 3.964300
H -2.991600 12.860900 5.572300
O -6.171200 11.229000 6.256300
83
36_THF
Pd -5.016000 9.406700 8.185400
P -7.180900 8.064000 7.332100
C -7.708800 6.297100 7.100900
C -7.828300 9.898200 9.284900
C -5.711100 5.427200 8.443000
H -4.955200 5.971200 7.854000
H -5.279500 4.464300 8.751800
H -5.896500 6.016000 9.354600
C -8.850200 9.847200 5.881400
H -9.269800 10.104500 6.855200
C -6.975400 5.219800 7.652500
C -9.432500 8.062300 9.134500
H -9.762000 7.130700 8.670700
C -8.275600 8.701200 8.675100
C -7.297700 8.542900 4.521200
C -7.836800 8.877700 5.792500
C -6.614100 10.608500 8.779500
H -6.263400 11.379500 9.474500
H -6.783400 11.078000 7.792600
C -7.454900 3.915500 7.442500
H -6.890700 3.077700 7.861000
C -10.162200 8.598100 10.202400
H -11.056500 8.084300 10.563300
C -9.345500 10.485600 4.741800
H -10.139200 11.230800 4.838000
C -8.880600 6.035600 6.366300
H -9.441300 6.864600 5.929900
C -6.229600 7.494400 4.339500
H -5.405200 7.607300 5.062000
H -5.796900 7.551000 3.330000
H -6.643600 6.480400 4.468200
C -9.733700 9.780400 10.807900
H -10.294500 10.203700 11.645300
C -8.826200 10.157100 3.489300
H -9.206400 10.642900 2.586700
C -7.815300 9.198100 3.391900
H -7.409700 8.941400 2.409300
C -8.578000 10.421800 10.351600
H -8.249800 11.349500 10.828700
C -8.619200 3.664900 6.715800
H -8.960500 2.636800 6.570000
C -9.339200 4.731400 6.174100
H -10.251900 4.553300 5.600100
C -3.646200 10.868600 8.587500
C -3.957200 12.174800 8.205300
C -3.005500 13.202700 8.333600
C -1.741400 12.927500 8.867300
C -1.436500 11.611800 9.256400
C -2.375300 10.593900 9.115900
H -4.922800 12.434300 7.767100
H -3.276900 14.208600 8.010800
H -0.443800 11.405900 9.663100
H -2.098300 9.581700 9.408100
O -0.757000 13.849900 9.043600
C -0.992300 15.184200 8.664700
H -0.074000 15.743200 8.891700
H -1.206800 15.276000 7.583800
H -1.830900 15.633400 9.228400
C -4.979300 8.890400 12.524900
C -4.188400 7.750600 12.623600
C -3.647800 7.149000 11.491200
C -3.916000 7.696100 10.230800
C -4.739100 8.826200 10.111400
C -5.247500 9.433700 11.262500
H -5.374600 9.352800 13.431800
H -3.015200 6.265200 11.597200
H -3.466500 7.242400 9.348000
H -5.851600 10.336300 11.215600
F -3.932100 7.229100 13.833500
Br -3.301600 8.224200 6.667700
C -5.741400 13.668700 4.004700
C -7.157900 14.187200 4.287500
C -7.336100 13.836800 5.770500
C -5.704600 12.404600 4.863500
H -5.551400 13.467800 2.939700
H -4.986900 14.393800 4.353200
H -7.890700 13.638500 3.673400
H -7.284800 15.261500 4.085700
H -7.024200 14.673600 6.423900
H -8.378200 13.580500 6.026500
H -4.693800 12.121800 5.196000
H -6.146000 11.544200 4.328600
O -6.495100 12.708700 6.019800
