# Supplementary material for: Revealing the Hidden Complexity and Reactivity of Palladacyclic Precatalysts: The P(o-tolyl)3 Ligand Enables a Cocktail of Active Species Utilizing the Pd(II)/Pd(IV) and Pd(0)/Pd(II) Pathways for Efficient Catalysis
Source: ACS Catal. 2024 Aug 9;14(17):12769–82. doi: 10.1021/acscatal.4c02585 (PMC11385352; doi:10.1021/acscatal.4c02585)
Supplement: Supplementary file 3 — cs4c02585_si_003.cif [file cs4c02585_si_003.cif]

data_ijsf2007
_audit_creation_date               2023-02-01
_audit_creation_method
;
Olex2 1.5
(compiled 2022.04.07 svn.rca3783a0 for OlexSys, GUI svn.r6498)
;
_shelx_SHELXL_version_number       '2018/3'
_audit_contact_author_address      ?
_audit_contact_author_email        ?
_audit_contact_author_name         ''
_audit_contact_author_phone        ?
_publ_contact_author_id_orcid      ?
_publ_section_references
;
Dolomanov, O.V., Bourhis, L.J., Gildea, R.J, Howard, J.A.K. & Puschmann, H.
 (2009), J. Appl. Cryst. 42, 339-341.

Sheldrick, G.M. (2008). Acta Cryst. A64, 112-122.

Sheldrick, G.M. (2015). Acta Cryst. C71, 3-8.
;
_chemical_name_common              ?
_chemical_name_systematic          ?
_chemical_formula_moiety           'C46 H46 O4 P2 Pd2, 0.088(C6 H14)'
_chemical_formula_sum              'C46.52 H47.22 O4 P2 Pd2'
_chemical_formula_weight           945.07
_chemical_melting_point            ?
_chemical_oxdiff_formula           'C49 H53 O4 P2 Pd2'
_chemical_oxdiff_usercomment       'David Husbands DRH-01-47'
loop_
  _atom_type_symbol
  _atom_type_description
  _atom_type_scat_dispersion_real
  _atom_type_scat_dispersion_imag
  _atom_type_scat_source
 'C' 'C' 0.0181 0.0091 'International Tables Vol C Tables 4.2.6.8 and 6.1.1.4'
 'H' 'H' 0.0000 0.0000 'International Tables Vol C Tables 4.2.6.8 and 6.1.1.4'
 'O' 'O' 0.0492 0.0322 'International Tables Vol C Tables 4.2.6.8 and 6.1.1.4'
 'P' 'P' 0.2955 0.4335 'International Tables Vol C Tables 4.2.6.8 and 6.1.1.4'
 'Pd' 'Pd' 0.1215 3.9337 'International Tables Vol C Tables 4.2.6.8 and 6.1.1.4'

_shelx_space_group_comment
;
The symmetry employed for this shelxl refinement is uniquely defined
by the following loop, which should always be used as a source of
symmetry information in preference to the above space-group names.
They are only intended as comments.
;
_space_group_crystal_system        'monoclinic'
_space_group_IT_number             14
_space_group_name_H-M_alt          'P 1 21/c 1'
_space_group_name_Hall             '-P 2ybc'
loop_
  _space_group_symop_operation_xyz
 'x, y, z'
 '-x, y+1/2, -z+1/2'
 '-x, -y, -z'
 'x, -y-1/2, z-1/2'

_cell_length_a                     18.6081(4)
_cell_length_b                     24.0179(3)
_cell_length_c                     20.6550(3)
_cell_angle_alpha                  90
_cell_angle_beta                   115.708(2)
_cell_angle_gamma                  90
_cell_volume                       8317.6(3)
_cell_formula_units_Z              8
_cell_measurement_reflns_used      11056
_cell_measurement_temperature      110.00(10)
_cell_measurement_theta_max        70.8360
_cell_measurement_theta_min        4.5300
_shelx_estimated_absorpt_T_max     0.766
_shelx_estimated_absorpt_T_min     0.312
_exptl_absorpt_coefficient_mu      8.040
_exptl_absorpt_correction_T_max    0.959
_exptl_absorpt_correction_T_min    0.392
_exptl_absorpt_correction_type     gaussian
_exptl_absorpt_process_details
;
CrysAlisPro 1.171.40.67a (Rigaku Oxford Diffraction, 2019)
Numerical absorption correction based on gaussian integration over
			a multifaceted crystal model
Empirical absorption correction using spherical harmonics,
 implemented in SCALE3 ABSPACK scaling algorithm.
;
_exptl_absorpt_special_details     ?
_exptl_crystal_colour              'clear dark yellow'
_exptl_crystal_colour_lustre       clear
_exptl_crystal_colour_modifier     dark
_exptl_crystal_colour_primary      yellow
_exptl_crystal_density_diffrn      1.509
_exptl_crystal_density_meas        ?
_exptl_crystal_density_method      ?
_exptl_crystal_description         plate
_exptl_crystal_F_000               3843.0
loop_
  _exptl_crystal_face_index_h
  _exptl_crystal_face_index_k
  _exptl_crystal_face_index_l
  _exptl_crystal_face_perp_dist
 0 -1 0 0.0183
 0 1 0 0.0167
 0 0 1 0.0311
 0 0 -1 0.0347
 2 0 -1 0.0919
 -2 0 1 0.0955
 -2 2 1 0.0793

_exptl_crystal_recrystallization_method 
 'Crystallisation from toluene and hexane'
_exptl_crystal_size_max            0.189
_exptl_crystal_size_mid            0.066
_exptl_crystal_size_min            0.035
loop_
  _exptl_oxdiff_crystal_face_indexfrac_h
  _exptl_oxdiff_crystal_face_indexfrac_k
  _exptl_oxdiff_crystal_face_indexfrac_l
  _exptl_oxdiff_crystal_face_x
  _exptl_oxdiff_crystal_face_y
  _exptl_oxdiff_crystal_face_z
 0.0002 -1.0002 -0.0001 -0.0090 -0.0627 0.0108
 -0.0002 1.0002 0.0001 0.0090 0.0627 -0.0108
 -0.0001 -0.0000 0.9999 -0.0215 0.0163 0.0783
 0.0001 0.0000 -0.9999 0.0215 -0.0163 -0.0783
 2.0001 0.0000 -0.9998 0.1588 -0.0152 0.0437
 -2.0001 -0.0000 0.9998 -0.1588 0.0152 -0.0437
 -2.0005 2.0004 0.9999 -0.1408 0.1405 -0.0653

_exptl_transmission_factor_max     ?
_exptl_transmission_factor_min     ?
_diffrn_reflns_av_R_equivalents    0.0271
_diffrn_reflns_av_unetI/netI       0.0350
_diffrn_reflns_Laue_measured_fraction_full  0.999
_diffrn_reflns_Laue_measured_fraction_max  0.999
_diffrn_reflns_limit_h_max         22
_diffrn_reflns_limit_h_min         -21
_diffrn_reflns_limit_k_max         24
_diffrn_reflns_limit_k_min         -28
_diffrn_reflns_limit_l_max         24
_diffrn_reflns_limit_l_min         -22
_diffrn_reflns_number              32181
_diffrn_reflns_point_group_measured_fraction_full  0.999
_diffrn_reflns_point_group_measured_fraction_max  0.999
_diffrn_reflns_theta_full          67.078
_diffrn_reflns_theta_max           67.078
_diffrn_reflns_theta_min           3.681
_diffrn_ambient_environment        N~2~
_diffrn_ambient_temperature        110.00(10)
_diffrn_detector                   'CCD plate'
_diffrn_detector_area_resol_mean   16.1450
_diffrn_detector_type              Eos
_diffrn_measured_fraction_theta_full  0.999
_diffrn_measured_fraction_theta_max  0.999
_diffrn_measurement_details
;
List of Runs (angles in degrees, time in seconds):

  # Type    Start    End  Width  t~exp~   \w     \q     \k     \f   Frames
--------------------------------------------------------------------------
  1  \w    -20.00   8.00   1.00    1.75    --    0.00  77.00-120.00   28
  2  \w    -30.00   6.00   1.00    1.75    --    0.00  77.00 -30.00   36
  3  \w      9.00  36.00   1.00    1.75    --    0.00  77.00 -30.00   27
  4  \w    -30.00  31.00   1.00    1.75    --    0.00  77.00-180.00   61
  5  \w     29.00 105.00   1.00    7.00    --   54.00-125.00 -60.00   76
  6  \w     84.00 111.00   1.00    7.00    --   54.00 170.00 -89.00   27
  7  \w     15.00  74.00   1.00    7.00    --   54.00 -57.00 -90.00   59
  8  \w     11.00  65.00   1.00    7.00    --   54.00  19.00-120.00   54
  9  \w     33.00 107.00   1.00    7.00    --   54.00  57.00-120.00   74
 10  \w    108.00 160.00   1.00    7.00    --  108.00  77.00 150.00   52
 11  \w     36.00 107.00   1.00    7.00    --  108.00 -91.00  30.00   71
 12  \w     49.00 128.00   1.00    7.00    --  108.00 -50.00   0.00   79
 13  \w    116.00 172.00   1.00    7.00    --  108.00 111.00 -90.00   56
 14  \w    104.00 178.00   1.00    7.00    --  108.00  77.00  30.00   74
 15  \w     58.00  84.00   1.00    7.00    --  108.00 -91.00 -90.00   26
 16  \w     69.00 104.00   1.00    7.00    --  108.00 -91.00  90.00   35
 17  \w    108.00 167.00   1.00    7.00    --  108.00  77.00 -60.00   59
 18  \w    107.00 176.00   1.00    7.00    --  108.00  77.00  90.00   69
;
_diffrn_measurement_device         'four-circle diffractometer'
_diffrn_measurement_device_type    'SuperNova, Dual, Cu at home/near, Eos'
_diffrn_measurement_method         '\w scans'
_diffrn_orient_matrix_type        
 'CrysAlisPro convention (1999,Acta A55,543-557)'
_diffrn_orient_matrix_UB_11        0.0686319000
_diffrn_orient_matrix_UB_12        0.0089941000
_diffrn_orient_matrix_UB_13        -0.0214973000
_diffrn_orient_matrix_UB_21        0.0005526000
_diffrn_orient_matrix_UB_22        0.0626385000
_diffrn_orient_matrix_UB_23        0.0163434000
_diffrn_orient_matrix_UB_31        0.0609891000
_diffrn_orient_matrix_UB_32        -0.0108045000
_diffrn_orient_matrix_UB_33        0.0783054000
_diffrn_radiation_monochromator    mirror
_diffrn_radiation_probe            x-ray
_diffrn_radiation_type             CuK\a
_diffrn_radiation_wavelength       1.54184
_diffrn_source                     'micro-focus sealed X-ray tube'
_diffrn_source_type                'SuperNova (Cu) X-ray Source'
_reflns_Friedel_coverage           0.000
_reflns_Friedel_fraction_full      .
_reflns_Friedel_fraction_max       .
_reflns_number_gt                  12427
_reflns_number_total               14840
_reflns_special_details
;
 Reflections were merged by SHELXL according to the crystal
 class for the calculation of statistics and refinement.
 
 _reflns_Friedel_fraction is defined as the number of unique
 Friedel pairs measured divided by the number that would be
 possible theoretically, ignoring centric projections and
 systematic absences.
;
_reflns_threshold_expression       'I > 2\s(I)'
_computing_cell_refinement         'CrysAlisPro 1.171.40.67a (Rigaku OD, 2019)'
_computing_data_collection         'CrysAlisPro 1.171.40.67a (Rigaku OD, 2019)'
_computing_data_reduction          'CrysAlisPro 1.171.40.67a (Rigaku OD, 2019)'
_computing_molecular_graphics      'Olex2 1.5 (Dolomanov et al., 2009)'
_computing_publication_material    'Olex2 1.5 (Dolomanov et al., 2009)'
_computing_structure_refinement    'SHELXL 2018/3 (Sheldrick, 2015)'
_computing_structure_solution      'SHELXS  (Sheldrick, 2008)'
_refine_diff_density_max           0.694
_refine_diff_density_min           -0.799
_refine_diff_density_rms           0.077
_refine_ls_extinction_coef         0.0000065(16)
_refine_ls_extinction_expression  
 'Fc^*^=kFc[1+0.001xFc^2^\l^3^/sin(2\q)]^-1/4^'
_refine_ls_extinction_method       'SHELXL-2018/3 (Sheldrick 2018)'
_refine_ls_goodness_of_fit_ref     1.052
_refine_ls_hydrogen_treatment      constr
_refine_ls_matrix_type             full
_refine_ls_number_parameters       1030
_refine_ls_number_reflns           14840
_refine_ls_number_restraints       18
_refine_ls_R_factor_all            0.0399
_refine_ls_R_factor_gt             0.0292
_refine_ls_restrained_S_all        1.052
_refine_ls_shift/su_max            0.002
_refine_ls_shift/su_mean           0.000
_refine_ls_structure_factor_coef   Fsqd
_refine_ls_weighting_details      
 'w=1/[\s^2^(Fo^2^)+(0.0252P)^2^+7.0603P] where P=(Fo^2^+2Fc^2^)/3'
_refine_ls_weighting_scheme        calc
_refine_ls_wR_factor_gt            0.0645
_refine_ls_wR_factor_ref           0.0703
_refine_special_details
;
The asymmetric unit contained a partially occupied hexane of crystallisation.
This was modelled in two positions with refined occupancies of 0.090(6) and 
0.084(6).  The hexanes were modelled isotropically with the ADP of the 
carbons in each hexane constrained to be the same.  C-C bond lengths were
restrained to be 1.52 angstroms and 1-3 C-C-C distances restrained to be 
2.48 angstroms.
;
_olex2_refinement_description
;
1. Fixed Uiso
 At 1.2 times of:
  All C(H) groups, All C(H,H) groups
 At 1.5 times of:
  All C(H,H,H) groups
2. Restrained distances
 C94-C93 = C95-C94 = C95-C96 = C96-C97 = C98-C97
 1.52 with sigma of 0.01
 C93A-C94A = C95A-C94A = C95A-C96A = C97A-C96A = C97A-C98A
 1.52 with sigma of 0.01
 C93-C95 = C94-C96 = C95-C97 = C96-C98
 2.48 with sigma of 0.01
 C93A-C95A = C94A-C96A = C95A-C97A = C96A-C98A
 2.48 with sigma of 0.01
3. Others
 Sof(C93)=Sof(H93A)=Sof(H93B)=Sof(H93C)=Sof(C94)=Sof(H94A)=Sof(H94B)=Sof(C95)=
 Sof(H95A)=Sof(H95B)=Sof(C96)=Sof(H96A)=Sof(H96B)=Sof(C97)=Sof(H97A)=Sof(H97B)=
 Sof(C98)=Sof(H98A)=Sof(H98B)=Sof(H98C)=FVAR(1)
 Sof(C93A)=Sof(H93D)=Sof(H93E)=Sof(H93F)=Sof(C94A)=Sof(H94C)=Sof(H94D)=
 Sof(C95A)=Sof(H95C)=Sof(H95D)=Sof(C96A)=Sof(H96C)=Sof(H96D)=Sof(C97A)=
 Sof(H97C)=Sof(H97D)=Sof(C98A)=Sof(H98D)=Sof(H98E)=Sof(H98F)=FVAR(2)
 Uiso(C93)=Uiso(C94)=Uiso(C95)=Uiso(C96)=Uiso(C97)=Uiso(C98)=0.1*FVAR(4)
 Uiso(C93A)=Uiso(C94A)=Uiso(C95A)=Uiso(C96A)=Uiso(C97A)=Uiso(C98A)=0.1*FVAR(5)
4.a Secondary CH2 refined with riding coordinates:
 C5(H5A,H5B), C26(H26A,H26B), C51(H51A,H51B), C72(H72A,H72B), C94(H94A,H94B),
 C94A(H94C,H94D), C95(H95A,H95B), C95A(H95C,H95D), C96(H96A,H96B), C96A(H96C,
 H96D), C97(H97A,H97B), C97A(H97C,H97D)
4.b Aromatic/amide H refined with riding coordinates:
 C8(H8), C9(H9), C10(H10), C11(H11), C14(H14), C15(H15), C16(H16), C17(H17),
 C21(H21), C22(H22), C23(H23), C24(H24), C29(H29), C30(H30), C31(H31), C32(H32),
  C35(H35), C36(H36), C37(H37), C38(H38), C42(H42), C43(H43), C44(H44),
 C45(H45), C54(H54), C55(H55), C56(H56), C57(H57), C60(H60), C61(H61), C62(H62),
  C63(H63), C67(H67), C68(H68), C69(H69), C70(H70), C75(H75), C76(H76),
 C77(H77), C78(H78), C81(H81), C82(H82), C83(H83), C84(H84), C87(H87), C88(H88),
  C89(H89), C90(H90)
4.c Idealised Me refined as rotating group:
 C2(H2A,H2B,H2C), C4(H4A,H4B,H4C), C18(H18A,H18B,H18C), C25(H25A,H25B,H25C),
 C39(H39A,H39B,H39C), C46(H46A,H46B,H46C), C48(H48A,H48B,H48C), C50(H50A,H50B,
 H50C), C64(H64A,H64B,H64C), C71(H71A,H71B,H71C), C85(H85A,H85B,H85C), C92(H92A,
 H92B,H92C), C93(H93A,H93B,H93C), C93A(H93D,H93E,H93F), C98(H98A,H98B,H98C),
 C98A(H98D,H98E,H98F)
;
_atom_sites_solution_hydrogens     geom
_atom_sites_solution_primary       direct
_atom_sites_solution_secondary     ?
loop_
  _atom_site_label
  _atom_site_type_symbol
  _atom_site_fract_x
  _atom_site_fract_y
  _atom_site_fract_z
  _atom_site_U_iso_or_equiv
  _atom_site_adp_type
  _atom_site_occupancy
  _atom_site_site_symmetry_order
  _atom_site_calc_flag
  _atom_site_refinement_flags_posn
  _atom_site_refinement_flags_adp
  _atom_site_refinement_flags_occupancy
  _atom_site_disorder_assembly
  _atom_site_disorder_group
 C1 C 0.31573(18) 0.50632(13) 0.34494(15) 0.0186(6) Uani 1 1 d . . . . .
 C2 C 0.39823(19) 0.52887(15) 0.39050(17) 0.0281(8) Uani 1 1 d . . . . .
 H2A H 0.437633 0.507206 0.381541 0.042 Uiso 1 1 calc R U . . .
 H2B H 0.409706 0.526078 0.441391 0.042 Uiso 1 1 calc R U . . .
 H2C H 0.400862 0.567970 0.378113 0.042 Uiso 1 1 calc R U . . .
 C3 C 0.24742(17) 0.40490(13) 0.19696(15) 0.0180(6) Uani 1 1 d . . . . .
 C4 C 0.28502(19) 0.37809(14) 0.15262(17) 0.0255(7) Uani 1 1 d . . . . .
 H4A H 0.243287 0.361261 0.109463 0.038 Uiso 1 1 calc R U . . .
 H4B H 0.322658 0.349231 0.181180 0.038 Uiso 1 1 calc R U . . .
 H4C H 0.313418 0.406437 0.138557 0.038 Uiso 1 1 calc R U . . .
 C5 C 0.04958(18) 0.48050(13) 0.13936(16) 0.0222(7) Uani 1 1 d . . . . .
 H5A H 0.058752 0.461722 0.100933 0.027 Uiso 1 1 calc R U . . .
 H5B H 0.028339 0.452258 0.161424 0.027 Uiso 1 1 calc R U . . .
 C6 C -0.01278(18) 0.52436(13) 0.10548(16) 0.0199(6) Uani 1 1 d . . . . .
 C7 C -0.00918(18) 0.57189(13) 0.14534(16) 0.0192(6) Uani 1 1 d . . . . .
 C8 C -0.06527(18) 0.61456(14) 0.11808(17) 0.0234(7) Uani 1 1 d . . . . .
 H8 H -0.062473 0.646337 0.146471 0.028 Uiso 1 1 calc R U . . .
 C9 C -0.12529(19) 0.60965(15) 0.04861(17) 0.0283(8) Uani 1 1 d . . . . .
 H9 H -0.163477 0.638559 0.028733 0.034 Uiso 1 1 calc R U . . .
 C10 C -0.12949(19) 0.56248(16) 0.00820(17) 0.0283(8) Uani 1 1 d . . . . .
 H10 H -0.170846 0.559372 -0.039198 0.034 Uiso 1 1 calc R U . . .
 C11 C -0.07414(19) 0.51980(14) 0.03603(16) 0.0238(7) Uani 1 1 d . . . . .
 H11 H -0.077985 0.487618 0.007964 0.029 Uiso 1 1 calc R U . . .
 C12 C 0.05052(18) 0.56420(12) 0.30126(16) 0.0197(6) Uani 1 1 d . . . . .
 C13 C 0.1049(2) 0.56765(14) 0.37448(17) 0.0242(7) Uani 1 1 d . . . . .
 C14 C 0.0768(2) 0.55694(15) 0.42582(18) 0.0320(8) Uani 1 1 d . . . . .
 H14 H 0.112486 0.559944 0.475314 0.038 Uiso 1 1 calc R U . . .
 C15 C -0.0016(2) 0.54206(15) 0.40660(19) 0.0320(8) Uani 1 1 d . . . . .
 H15 H -0.019237 0.535326 0.442705 0.038 Uiso 1 1 calc R U . . .
 C16 C -0.0544(2) 0.53695(14) 0.33481(18) 0.0283(7) Uani 1 1 d . . . . .
 H16 H -0.108117 0.526156 0.321430 0.034 Uiso 1 1 calc R U . . .
 C17 C -0.02830(19) 0.54772(13) 0.28264(17) 0.0213(7) Uani 1 1 d . . . . .
 H17 H -0.064424 0.543873 0.233370 0.026 Uiso 1 1 calc R U . . .
 C18 C 0.1920(2) 0.58083(16) 0.39903(18) 0.0325(8) Uani 1 1 d . . . . .
 H18A H 0.205090 0.578717 0.357991 0.049 Uiso 1 1 calc R U . . .
 H18B H 0.224402 0.553896 0.435712 0.049 Uiso 1 1 calc R U . . .
 H18C H 0.203014 0.618466 0.419340 0.049 Uiso 1 1 calc R U . . .
 C19 C 0.11256(18) 0.64649(13) 0.23337(17) 0.0234(7) Uani 1 1 d . . . . .
 C20 C 0.13524(19) 0.66703(14) 0.18154(19) 0.0283(8) Uani 1 1 d . . . . .
 C21 C 0.1559(2) 0.72369(16) 0.1855(2) 0.0364(9) Uani 1 1 d . . . . .
 H21 H 0.171015 0.738629 0.150642 0.044 Uiso 1 1 calc R U . . .
 C22 C 0.1550(2) 0.75848(15) 0.2389(2) 0.0383(9) Uani 1 1 d . . . . .
 H22 H 0.170608 0.796348 0.240910 0.046 Uiso 1 1 calc R U . . .
 C23 C 0.1313(2) 0.73769(15) 0.2890(2) 0.0361(9) Uani 1 1 d . . . . .
 H23 H 0.130124 0.761169 0.325563 0.043 Uiso 1 1 calc R U . . .
 C24 C 0.1092(2) 0.68228(14) 0.28534(19) 0.0291(8) Uani 1 1 d . . . . .
 H24 H 0.091437 0.668289 0.318907 0.035 Uiso 1 1 calc R U . . .
 C25 C 0.1384(2) 0.63176(16) 0.12311(18) 0.0342(8) Uani 1 1 d . . . . .
 H25A H 0.084009 0.622226 0.088405 0.051 Uiso 1 1 calc R U . . .
 H25B H 0.168190 0.597566 0.143920 0.051 Uiso 1 1 calc R U . . .
 H25C H 0.164956 0.652400 0.098718 0.051 Uiso 1 1 calc R U . . .
 C26 C 0.1555(2) 0.42955(14) 0.38910(17) 0.0265(7) Uani 1 1 d . . . . .
 H26A H 0.199873 0.445451 0.432104 0.032 Uiso 1 1 calc R U . . .
 H26B H 0.115966 0.459587 0.366767 0.032 Uiso 1 1 calc R U . . .
 C27 C 0.11671(19) 0.38437(14) 0.41330(17) 0.0237(7) Uani 1 1 d . . . . .
 C28 C 0.08628(18) 0.33802(13) 0.36960(16) 0.0212(7) Uani 1 1 d . . . . .
 C29 C 0.0491(2) 0.29442(15) 0.38751(19) 0.0293(8) Uani 1 1 d . . . . .
 H29 H 0.028848 0.263324 0.356417 0.035 Uiso 1 1 calc R U . . .
 C30 C 0.0423(2) 0.29722(17) 0.45153(19) 0.0343(9) Uani 1 1 d . . . . .
 H30 H 0.017373 0.267788 0.464938 0.041 Uiso 1 1 calc R U . . .
 C31 C 0.0720(2) 0.34326(17) 0.49624(18) 0.0330(9) Uani 1 1 d . . . . .
 H31 H 0.066932 0.345118 0.540019 0.040 Uiso 1 1 calc R U . . .
 C32 C 0.10894(19) 0.38650(16) 0.47761(17) 0.0281(8) Uani 1 1 d . . . . .
 H32 H 0.128992 0.417643 0.508673 0.034 Uiso 1 1 calc R U . . .
 C33 C 0.13710(19) 0.26832(13) 0.28604(17) 0.0219(7) Uani 1 1 d . . . . .
 C34 C 0.2111(2) 0.24726(14) 0.33582(17) 0.0240(7) Uani 1 1 d . . . . .
 C35 C 0.2290(2) 0.19187(14) 0.32846(18) 0.0285(8) Uani 1 1 d . . . . .
 H35 H 0.278885 0.177086 0.361430 0.034 Uiso 1 1 calc R U . . .
 C36 C 0.1765(2) 0.15771(14) 0.27470(19) 0.0293(8) Uani 1 1 d . . . . .
 H36 H 0.190906 0.120359 0.270681 0.035 Uiso 1 1 calc R U . . .
 C37 C 0.1027(2) 0.17835(14) 0.22661(19) 0.0289(8) Uani 1 1 d . . . . .
 H37 H 0.065874 0.155148 0.189994 0.035 Uiso 1 1 calc R U . . .
 C38 C 0.0837(2) 0.23308(14) 0.23289(18) 0.0251(7) Uani 1 1 d . . . . .
 H38 H 0.033165 0.247168 0.200331 0.030 Uiso 1 1 calc R U . . .
 C39 C 0.2703(2) 0.28216(15) 0.39554(18) 0.0318(8) Uani 1 1 d . . . . .
 H39A H 0.248182 0.291841 0.429366 0.048 Uiso 1 1 calc R U . . .
 H39B H 0.281375 0.316294 0.375490 0.048 Uiso 1 1 calc R U . . .
 H39C H 0.319834 0.261115 0.420711 0.048 Uiso 1 1 calc R U . . .
 C40 C 0.01363(19) 0.35164(13) 0.21333(16) 0.0218(7) Uani 1 1 d . . . . .
 C41 C 0.0048(2) 0.34656(14) 0.14217(18) 0.0271(7) Uani 1 1 d . . . . .
 C42 C -0.0692(2) 0.35909(16) 0.08617(18) 0.0359(9) Uani 1 1 d . . . . .
 H42 H -0.076527 0.354525 0.038010 0.043 Uiso 1 1 calc R U . . .
 C43 C -0.1325(2) 0.37807(17) 0.0987(2) 0.0392(9) Uani 1 1 d . . . . .
 H43 H -0.182201 0.386545 0.059494 0.047 Uiso 1 1 calc R U . . .
 C44 C -0.1232(2) 0.38458(15) 0.16822(19) 0.0330(8) Uani 1 1 d . . . . .
 H44 H -0.166044 0.398137 0.177180 0.040 Uiso 1 1 calc R U . . .
 C45 C -0.0507(2) 0.37116(13) 0.22499(18) 0.0264(7) Uani 1 1 d . . . . .
 H45 H -0.044639 0.375297 0.272848 0.032 Uiso 1 1 calc R U . . .
 C46 C 0.0720(2) 0.33042(15) 0.12390(18) 0.0319(8) Uani 1 1 d . . . . .
 H46A H 0.122606 0.332103 0.167316 0.048 Uiso 1 1 calc R U . . .
 H46B H 0.073759 0.356205 0.087850 0.048 Uiso 1 1 calc R U . . .
 H46C H 0.063323 0.292451 0.104635 0.048 Uiso 1 1 calc R U . . .
 C47 C 0.80855(19) 0.41924(14) 0.32625(18) 0.0247(7) Uani 1 1 d . . . . .
 C48 C 0.8898(2) 0.39849(16) 0.37672(19) 0.0324(8) Uani 1 1 d . . . . .
 H48A H 0.897068 0.360486 0.363312 0.049 Uiso 1 1 calc R U . . .
 H48B H 0.894876 0.398628 0.425960 0.049 Uiso 1 1 calc R U . . .
 H48C H 0.930626 0.422823 0.373830 0.049 Uiso 1 1 calc R U . . .
 C49 C 0.72337(18) 0.50451(14) 0.15848(16) 0.0215(7) Uani 1 1 d . . . . .
 C50 C 0.75999(19) 0.52629(14) 0.11084(17) 0.0253(7) Uani 1 1 d . . . . .
 H50A H 0.719364 0.527177 0.060869 0.038 Uiso 1 1 calc R U . . .
 H50B H 0.803813 0.501816 0.114710 0.038 Uiso 1 1 calc R U . . .
 H50C H 0.780517 0.563986 0.126082 0.038 Uiso 1 1 calc R U . . .
 C51 C 0.6548(2) 0.49819(14) 0.36889(17) 0.0265(7) Uani 1 1 d . . . . .
 H51A H 0.615785 0.467230 0.353818 0.032 Uiso 1 1 calc R U . . .
 H51B H 0.702972 0.485191 0.410916 0.032 Uiso 1 1 calc R U . . .
 C52 C 0.61982(18) 0.54604(13) 0.39196(16) 0.0201(6) Uani 1 1 d . . . . .
 C53 C 0.57723(17) 0.58636(13) 0.34092(15) 0.0177(6) Uani 1 1 d . . . . .
 C54 C 0.54250(18) 0.63180(13) 0.35817(16) 0.0213(7) Uani 1 1 d . . . . .
 H54 H 0.512380 0.658103 0.322279 0.026 Uiso 1 1 calc R U . . .
 C55 C 0.55225(19) 0.63840(14) 0.42844(17) 0.0241(7) Uani 1 1 d . . . . .
 H55 H 0.529072 0.669299 0.441068 0.029 Uiso 1 1 calc R U . . .
 C56 C 0.59631(19) 0.59925(14) 0.47991(16) 0.0243(7) Uani 1 1 d . . . . .
 H56 H 0.604436 0.604212 0.528234 0.029 Uiso 1 1 calc R U . . .
 C57 C 0.62855(18) 0.55316(14) 0.46199(16) 0.0234(7) Uani 1 1 d . . . . .
 H57 H 0.656829 0.526193 0.497645 0.028 Uiso 1 1 calc R U . . .
 C58 C 0.60684(18) 0.64925(13) 0.24012(15) 0.0186(6) Uani 1 1 d . . . . .
 C59 C 0.67842(18) 0.67607(13) 0.28624(17) 0.0212(7) Uani 1 1 d . . . . .
 C60 C 0.6892(2) 0.73114(14) 0.27169(18) 0.0266(7) Uani 1 1 d . . . . .
 H60 H 0.737269 0.749467 0.302208 0.032 Uiso 1 1 calc R U . . .
 C61 C 0.6328(2) 0.76027(14) 0.21471(18) 0.0272(7) Uani 1 1 d . . . . .
 H61 H 0.642360 0.797748 0.205960 0.033 Uiso 1 1 calc R U . . .
 C62 C 0.5621(2) 0.73414(14) 0.17046(18) 0.0272(7) Uani 1 1 d . . . . .
 H62 H 0.522359 0.753880 0.131532 0.033 Uiso 1 1 calc R U . . .
 C63 C 0.54947(19) 0.67944(14) 0.18296(17) 0.0227(7) Uani 1 1 d . . . . .
 H63 H 0.500844 0.661830 0.152195 0.027 Uiso 1 1 calc R U . . .
 C64 C 0.7420(2) 0.64814(15) 0.35084(17) 0.0306(8) Uani 1 1 d . . . . .
 H64A H 0.721552 0.640869 0.386475 0.046 Uiso 1 1 calc R U . . .
 H64B H 0.788817 0.672470 0.371877 0.046 Uiso 1 1 calc R U . . .
 H64C H 0.757131 0.612873 0.336276 0.046 Uiso 1 1 calc R U . . .
 C65 C 0.48957(18) 0.55972(12) 0.18803(15) 0.0176(6) Uani 1 1 d . . . . .
 C66 C 0.47346(19) 0.55784(13) 0.11500(16) 0.0221(7) Uani 1 1 d . . . . .
 C67 C 0.39643(19) 0.54368(14) 0.06481(17) 0.0268(7) Uani 1 1 d . . . . .
 H67 H 0.384157 0.543686 0.015110 0.032 Uiso 1 1 calc R U . . .
 C68 C 0.3378(2) 0.52968(15) 0.08598(18) 0.0290(8) Uani 1 1 d . . . . .
 H68 H 0.285842 0.520343 0.050937 0.035 Uiso 1 1 calc R U . . .
 C69 C 0.35472(19) 0.52923(14) 0.15828(18) 0.0266(7) Uani 1 1 d . . . . .
 H69 H 0.315144 0.518300 0.173174 0.032 Uiso 1 1 calc R U . . .
 C70 C 0.42985(18) 0.54489(13) 0.20850(16) 0.0205(6) Uani 1 1 d . . . . .
 H70 H 0.441030 0.545557 0.257952 0.025 Uiso 1 1 calc R U . . .
 C71 C 0.53609(19) 0.56914(15) 0.08846(17) 0.0261(7) Uani 1 1 d . . . . .
 H71A H 0.537484 0.538152 0.058159 0.039 Uiso 1 1 calc R U . . .
 H71B H 0.588380 0.572924 0.129637 0.039 Uiso 1 1 calc R U . . .
 H71C H 0.522994 0.603659 0.060396 0.039 Uiso 1 1 calc R U . . .
 C72 C 0.5343(2) 0.42053(15) 0.12433(18) 0.0293(8) Uani 1 1 d . . . . .
 H72A H 0.514228 0.453466 0.140218 0.035 Uiso 1 1 calc R U . . .
 H72B H 0.536798 0.430735 0.078890 0.035 Uiso 1 1 calc R U . . .
 C73 C 0.47410(19) 0.37444(14) 0.10821(17) 0.0243(7) Uani 1 1 d . . . . .
 C74 C 0.49023(19) 0.33216(14) 0.15875(17) 0.0228(7) Uani 1 1 d . . . . .
 C75 C 0.43878(19) 0.28724(14) 0.14766(18) 0.0262(7) Uani 1 1 d . . . . .
 H75 H 0.451254 0.258746 0.182783 0.031 Uiso 1 1 calc R U . . .
 C76 C 0.36881(19) 0.28491(15) 0.08419(18) 0.0292(8) Uani 1 1 d . . . . .
 H76 H 0.333035 0.254585 0.075540 0.035 Uiso 1 1 calc R U . . .
 C77 C 0.3515(2) 0.32683(15) 0.03370(18) 0.0293(8) Uani 1 1 d . . . . .
 H77 H 0.303515 0.325125 -0.009476 0.035 Uiso 1 1 calc R U . . .
 C78 C 0.40309(19) 0.37133(15) 0.04527(17) 0.0270(7) Uani 1 1 d . . . . .
 H78 H 0.390087 0.399877 0.010162 0.032 Uiso 1 1 calc R U . . .
 C79 C 0.62465(19) 0.26757(14) 0.24140(18) 0.0274(7) Uani 1 1 d . . . . .
 C80 C 0.6426(2) 0.24462(16) 0.1865(2) 0.0341(8) Uani 1 1 d . . . . .
 C81 C 0.6638(2) 0.18847(16) 0.1921(2) 0.0383(9) Uani 1 1 d . . . . .
 H81 H 0.677107 0.172587 0.156512 0.046 Uiso 1 1 calc R U . . .
 C82 C 0.66622(19) 0.15529(15) 0.2476(2) 0.0340(9) Uani 1 1 d . . . . .
 H82 H 0.680879 0.117201 0.249780 0.041 Uiso 1 1 calc R U . . .
 C83 C 0.6472(2) 0.17760(15) 0.3002(2) 0.0325(8) Uani 1 1 d . . . . .
 H83 H 0.648562 0.154968 0.338407 0.039 Uiso 1 1 calc R U . . .
 C84 C 0.62601(19) 0.23357(14) 0.29620(19) 0.0283(8) Uani 1 1 d . . . . .
 H84 H 0.612212 0.248765 0.331768 0.034 Uiso 1 1 calc R U . . .
 C85 C 0.6389(3) 0.27756(18) 0.1228(2) 0.0463(10) Uani 1 1 d . . . . .
 H85A H 0.654591 0.253642 0.092643 0.069 Uiso 1 1 calc R U . . .
 H85B H 0.675360 0.309359 0.139762 0.069 Uiso 1 1 calc R U . . .
 H85C H 0.584363 0.291011 0.094613 0.069 Uiso 1 1 calc R U . . .
 C86 C 0.57175(18) 0.35366(13) 0.31286(17) 0.0213(7) Uani 1 1 d . . . . .
 C87 C 0.49578(19) 0.37186(14) 0.30150(18) 0.0256(7) Uani 1 1 d . . . . .
 H87 H 0.454942 0.374232 0.253783 0.031 Uiso 1 1 calc R U . . .
 C88 C 0.4787(2) 0.38649(15) 0.35818(19) 0.0310(8) Uani 1 1 d . . . . .
 H88 H 0.426878 0.398978 0.349536 0.037 Uiso 1 1 calc R U . . .
 C89 C 0.5383(2) 0.38265(16) 0.42756(19) 0.0354(9) Uani 1 1 d . . . . .
 H89 H 0.527125 0.391740 0.467041 0.042 Uiso 1 1 calc R U . . .
 C90 C 0.6138(2) 0.36565(16) 0.43954(19) 0.0332(8) Uani 1 1 d . . . . .
 H90 H 0.654001 0.363228 0.487553 0.040 Uiso 1 1 calc R U . . .
 C91 C 0.6330(2) 0.35191(14) 0.38332(18) 0.0271(7) Uani 1 1 d . . . . .
 C92 C 0.7185(2) 0.33771(17) 0.40060(19) 0.0356(9) Uani 1 1 d . . . . .
 H92A H 0.734190 0.303973 0.430185 0.053 Uiso 1 1 calc R U . . .
 H92B H 0.753189 0.368627 0.426972 0.053 Uiso 1 1 calc R U . . .
 H92C H 0.723452 0.331313 0.355872 0.053 Uiso 1 1 calc R U . . .
 C93 C 0.907(3) 0.282(3) 0.529(3) 0.076(10) Uiso 0.091(6) 1 d D U P A 1
 H93A H 0.878343 0.286455 0.477107 0.115 Uiso 0.091(6) 1 calc R U P A 1
 H93B H 0.952857 0.257734 0.541287 0.115 Uiso 0.091(6) 1 calc R U P A 1
 H93C H 0.925247 0.318943 0.551350 0.115 Uiso 0.091(6) 1 calc R U P A 1
 C93A C 0.869(2) 0.266(2) 0.529(3) 0.058(8) Uiso 0.084(6) 1 d D U P B 2
 H93D H 0.851563 0.285552 0.482909 0.087 Uiso 0.084(6) 1 calc R U P B 2
 H93E H 0.898727 0.232553 0.528530 0.087 Uiso 0.084(6) 1 calc R U P B 2
 H93F H 0.903372 0.290719 0.567950 0.087 Uiso 0.084(6) 1 calc R U P B 2
 C94 C 0.852(2) 0.258(3) 0.5578(19) 0.076(10) Uiso 0.091(6) 1 d D U P A 1
 H94A H 0.829946 0.287573 0.577186 0.092 Uiso 0.091(6) 1 calc R U P A 1
 H94B H 0.881568 0.231385 0.597360 0.092 Uiso 0.091(6) 1 calc R U P A 1
 C94A C 0.796(3) 0.250(2) 0.541(2) 0.058(8) Uiso 0.084(6) 1 d D U P B 2
 H94C H 0.813793 0.231798 0.588135 0.069 Uiso 0.084(6) 1 calc R U P B 2
 H94D H 0.765326 0.283501 0.539733 0.069 Uiso 0.084(6) 1 calc R U P B 2
 C95 C 0.783(2) 0.227(2) 0.498(2) 0.076(10) Uiso 0.091(6) 1 d D U P A 1
 H95A H 0.801893 0.190353 0.489623 0.092 Uiso 0.091(6) 1 calc R U P A 1
 H95B H 0.764150 0.248831 0.453073 0.092 Uiso 0.091(6) 1 calc R U P A 1
 C95A C 0.7445(19) 0.2099(19) 0.482(2) 0.058(8) Uiso 0.084(6) 1 d D U P B 2
 H95C H 0.776178 0.176913 0.481526 0.069 Uiso 0.084(6) 1 calc R U P B 2
 H95D H 0.725351 0.228449 0.434534 0.069 Uiso 0.084(6) 1 calc R U P B 2
 C96 C 0.716(2) 0.219(2) 0.520(3) 0.076(10) Uiso 0.091(6) 1 d D U P A 1
 H96A H 0.737495 0.205007 0.570149 0.092 Uiso 0.091(6) 1 calc R U P A 1
 H96B H 0.689523 0.255361 0.518436 0.092 Uiso 0.091(6) 1 calc R U P A 1
 C96A C 0.6738(19) 0.1918(14) 0.495(3) 0.058(8) Uiso 0.084(6) 1 d D U P B 2
 H96C H 0.645374 0.160965 0.462100 0.069 Uiso 0.084(6) 1 calc R U P B 2
 H96D H 0.692707 0.178220 0.545021 0.069 Uiso 0.084(6) 1 calc R U P B 2
 C97 C 0.656(3) 0.178(2) 0.470(2) 0.076(10) Uiso 0.091(6) 1 d D U P A 1
 H97A H 0.683195 0.143773 0.466738 0.092 Uiso 0.091(6) 1 calc R U P A 1
 H97B H 0.628816 0.194548 0.421108 0.092 Uiso 0.091(6) 1 calc R U P A 1
 C97A C 0.617(2) 0.2405(16) 0.483(3) 0.058(8) Uiso 0.084(6) 1 d D U P B 2
 H97C H 0.596725 0.253176 0.432182 0.069 Uiso 0.084(6) 1 calc R U P B 2
 H97D H 0.646310 0.271950 0.514293 0.069 Uiso 0.084(6) 1 calc R U P B 2
 C98 C 0.594(3) 0.164(2) 0.497(3) 0.076(10) Uiso 0.091(6) 1 d D U P A 1
 H98A H 0.570023 0.128033 0.478257 0.115 Uiso 0.091(6) 1 calc R U P A 1
 H98B H 0.552393 0.192975 0.481152 0.115 Uiso 0.091(6) 1 calc R U P A 1
 H98C H 0.619861 0.163005 0.549818 0.115 Uiso 0.091(6) 1 calc R U P A 1
 C98A C 0.548(2) 0.223(2) 0.499(3) 0.058(8) Uiso 0.084(6) 1 d D U P B 2
 H98D H 0.498125 0.227011 0.455562 0.087 Uiso 0.084(6) 1 calc R U P B 2
 H98E H 0.547396 0.246057 0.537371 0.087 Uiso 0.084(6) 1 calc R U P B 2
 H98F H 0.555359 0.183671 0.514050 0.087 Uiso 0.084(6) 1 calc R U P B 2
 O1 O 0.27301(12) 0.53397(9) 0.28987(11) 0.0209(5) Uani 1 1 d . . . . .
 O2 O 0.29623(13) 0.46234(9) 0.36592(11) 0.0240(5) Uani 1 1 d . . . . .
 O3 O 0.21283(12) 0.45051(9) 0.17429(11) 0.0207(5) Uani 1 1 d . . . . .
 O4 O 0.25302(13) 0.37876(9) 0.25162(11) 0.0234(5) Uani 1 1 d . . . . .
 O5 O 0.78718(13) 0.46457(10) 0.34286(12) 0.0277(5) Uani 1 1 d . . . . .
 O6 O 0.76792(13) 0.38922(10) 0.27262(12) 0.0279(5) Uani 1 1 d . . . . .
 O7 O 0.72923(13) 0.53450(10) 0.21008(11) 0.0254(5) Uani 1 1 d . . . . .
 O8 O 0.68874(14) 0.45814(10) 0.14097(12) 0.0298(5) Uani 1 1 d . . . . .
 P1 P 0.08112(4) 0.57376(3) 0.22908(4) 0.01742(16) Uani 1 1 d . . . . .
 P2 P 0.10834(5) 0.33993(3) 0.29209(4) 0.01877(16) Uani 1 1 d . . . . .
 P3 P 0.58776(4) 0.57765(3) 0.25827(4) 0.01661(15) Uani 1 1 d . . . . .
 P4 P 0.58818(5) 0.33913(3) 0.23309(4) 0.02113(17) Uani 1 1 d . . . . .
 Pd1 Pd 0.15629(2) 0.50738(2) 0.21537(2) 0.01584(5) Uani 1 1 d . . . . .
 Pd2 Pd 0.19911(2) 0.40617(2) 0.31834(2) 0.01712(6) Uani 1 1 d . . . . .
 Pd3 Pd 0.68501(2) 0.51482(2) 0.28771(2) 0.01834(6) Uani 1 1 d . . . . .
 Pd4 Pd 0.64685(2) 0.40522(2) 0.19886(2) 0.02189(6) Uani 1 1 d . . . . .

loop_
  _atom_site_aniso_label
  _atom_site_aniso_U_11
  _atom_site_aniso_U_22
  _atom_site_aniso_U_33
  _atom_site_aniso_U_23
  _atom_site_aniso_U_13
  _atom_site_aniso_U_12
 C1 0.0201(16) 0.0192(16) 0.0194(15) -0.0021(12) 0.0111(13) 0.0015(12)
 C2 0.0241(18) 0.0280(19) 0.0240(17) 0.0012(14) 0.0029(14) -0.0065(14)
 C3 0.0162(15) 0.0178(16) 0.0187(15) -0.0025(12) 0.0062(12) -0.0031(12)
 C4 0.0275(18) 0.0263(18) 0.0265(17) 0.0045(14) 0.0154(14) 0.0074(14)
 C5 0.0247(17) 0.0175(16) 0.0228(16) -0.0001(13) 0.0088(13) 0.0036(13)
 C6 0.0186(16) 0.0237(17) 0.0178(15) 0.0058(12) 0.0084(13) 0.0009(13)
 C7 0.0169(15) 0.0220(16) 0.0202(15) 0.0020(12) 0.0093(13) 0.0007(13)
 C8 0.0214(17) 0.0239(17) 0.0268(17) 0.0041(13) 0.0123(14) 0.0035(13)
 C9 0.0207(17) 0.035(2) 0.0284(17) 0.0125(15) 0.0102(14) 0.0079(15)
 C10 0.0201(17) 0.041(2) 0.0214(16) 0.0093(15) 0.0067(14) 0.0019(15)
 C11 0.0226(17) 0.0272(18) 0.0201(16) 0.0006(13) 0.0079(13) -0.0013(14)
 C12 0.0241(16) 0.0124(15) 0.0235(16) -0.0017(12) 0.0111(13) 0.0027(12)
 C13 0.0295(18) 0.0189(17) 0.0249(16) -0.0037(13) 0.0124(14) 0.0038(13)
 C14 0.045(2) 0.0279(19) 0.0247(17) -0.0035(14) 0.0166(16) 0.0070(16)
 C15 0.047(2) 0.0256(19) 0.0347(19) 0.0033(15) 0.0286(18) 0.0063(16)
 C16 0.0315(19) 0.0198(17) 0.039(2) 0.0024(15) 0.0207(16) -0.0002(14)
 C17 0.0241(17) 0.0140(15) 0.0260(16) 0.0019(12) 0.0110(14) 0.0025(13)
 C18 0.0276(19) 0.036(2) 0.0270(18) -0.0089(15) 0.0053(15) 0.0007(16)
 C19 0.0156(16) 0.0173(16) 0.0338(18) 0.0041(13) 0.0073(14) 0.0001(12)
 C20 0.0168(16) 0.0243(18) 0.042(2) 0.0084(15) 0.0111(15) 0.0028(13)
 C21 0.0235(19) 0.031(2) 0.056(2) 0.0169(18) 0.0184(17) 0.0017(15)
 C22 0.028(2) 0.0176(18) 0.069(3) 0.0009(18) 0.0211(19) 0.0020(15)
 C23 0.032(2) 0.0196(18) 0.056(2) -0.0032(17) 0.0185(18) 0.0043(15)
 C24 0.0245(18) 0.0184(17) 0.045(2) -0.0009(15) 0.0153(16) 0.0001(14)
 C25 0.036(2) 0.036(2) 0.0324(19) 0.0120(16) 0.0166(17) 0.0015(17)
 C26 0.0303(19) 0.0271(18) 0.0244(16) -0.0033(14) 0.0141(14) -0.0015(15)
 C27 0.0194(16) 0.0267(18) 0.0236(16) 0.0021(13) 0.0079(13) 0.0050(13)
 C28 0.0193(16) 0.0213(17) 0.0256(16) 0.0079(13) 0.0122(13) 0.0048(13)
 C29 0.0263(18) 0.0279(19) 0.0363(19) 0.0081(15) 0.0161(15) 0.0028(15)
 C30 0.0295(19) 0.041(2) 0.036(2) 0.0164(17) 0.0173(16) 0.0058(17)
 C31 0.0260(19) 0.054(2) 0.0208(17) 0.0135(16) 0.0120(15) 0.0088(17)
 C32 0.0219(17) 0.039(2) 0.0220(16) -0.0009(15) 0.0086(14) 0.0047(15)
 C33 0.0286(18) 0.0156(16) 0.0279(17) 0.0028(13) 0.0181(14) 0.0013(13)
 C34 0.0277(18) 0.0200(17) 0.0281(17) 0.0062(13) 0.0157(14) 0.0037(14)
 C35 0.035(2) 0.0211(18) 0.0359(19) 0.0098(14) 0.0211(16) 0.0068(15)
 C36 0.043(2) 0.0146(16) 0.042(2) 0.0050(14) 0.0293(17) 0.0042(15)
 C37 0.037(2) 0.0175(17) 0.0372(19) -0.0023(14) 0.0211(16) -0.0054(15)
 C38 0.0261(18) 0.0186(17) 0.0340(18) -0.0003(14) 0.0162(15) -0.0031(13)
 C39 0.033(2) 0.0276(19) 0.0301(18) 0.0060(15) 0.0086(16) 0.0070(15)
 C40 0.0242(17) 0.0145(15) 0.0242(16) 0.0023(12) 0.0081(13) -0.0040(13)
 C41 0.0330(19) 0.0187(17) 0.0289(17) 0.0012(14) 0.0128(15) -0.0058(14)
 C42 0.039(2) 0.037(2) 0.0239(18) 0.0047(15) 0.0072(16) -0.0032(17)
 C43 0.029(2) 0.037(2) 0.039(2) 0.0114(17) 0.0033(17) 0.0018(17)
 C44 0.0260(19) 0.0248(19) 0.044(2) 0.0099(16) 0.0112(16) 0.0058(15)
 C45 0.0319(19) 0.0141(16) 0.0354(18) 0.0056(14) 0.0167(15) 0.0019(14)
 C46 0.042(2) 0.0279(19) 0.0278(18) -0.0028(15) 0.0175(16) -0.0063(16)
 C47 0.0216(17) 0.0241(18) 0.0338(18) 0.0012(14) 0.0173(15) 0.0004(14)
 C48 0.0268(19) 0.033(2) 0.0359(19) 0.0005(16) 0.0125(16) 0.0066(16)
 C49 0.0163(16) 0.0253(17) 0.0239(16) -0.0009(13) 0.0096(13) -0.0010(13)
 C50 0.0252(17) 0.0259(18) 0.0258(17) -0.0038(14) 0.0120(14) -0.0060(14)
 C51 0.0321(19) 0.0269(18) 0.0238(16) 0.0062(14) 0.0152(15) 0.0101(15)
 C52 0.0179(16) 0.0204(16) 0.0232(16) 0.0008(13) 0.0102(13) -0.0028(13)
 C53 0.0178(15) 0.0196(16) 0.0174(14) -0.0003(12) 0.0093(12) -0.0018(12)
 C54 0.0184(16) 0.0203(16) 0.0235(16) 0.0005(13) 0.0075(13) 0.0005(13)
 C55 0.0244(17) 0.0238(17) 0.0267(17) -0.0061(14) 0.0137(14) 0.0002(14)
 C56 0.0235(17) 0.0317(19) 0.0192(15) -0.0035(13) 0.0107(13) -0.0015(14)
 C57 0.0221(17) 0.0284(18) 0.0184(15) 0.0015(13) 0.0077(13) 0.0009(14)
 C58 0.0218(16) 0.0173(16) 0.0200(15) -0.0013(12) 0.0122(13) -0.0021(13)
 C59 0.0197(16) 0.0206(16) 0.0270(16) -0.0015(13) 0.0136(14) 0.0005(13)
 C60 0.0279(18) 0.0220(17) 0.0344(18) -0.0072(14) 0.0176(15) -0.0067(14)
 C61 0.0318(19) 0.0172(17) 0.0398(19) -0.0024(14) 0.0223(16) -0.0007(14)
 C62 0.0310(19) 0.0197(17) 0.0316(18) 0.0032(14) 0.0142(15) 0.0043(14)
 C63 0.0209(16) 0.0228(17) 0.0257(16) -0.0020(13) 0.0112(14) -0.0014(13)
 C64 0.0267(18) 0.0297(19) 0.0263(17) -0.0025(15) 0.0029(15) -0.0055(15)
 C65 0.0210(16) 0.0121(14) 0.0182(15) 0.0013(11) 0.0071(12) 0.0005(12)
 C66 0.0239(17) 0.0185(16) 0.0233(16) -0.0008(13) 0.0098(14) -0.0025(13)
 C67 0.0276(18) 0.0291(19) 0.0207(16) -0.0023(14) 0.0076(14) -0.0043(14)
 C68 0.0241(18) 0.0274(19) 0.0302(18) -0.0064(15) 0.0068(15) -0.0073(14)
 C69 0.0223(17) 0.0259(18) 0.0340(18) -0.0025(14) 0.0145(15) -0.0057(14)
 C70 0.0241(17) 0.0163(16) 0.0232(16) 0.0001(12) 0.0122(13) 0.0001(13)
 C71 0.0260(18) 0.0334(19) 0.0194(15) -0.0024(14) 0.0103(14) -0.0029(15)
 C72 0.0295(19) 0.0231(18) 0.0322(18) 0.0020(14) 0.0106(15) -0.0055(15)
 C73 0.0255(17) 0.0245(18) 0.0281(17) -0.0067(14) 0.0166(14) -0.0020(14)
 C74 0.0214(17) 0.0215(17) 0.0278(17) -0.0100(13) 0.0128(14) -0.0014(13)
 C75 0.0273(18) 0.0195(17) 0.0372(19) -0.0065(14) 0.0191(15) -0.0006(14)
 C76 0.0218(17) 0.032(2) 0.0351(19) -0.0151(16) 0.0133(15) -0.0077(15)
 C77 0.0258(18) 0.036(2) 0.0294(18) -0.0119(15) 0.0145(15) -0.0023(15)
 C78 0.0253(18) 0.034(2) 0.0230(16) -0.0054(14) 0.0118(14) -0.0002(15)
 C79 0.0197(17) 0.0187(17) 0.0406(19) -0.0043(15) 0.0101(15) -0.0013(13)
 C80 0.0268(19) 0.030(2) 0.047(2) -0.0093(17) 0.0175(17) -0.0007(15)
 C81 0.032(2) 0.031(2) 0.061(3) -0.0132(19) 0.0284(19) -0.0021(16)
 C82 0.0192(17) 0.0219(18) 0.058(2) -0.0080(17) 0.0138(17) 0.0003(14)
 C83 0.0255(18) 0.0218(18) 0.045(2) 0.0006(16) 0.0103(16) -0.0030(14)
 C84 0.0203(17) 0.0206(17) 0.041(2) -0.0063(15) 0.0106(15) -0.0038(14)
 C85 0.055(3) 0.042(2) 0.053(3) -0.011(2) 0.034(2) 0.001(2)
 C86 0.0223(17) 0.0143(15) 0.0287(17) -0.0051(13) 0.0123(14) -0.0054(12)
 C87 0.0245(18) 0.0210(17) 0.0306(18) -0.0037(14) 0.0113(14) -0.0022(13)
 C88 0.0277(19) 0.0267(19) 0.044(2) -0.0085(16) 0.0208(17) -0.0038(15)
 C89 0.040(2) 0.036(2) 0.036(2) -0.0144(17) 0.0216(17) -0.0126(17)
 C90 0.033(2) 0.036(2) 0.0294(18) -0.0066(16) 0.0126(16) -0.0095(16)
 C91 0.0244(18) 0.0226(18) 0.0337(18) -0.0028(14) 0.0120(15) -0.0068(14)
 C92 0.0233(19) 0.047(2) 0.0343(19) -0.0014(17) 0.0103(16) -0.0070(17)
 O1 0.0179(11) 0.0191(11) 0.0239(11) 0.0041(9) 0.0075(9) 0.0002(9)
 O2 0.0227(12) 0.0240(12) 0.0212(11) 0.0049(9) 0.0057(9) -0.0041(9)
 O3 0.0235(12) 0.0185(11) 0.0205(11) 0.0041(9) 0.0098(9) 0.0053(9)
 O4 0.0258(12) 0.0233(12) 0.0236(11) 0.0040(9) 0.0131(10) 0.0059(9)
 O5 0.0233(12) 0.0251(13) 0.0340(13) -0.0036(10) 0.0119(10) 0.0046(10)
 O6 0.0258(12) 0.0209(12) 0.0398(13) -0.0059(10) 0.0170(11) -0.0017(10)
 O7 0.0266(12) 0.0257(13) 0.0295(12) -0.0058(10) 0.0174(10) -0.0056(10)
 O8 0.0357(14) 0.0264(13) 0.0330(13) -0.0084(10) 0.0204(11) -0.0117(11)
 P1 0.0168(4) 0.0140(4) 0.0200(4) 0.0008(3) 0.0066(3) 0.0018(3)
 P2 0.0230(4) 0.0136(4) 0.0222(4) 0.0017(3) 0.0121(3) -0.0001(3)
 P3 0.0181(4) 0.0158(4) 0.0168(4) -0.0002(3) 0.0084(3) 0.0005(3)
 P4 0.0196(4) 0.0166(4) 0.0281(4) -0.0035(3) 0.0112(3) -0.0014(3)
 Pd1 0.01580(11) 0.01417(11) 0.01667(11) 0.00204(8) 0.00623(9) 0.00254(8)
 Pd2 0.01999(12) 0.01380(11) 0.01787(11) 0.00166(8) 0.00850(9) 0.00009(9)
 Pd3 0.01804(12) 0.01725(12) 0.02107(11) -0.00200(9) 0.00973(9) 0.00084(9)
 Pd4 0.02206(12) 0.01854(12) 0.02769(12) -0.00450(9) 0.01324(10) -0.00433(9)

_geom_special_details
;
 All esds (except the esd in the dihedral angle between two l.s. planes)
 are estimated using the full covariance matrix.  The cell esds are taken
 into account individually in the estimation of esds in distances, angles
 and torsion angles; correlations between esds in cell parameters are only
 used when they are defined by crystal symmetry.  An approximate (isotropic)
 treatment of cell esds is used for estimating esds involving l.s. planes.
;
loop_
  _geom_bond_atom_site_label_1
  _geom_bond_atom_site_label_2
  _geom_bond_distance
  _geom_bond_site_symmetry_2
  _geom_bond_publ_flag
 C1 C2 1.511(4) . ?
 C1 O1 1.258(4) . ?
 C1 O2 1.254(4) . ?
 C2 H2A 0.9800 . ?
 C2 H2B 0.9800 . ?
 C2 H2C 0.9800 . ?
 C3 C4 1.516(4) . ?
 C3 O3 1.254(4) . ?
 C3 O4 1.256(4) . ?
 C4 H4A 0.9800 . ?
 C4 H4B 0.9800 . ?
 C4 H4C 0.9800 . ?
 C5 H5A 0.9900 . ?
 C5 H5B 0.9900 . ?
 C5 C6 1.497(4) . ?
 C5 Pd1 2.030(3) . ?
 C6 C7 1.392(4) . ?
 C6 C11 1.397(4) . ?
 C7 C8 1.395(4) . ?
 C7 P1 1.815(3) . ?
 C8 H8 0.9500 . ?
 C8 C9 1.389(4) . ?
 C9 H9 0.9500 . ?
 C9 C10 1.389(5) . ?
 C10 H10 0.9500 . ?
 C10 C11 1.389(5) . ?
 C11 H11 0.9500 . ?
 C12 C13 1.411(4) . ?
 C12 C17 1.402(4) . ?
 C12 P1 1.826(3) . ?
 C13 C14 1.394(5) . ?
 C13 C18 1.507(5) . ?
 C14 H14 0.9500 . ?
 C14 C15 1.382(5) . ?
 C15 H15 0.9500 . ?
 C15 C16 1.384(5) . ?
 C16 H16 0.9500 . ?
 C16 C17 1.385(4) . ?
 C17 H17 0.9500 . ?
 C18 H18A 0.9800 . ?
 C18 H18B 0.9800 . ?
 C18 H18C 0.9800 . ?
 C19 C20 1.400(5) . ?
 C19 C24 1.397(5) . ?
 C19 P1 1.832(3) . ?
 C20 C21 1.407(5) . ?
 C20 C25 1.496(5) . ?
 C21 H21 0.9500 . ?
 C21 C22 1.388(5) . ?
 C22 H22 0.9500 . ?
 C22 C23 1.383(5) . ?
 C23 H23 0.9500 . ?
 C23 C24 1.385(5) . ?
 C24 H24 0.9500 . ?
 C25 H25A 0.9800 . ?
 C25 H25B 0.9800 . ?
 C25 H25C 0.9800 . ?
 C26 H26A 0.9900 . ?
 C26 H26B 0.9900 . ?
 C26 C27 1.504(5) . ?
 C26 Pd2 2.034(3) . ?
 C27 C28 1.390(5) . ?
 C27 C32 1.398(4) . ?
 C28 C29 1.390(4) . ?
 C28 P2 1.818(3) . ?
 C29 H29 0.9500 . ?
 C29 C30 1.384(5) . ?
 C30 H30 0.9500 . ?
 C30 C31 1.392(5) . ?
 C31 H31 0.9500 . ?
 C31 C32 1.389(5) . ?
 C32 H32 0.9500 . ?
 C33 C34 1.408(4) . ?
 C33 C38 1.401(4) . ?
 C33 P2 1.821(3) . ?
 C34 C35 1.396(5) . ?
 C34 C39 1.502(5) . ?
 C35 H35 0.9500 . ?
 C35 C36 1.385(5) . ?
 C36 H36 0.9500 . ?
 C36 C37 1.392(5) . ?
 C37 H37 0.9500 . ?
 C37 C38 1.382(5) . ?
 C38 H38 0.9500 . ?
 C39 H39A 0.9800 . ?
 C39 H39B 0.9800 . ?
 C39 H39C 0.9800 . ?
 C40 C41 1.412(4) . ?
 C40 C45 1.401(4) . ?
 C40 P2 1.829(3) . ?
 C41 C42 1.394(5) . ?
 C41 C46 1.505(5) . ?
 C42 H42 0.9500 . ?
 C42 C43 1.389(5) . ?
 C43 H43 0.9500 . ?
 C43 C44 1.378(5) . ?
 C44 H44 0.9500 . ?
 C44 C45 1.388(5) . ?
 C45 H45 0.9500 . ?
 C46 H46A 0.9800 . ?
 C46 H46B 0.9800 . ?
 C46 H46C 0.9800 . ?
 C47 C48 1.502(4) . ?
 C47 O5 1.257(4) . ?
 C47 O6 1.262(4) . ?
 C48 H48A 0.9800 . ?
 C48 H48B 0.9800 . ?
 C48 H48C 0.9800 . ?
 C49 C50 1.513(4) . ?
 C49 O7 1.251(4) . ?
 C49 O8 1.259(4) . ?
 C50 H50A 0.9800 . ?
 C50 H50B 0.9800 . ?
 C50 H50C 0.9800 . ?
 C51 H51A 0.9900 . ?
 C51 H51B 0.9900 . ?
 C51 C52 1.497(4) . ?
 C51 Pd3 2.026(3) . ?
 C52 C53 1.397(4) . ?
 C52 C57 1.394(4) . ?
 C53 C54 1.391(4) . ?
 C53 P3 1.813(3) . ?
 C54 H54 0.9500 . ?
 C54 C55 1.391(4) . ?
 C55 H55 0.9500 . ?
 C55 C56 1.389(5) . ?
 C56 H56 0.9500 . ?
 C56 C57 1.384(5) . ?
 C57 H57 0.9500 . ?
 C58 C59 1.413(4) . ?
 C58 C63 1.402(4) . ?
 C58 P3 1.827(3) . ?
 C59 C60 1.390(5) . ?
 C59 C64 1.504(4) . ?
 C60 H60 0.9500 . ?
 C60 C61 1.380(5) . ?
 C61 H61 0.9500 . ?
 C61 C62 1.384(5) . ?
 C62 H62 0.9500 . ?
 C62 C63 1.379(5) . ?
 C63 H63 0.9500 . ?
 C64 H64A 0.9800 . ?
 C64 H64B 0.9800 . ?
 C64 H64C 0.9800 . ?
 C65 C66 1.405(4) . ?
 C65 C70 1.396(4) . ?
 C65 P3 1.824(3) . ?
 C66 C67 1.399(4) . ?
 C66 C71 1.512(4) . ?
 C67 H67 0.9500 . ?
 C67 C68 1.381(5) . ?
 C68 H68 0.9500 . ?
 C68 C69 1.386(5) . ?
 C69 H69 0.9500 . ?
 C69 C70 1.383(4) . ?
 C70 H70 0.9500 . ?
 C71 H71A 0.9800 . ?
 C71 H71B 0.9800 . ?
 C71 H71C 0.9800 . ?
 C72 H72A 0.9900 . ?
 C72 H72B 0.9900 . ?
 C72 C73 1.506(4) . ?
 C72 Pd4 2.023(3) . ?
 C73 C74 1.393(5) . ?
 C73 C78 1.397(4) . ?
 C74 C75 1.394(4) . ?
 C74 P4 1.811(3) . ?
 C75 H75 0.9500 . ?
 C75 C76 1.392(5) . ?
 C76 H76 0.9500 . ?
 C76 C77 1.383(5) . ?
 C77 H77 0.9500 . ?
 C77 C78 1.387(5) . ?
 C78 H78 0.9500 . ?
 C79 C80 1.423(5) . ?
 C79 C84 1.387(5) . ?
 C79 P4 1.828(3) . ?
 C80 C81 1.396(5) . ?
 C80 C85 1.512(5) . ?
 C81 H81 0.9500 . ?
 C81 C82 1.382(5) . ?
 C82 H82 0.9500 . ?
 C82 C83 1.388(5) . ?
 C83 H83 0.9500 . ?
 C83 C84 1.393(5) . ?
 C84 H84 0.9500 . ?
 C85 H85A 0.9800 . ?
 C85 H85B 0.9800 . ?
 C85 H85C 0.9800 . ?
 C86 C87 1.399(4) . ?
 C86 C91 1.407(4) . ?
 C86 P4 1.835(3) . ?
 C87 H87 0.9500 . ?
 C87 C88 1.385(5) . ?
 C88 H88 0.9500 . ?
 C88 C89 1.383(5) . ?
 C89 H89 0.9500 . ?
 C89 C90 1.379(5) . ?
 C90 H90 0.9500 . ?
 C90 C91 1.395(5) . ?
 C91 C92 1.510(5) . ?
 C92 H92A 0.9800 . ?
 C92 H92B 0.9800 . ?
 C92 H92C 0.9800 . ?
 C93 H93A 0.9800 . ?
 C93 H93B 0.9800 . ?
 C93 H93C 0.9800 . ?
 C93 C94 1.510(10) . ?
 C93A H93D 0.9800 . ?
 C93A H93E 0.9800 . ?
 C93A H93F 0.9800 . ?
 C93A C94A 1.523(10) . ?
 C94 H94A 0.9900 . ?
 C94 H94B 0.9900 . ?
 C94 C95 1.520(10) . ?
 C94A H94C 0.9900 . ?
 C94A H94D 0.9900 . ?
 C94A C95A 1.518(10) . ?
 C95 H95A 0.9900 . ?
 C95 H95B 0.9900 . ?
 C95 C96 1.523(10) . ?
 C95A H95C 0.9900 . ?
 C95A H95D 0.9900 . ?
 C95A C96A 1.518(10) . ?
 C96 H96A 0.9900 . ?
 C96 H96B 0.9900 . ?
 C96 C97 1.515(10) . ?
 C96A H96C 0.9900 . ?
 C96A H96D 0.9900 . ?
 C96A C97A 1.518(10) . ?
 C97 H97A 0.9900 . ?
 C97 H97B 0.9900 . ?
 C97 C98 1.518(10) . ?
 C97A H97C 0.9900 . ?
 C97A H97D 0.9900 . ?
 C97A C98A 1.521(10) . ?
 C98 H98A 0.9800 . ?
 C98 H98B 0.9800 . ?
 C98 H98C 0.9800 . ?
 C98A H98D 0.9800 . ?
 C98A H98E 0.9800 . ?
 C98A H98F 0.9800 . ?
 O1 Pd1 2.143(2) . ?
 O2 Pd2 2.124(2) . ?
 O3 Pd1 2.113(2) . ?
 O4 Pd2 2.130(2) . ?
 O5 Pd3 2.119(2) . ?
 O6 Pd4 2.137(2) . ?
 O7 Pd3 2.148(2) . ?
 O8 Pd4 2.112(2) . ?
 P1 Pd1 2.2187(8) . ?
 P2 Pd2 2.2099(8) . ?
 P3 Pd3 2.2288(8) . ?
 P4 Pd4 2.2093(8) . ?
 Pd1 Pd2 3.0979(3) . ?
 Pd3 Pd4 3.1099(3) . ?

loop_
  _geom_angle_atom_site_label_1
  _geom_angle_atom_site_label_2
  _geom_angle_atom_site_label_3
  _geom_angle
  _geom_angle_site_symmetry_1
  _geom_angle_site_symmetry_3
  _geom_angle_publ_flag
 O1 C1 C2 116.5(3) . . ?
 O2 C1 C2 117.1(3) . . ?
 O2 C1 O1 126.4(3) . . ?
 C1 C2 H2A 109.5 . . ?
 C1 C2 H2B 109.5 . . ?
 C1 C2 H2C 109.5 . . ?
 H2A C2 H2B 109.5 . . ?
 H2A C2 H2C 109.5 . . ?
 H2B C2 H2C 109.5 . . ?
 O3 C3 C4 116.2(3) . . ?
 O3 C3 O4 127.0(3) . . ?
 O4 C3 C4 116.8(3) . . ?
 C3 C4 H4A 109.5 . . ?
 C3 C4 H4B 109.5 . . ?
 C3 C4 H4C 109.5 . . ?
 H4A C4 H4B 109.5 . . ?
 H4A C4 H4C 109.5 . . ?
 H4B C4 H4C 109.5 . . ?
 H5A C5 H5B 107.4 . . ?
 C6 C5 H5A 108.3 . . ?
 C6 C5 H5B 108.3 . . ?
 C6 C5 Pd1 115.9(2) . . ?
 Pd1 C5 H5A 108.3 . . ?
 Pd1 C5 H5B 108.3 . . ?
 C7 C6 C5 118.2(3) . . ?
 C7 C6 C11 118.7(3) . . ?
 C11 C6 C5 123.2(3) . . ?
 C6 C7 C8 121.9(3) . . ?
 C6 C7 P1 111.8(2) . . ?
 C8 C7 P1 126.0(2) . . ?
 C7 C8 H8 120.7 . . ?
 C9 C8 C7 118.7(3) . . ?
 C9 C8 H8 120.7 . . ?
 C8 C9 H9 120.0 . . ?
 C10 C9 C8 120.0(3) . . ?
 C10 C9 H9 120.0 . . ?
 C9 C10 H10 119.5 . . ?
 C11 C10 C9 121.0(3) . . ?
 C11 C10 H10 119.5 . . ?
 C6 C11 H11 120.1 . . ?
 C10 C11 C6 119.7(3) . . ?
 C10 C11 H11 120.1 . . ?
 C13 C12 P1 122.4(2) . . ?
 C17 C12 C13 119.3(3) . . ?
 C17 C12 P1 118.1(2) . . ?
 C12 C13 C18 122.6(3) . . ?
 C14 C13 C12 118.3(3) . . ?
 C14 C13 C18 119.1(3) . . ?
 C13 C14 H14 119.1 . . ?
 C15 C14 C13 121.7(3) . . ?
 C15 C14 H14 119.1 . . ?
 C14 C15 H15 120.0 . . ?
 C14 C15 C16 120.1(3) . . ?
 C16 C15 H15 120.0 . . ?
 C15 C16 H16 120.3 . . ?
 C15 C16 C17 119.4(3) . . ?
 C17 C16 H16 120.3 . . ?
 C12 C17 H17 119.4 . . ?
 C16 C17 C12 121.2(3) . . ?
 C16 C17 H17 119.4 . . ?
 C13 C18 H18A 109.5 . . ?
 C13 C18 H18B 109.5 . . ?
 C13 C18 H18C 109.5 . . ?
 H18A C18 H18B 109.5 . . ?
 H18A C18 H18C 109.5 . . ?
 H18B C18 H18C 109.5 . . ?
 C20 C19 P1 119.7(3) . . ?
 C24 C19 C20 119.9(3) . . ?
 C24 C19 P1 120.3(3) . . ?
 C19 C20 C21 117.5(3) . . ?
 C19 C20 C25 123.2(3) . . ?
 C21 C20 C25 119.3(3) . . ?
 C20 C21 H21 118.9 . . ?
 C22 C21 C20 122.1(4) . . ?
 C22 C21 H21 118.9 . . ?
 C21 C22 H22 120.2 . . ?
 C23 C22 C21 119.6(3) . . ?
 C23 C22 H22 120.2 . . ?
 C22 C23 H23 120.4 . . ?
 C22 C23 C24 119.3(4) . . ?
 C24 C23 H23 120.4 . . ?
 C19 C24 H24 119.3 . . ?
 C23 C24 C19 121.5(3) . . ?
 C23 C24 H24 119.3 . . ?
 C20 C25 H25A 109.5 . . ?
 C20 C25 H25B 109.5 . . ?
 C20 C25 H25C 109.5 . . ?
 H25A C25 H25B 109.5 . . ?
 H25A C25 H25C 109.5 . . ?
 H25B C25 H25C 109.5 . . ?
 H26A C26 H26B 107.4 . . ?
 C27 C26 H26A 108.3 . . ?
 C27 C26 H26B 108.3 . . ?
 C27 C26 Pd2 116.0(2) . . ?
 Pd2 C26 H26A 108.3 . . ?
 Pd2 C26 H26B 108.3 . . ?
 C28 C27 C26 118.8(3) . . ?
 C28 C27 C32 117.7(3) . . ?
 C32 C27 C26 123.5(3) . . ?
 C27 C28 C29 122.7(3) . . ?
 C27 C28 P2 111.6(2) . . ?
 C29 C28 P2 125.6(3) . . ?
 C28 C29 H29 120.7 . . ?
 C30 C29 C28 118.7(3) . . ?
 C30 C29 H29 120.7 . . ?
 C29 C30 H30 120.1 . . ?
 C29 C30 C31 119.8(3) . . ?
 C31 C30 H30 120.1 . . ?
 C30 C31 H31 119.6 . . ?
 C32 C31 C30 120.8(3) . . ?
 C32 C31 H31 119.6 . . ?
 C27 C32 H32 119.9 . . ?
 C31 C32 C27 120.2(3) . . ?
 C31 C32 H32 119.9 . . ?
 C34 C33 P2 120.8(2) . . ?
 C38 C33 C34 119.5(3) . . ?
 C38 C33 P2 119.6(2) . . ?
 C33 C34 C39 122.4(3) . . ?
 C35 C34 C33 117.8(3) . . ?
 C35 C34 C39 119.8(3) . . ?
 C34 C35 H35 118.9 . . ?
 C36 C35 C34 122.2(3) . . ?
 C36 C35 H35 118.9 . . ?
 C35 C36 H36 120.1 . . ?
 C35 C36 C37 119.7(3) . . ?
 C37 C36 H36 120.1 . . ?
 C36 C37 H37 120.5 . . ?
 C38 C37 C36 119.0(3) . . ?
 C38 C37 H37 120.5 . . ?
 C33 C38 H38 119.2 . . ?
 C37 C38 C33 121.7(3) . . ?
 C37 C38 H38 119.2 . . ?
 C34 C39 H39A 109.5 . . ?
 C34 C39 H39B 109.5 . . ?
 C34 C39 H39C 109.5 . . ?
 H39A C39 H39B 109.5 . . ?
 H39A C39 H39C 109.5 . . ?
 H39B C39 H39C 109.5 . . ?
 C41 C40 P2 123.0(3) . . ?
 C45 C40 C41 119.1(3) . . ?
 C45 C40 P2 117.7(2) . . ?
 C40 C41 C46 123.3(3) . . ?
 C42 C41 C40 118.2(3) . . ?
 C42 C41 C46 118.5(3) . . ?
 C41 C42 H42 119.0 . . ?
 C43 C42 C41 121.9(3) . . ?
 C43 C42 H42 119.0 . . ?
 C42 C43 H43 120.1 . . ?
 C44 C43 C42 119.9(3) . . ?
 C44 C43 H43 120.1 . . ?
 C43 C44 H44 120.3 . . ?
 C43 C44 C45 119.4(3) . . ?
 C45 C44 H44 120.3 . . ?
 C40 C45 H45 119.2 . . ?
 C44 C45 C40 121.5(3) . . ?
 C44 C45 H45 119.2 . . ?
 C41 C46 H46A 109.5 . . ?
 C41 C46 H46B 109.5 . . ?
 C41 C46 H46C 109.5 . . ?
 H46A C46 H46B 109.5 . . ?
 H46A C46 H46C 109.5 . . ?
 H46B C46 H46C 109.5 . . ?
 O5 C47 C48 116.1(3) . . ?
 O5 C47 O6 126.5(3) . . ?
 O6 C47 C48 117.3(3) . . ?
 C47 C48 H48A 109.5 . . ?
 C47 C48 H48B 109.5 . . ?
 C47 C48 H48C 109.5 . . ?
 H48A C48 H48B 109.5 . . ?
 H48A C48 H48C 109.5 . . ?
 H48B C48 H48C 109.5 . . ?
 O7 C49 C50 117.2(3) . . ?
 O7 C49 O8 126.8(3) . . ?
 O8 C49 C50 116.0(3) . . ?
 C49 C50 H50A 109.5 . . ?
 C49 C50 H50B 109.5 . . ?
 C49 C50 H50C 109.5 . . ?
 H50A C50 H50B 109.5 . . ?
 H50A C50 H50C 109.5 . . ?
 H50B C50 H50C 109.5 . . ?
 H51A C51 H51B 107.5 . . ?
 C52 C51 H51A 108.5 . . ?
 C52 C51 H51B 108.5 . . ?
 C52 C51 Pd3 115.3(2) . . ?
 Pd3 C51 H51A 108.5 . . ?
 Pd3 C51 H51B 108.5 . . ?
 C53 C52 C51 118.3(3) . . ?
 C57 C52 C51 123.6(3) . . ?
 C57 C52 C53 118.1(3) . . ?
 C52 C53 P3 111.9(2) . . ?
 C54 C53 C52 121.7(3) . . ?
 C54 C53 P3 125.7(2) . . ?
 C53 C54 H54 120.3 . . ?
 C53 C54 C55 119.5(3) . . ?
 C55 C54 H54 120.3 . . ?
 C54 C55 H55 120.4 . . ?
 C56 C55 C54 119.2(3) . . ?
 C56 C55 H55 120.4 . . ?
 C55 C56 H56 119.4 . . ?
 C57 C56 C55 121.1(3) . . ?
 C57 C56 H56 119.4 . . ?
 C52 C57 H57 119.8 . . ?
 C56 C57 C52 120.4(3) . . ?
 C56 C57 H57 119.8 . . ?
 C59 C58 P3 120.1(2) . . ?
 C63 C58 C59 118.9(3) . . ?
 C63 C58 P3 121.0(2) . . ?
 C58 C59 C64 122.9(3) . . ?
 C60 C59 C58 118.0(3) . . ?
 C60 C59 C64 119.0(3) . . ?
 C59 C60 H60 118.7 . . ?
 C61 C60 C59 122.6(3) . . ?
 C61 C60 H60 118.7 . . ?
 C60 C61 H61 120.4 . . ?
 C60 C61 C62 119.1(3) . . ?
 C62 C61 H61 120.4 . . ?
 C61 C62 H62 120.0 . . ?
 C63 C62 C61 119.9(3) . . ?
 C63 C62 H62 120.0 . . ?
 C58 C63 H63 119.3 . . ?
 C62 C63 C58 121.4(3) . . ?
 C62 C63 H63 119.3 . . ?
 C59 C64 H64A 109.5 . . ?
 C59 C64 H64B 109.5 . . ?
 C59 C64 H64C 109.5 . . ?
 H64A C64 H64B 109.5 . . ?
 H64A C64 H64C 109.5 . . ?
 H64B C64 H64C 109.5 . . ?
 C66 C65 P3 122.3(2) . . ?
 C70 C65 C66 119.3(3) . . ?
 C70 C65 P3 118.3(2) . . ?
 C65 C66 C71 123.0(3) . . ?
 C67 C66 C65 118.4(3) . . ?
 C67 C66 C71 118.6(3) . . ?
 C66 C67 H67 119.3 . . ?
 C68 C67 C66 121.4(3) . . ?
 C68 C67 H67 119.3 . . ?
 C67 C68 H68 119.9 . . ?
 C67 C68 C69 120.1(3) . . ?
 C69 C68 H68 119.9 . . ?
 C68 C69 H69 120.4 . . ?
 C70 C69 C68 119.3(3) . . ?
 C70 C69 H69 120.4 . . ?
 C65 C70 H70 119.3 . . ?
 C69 C70 C65 121.4(3) . . ?
 C69 C70 H70 119.3 . . ?
 C66 C71 H71A 109.5 . . ?
 C66 C71 H71B 109.5 . . ?
 C66 C71 H71C 109.5 . . ?
 H71A C71 H71B 109.5 . . ?
 H71A C71 H71C 109.5 . . ?
 H71B C71 H71C 109.5 . . ?
 H72A C72 H72B 107.2 . . ?
 C73 C72 H72A 108.0 . . ?
 C73 C72 H72B 108.0 . . ?
 C73 C72 Pd4 117.4(2) . . ?
 Pd4 C72 H72A 108.0 . . ?
 Pd4 C72 H72B 108.0 . . ?
 C74 C73 C72 118.2(3) . . ?
 C74 C73 C78 117.9(3) . . ?
 C78 C73 C72 123.9(3) . . ?
 C73 C74 C75 122.1(3) . . ?
 C73 C74 P4 112.2(2) . . ?
 C75 C74 P4 125.3(3) . . ?
 C74 C75 H75 120.6 . . ?
 C76 C75 C74 118.8(3) . . ?
 C76 C75 H75 120.6 . . ?
 C75 C76 H76 120.1 . . ?
 C77 C76 C75 119.9(3) . . ?
 C77 C76 H76 120.1 . . ?
 C76 C77 H77 119.6 . . ?
 C76 C77 C78 120.9(3) . . ?
 C78 C77 H77 119.6 . . ?
 C73 C78 H78 119.8 . . ?
 C77 C78 C73 120.4(3) . . ?
 C77 C78 H78 119.8 . . ?
 C80 C79 P4 119.6(3) . . ?
 C84 C79 C80 119.6(3) . . ?
 C84 C79 P4 120.3(3) . . ?
 C79 C80 C85 123.6(3) . . ?
 C81 C80 C79 117.7(4) . . ?
 C81 C80 C85 118.7(3) . . ?
 C80 C81 H81 119.0 . . ?
 C82 C81 C80 122.0(4) . . ?
 C82 C81 H81 119.0 . . ?
 C81 C82 H82 120.0 . . ?
 C81 C82 C83 120.0(3) . . ?
 C83 C82 H82 120.0 . . ?
 C82 C83 H83 120.4 . . ?
 C82 C83 C84 119.2(4) . . ?
 C84 C83 H83 120.4 . . ?
 C79 C84 C83 121.4(3) . . ?
 C79 C84 H84 119.3 . . ?
 C83 C84 H84 119.3 . . ?
 C80 C85 H85A 109.5 . . ?
 C80 C85 H85B 109.5 . . ?
 C80 C85 H85C 109.5 . . ?
 H85A C85 H85B 109.5 . . ?
 H85A C85 H85C 109.5 . . ?
 H85B C85 H85C 109.5 . . ?
 C87 C86 C91 119.3(3) . . ?
 C87 C86 P4 117.3(2) . . ?
 C91 C86 P4 123.2(2) . . ?
 C86 C87 H87 119.2 . . ?
 C88 C87 C86 121.6(3) . . ?
 C88 C87 H87 119.2 . . ?
 C87 C88 H88 120.5 . . ?
 C89 C88 C87 119.0(3) . . ?
 C89 C88 H88 120.5 . . ?
 C88 C89 H89 119.9 . . ?
 C90 C89 C88 120.1(3) . . ?
 C90 C89 H89 119.9 . . ?
 C89 C90 H90 119.0 . . ?
 C89 C90 C91 122.0(3) . . ?
 C91 C90 H90 119.0 . . ?
 C86 C91 C92 123.3(3) . . ?
 C90 C91 C86 118.0(3) . . ?
 C90 C91 C92 118.7(3) . . ?
 C91 C92 H92A 109.5 . . ?
 C91 C92 H92B 109.5 . . ?
 C91 C92 H92C 109.5 . . ?
 H92A C92 H92B 109.5 . . ?
 H92A C92 H92C 109.5 . . ?
 H92B C92 H92C 109.5 . . ?
 H93A C93 H93B 109.5 . . ?
 H93A C93 H93C 109.5 . . ?
 H93B C93 H93C 109.5 . . ?
 C94 C93 H93A 109.5 . . ?
 C94 C93 H93B 109.5 . . ?
 C94 C93 H93C 109.5 . . ?
 H93D C93A H93E 109.5 . . ?
 H93D C93A H93F 109.5 . . ?
 H93E C93A H93F 109.5 . . ?
 C94A C93A H93D 109.5 . . ?
 C94A C93A H93E 109.5 . . ?
 C94A C93A H93F 109.5 . . ?
 C93 C94 H94A 109.6 . . ?
 C93 C94 H94B 109.6 . . ?
 C93 C94 C95 110.2(10) . . ?
 H94A C94 H94B 108.1 . . ?
 C95 C94 H94A 109.6 . . ?
 C95 C94 H94B 109.6 . . ?
 C93A C94A H94C 109.7 . . ?
 C93A C94A H94D 109.7 . . ?
 H94C C94A H94D 108.2 . . ?
 C95A C94A C93A 109.7(10) . . ?
 C95A C94A H94C 109.7 . . ?
 C95A C94A H94D 109.7 . . ?
 C94 C95 H95A 109.9 . . ?
 C94 C95 H95B 109.9 . . ?
 C94 C95 C96 108.9(10) . . ?
 H95A C95 H95B 108.3 . . ?
 C96 C95 H95A 109.9 . . ?
 C96 C95 H95B 109.9 . . ?
 C94A C95A H95C 109.7 . . ?
 C94A C95A H95D 109.7 . . ?
 C94A C95A C96A 109.8(10) . . ?
 H95C C95A H95D 108.2 . . ?
 C96A C95A H95C 109.7 . . ?
 C96A C95A H95D 109.7 . . ?
 C95 C96 H96A 109.8 . . ?
 C95 C96 H96B 109.8 . . ?
 H96A C96 H96B 108.2 . . ?
 C97 C96 C95 109.6(10) . . ?
 C97 C96 H96A 109.8 . . ?
 C97 C96 H96B 109.8 . . ?
 C95A C96A H96C 109.7 . . ?
 C95A C96A H96D 109.7 . . ?
 H96C C96A H96D 108.2 . . ?
 C97A C96A C95A 109.8(10) . . ?
 C97A C96A H96C 109.7 . . ?
 C97A C96A H96D 109.7 . . ?
 C96 C97 H97A 109.7 . . ?
 C96 C97 H97B 109.7 . . ?
 C96 C97 C98 109.8(10) . . ?
 H97A C97 H97B 108.2 . . ?
 C98 C97 H97A 109.7 . . ?
 C98 C97 H97B 109.7 . . ?
 C96A C97A H97C 109.8 . . ?
 C96A C97A H97D 109.8 . . ?
 C96A C97A C98A 109.5(10) . . ?
 H97C C97A H97D 108.2 . . ?
 C98A C97A H97C 109.8 . . ?
 C98A C97A H97D 109.8 . . ?
 C97 C98 H98A 109.5 . . ?
 C97 C98 H98B 109.5 . . ?
 C97 C98 H98C 109.5 . . ?
 H98A C98 H98B 109.5 . . ?
 H98A C98 H98C 109.5 . . ?
 H98B C98 H98C 109.5 . . ?
 C97A C98A H98D 109.5 . . ?
 C97A C98A H98E 109.5 . . ?
 C97A C98A H98F 109.5 . . ?
 H98D C98A H98E 109.5 . . ?
 H98D C98A H98F 109.5 . . ?
 H98E C98A H98F 109.5 . . ?
 C1 O1 Pd1 122.6(2) . . ?
 C1 O2 Pd2 133.70(19) . . ?
 C3 O3 Pd1 132.78(19) . . ?
 C3 O4 Pd2 123.3(2) . . ?
 C47 O5 Pd3 131.5(2) . . ?
 C47 O6 Pd4 124.6(2) . . ?
 C49 O7 Pd3 126.1(2) . . ?
 C49 O8 Pd4 129.7(2) . . ?
 C7 P1 C12 106.69(14) . . ?
 C7 P1 C19 102.34(14) . . ?
 C7 P1 Pd1 103.58(10) . . ?
 C12 P1 C19 106.65(15) . . ?
 C12 P1 Pd1 116.81(10) . . ?
 C19 P1 Pd1 119.05(11) . . ?
 C28 P2 C33 102.81(14) . . ?
 C28 P2 C40 106.78(14) . . ?
 C28 P2 Pd2 104.04(11) . . ?
 C33 P2 C40 106.42(15) . . ?
 C33 P2 Pd2 118.73(11) . . ?
 C40 P2 Pd2 116.53(10) . . ?
 C53 P3 C58 101.22(14) . . ?
 C53 P3 C65 107.23(14) . . ?
 C53 P3 Pd3 103.17(10) . . ?
 C58 P3 Pd3 119.08(10) . . ?
 C65 P3 C58 106.00(14) . . ?
 C65 P3 Pd3 118.14(10) . . ?
 C74 P4 C79 100.89(15) . . ?
 C74 P4 C86 106.28(14) . . ?
 C74 P4 Pd4 104.50(11) . . ?
 C79 P4 C86 107.10(15) . . ?
 C79 P4 Pd4 119.38(11) . . ?
 C86 P4 Pd4 116.66(10) . . ?
 C5 Pd1 O1 175.42(11) . . ?
 C5 Pd1 O3 88.53(11) . . ?
 C5 Pd1 P1 82.41(9) . . ?
 C5 Pd1 Pd2 98.94(9) . . ?
 O1 Pd1 P1 101.12(6) . . ?
 O1 Pd1 Pd2 82.07(6) . . ?
 O3 Pd1 O1 87.42(8) . . ?
 O3 Pd1 P1 165.21(6) . . ?
 O3 Pd1 Pd2 75.17(5) . . ?
 P1 Pd1 Pd2 117.69(2) . . ?
 C26 Pd2 O2 90.96(11) . . ?
 C26 Pd2 O4 175.23(11) . . ?
 C26 Pd2 P2 82.79(10) . . ?
 C26 Pd2 Pd1 102.28(10) . . ?
 O2 Pd2 O4 87.18(9) . . ?
 O2 Pd2 P2 167.74(6) . . ?
 O2 Pd2 Pd1 74.53(6) . . ?
 O4 Pd2 P2 98.22(6) . . ?
 O4 Pd2 Pd1 81.45(6) . . ?
 P2 Pd2 Pd1 117.05(2) . . ?
 C51 Pd3 O5 87.10(11) . . ?
 C51 Pd3 O7 174.05(12) . . ?
 C51 Pd3 P3 82.82(9) . . ?
 C51 Pd3 Pd4 104.31(10) . . ?
 O5 Pd3 O7 88.96(9) . . ?
 O5 Pd3 P3 164.87(6) . . ?
 O5 Pd3 Pd4 75.94(6) . . ?
 O7 Pd3 P3 100.13(7) . . ?
 O7 Pd3 Pd4 79.00(6) . . ?
 P3 Pd3 Pd4 117.49(2) . . ?
 C72 Pd4 O6 176.62(12) . . ?
 C72 Pd4 O8 88.51(12) . . ?
 C72 Pd4 P4 83.24(10) . . ?
 C72 Pd4 Pd3 101.02(10) . . ?
 O6 Pd4 P4 99.04(7) . . ?
 O6 Pd4 Pd3 80.28(6) . . ?
 O8 Pd4 O6 88.74(9) . . ?
 O8 Pd4 P4 165.57(6) . . ?
 O8 Pd4 Pd3 77.22(6) . . ?
 P4 Pd4 Pd3 115.94(2) . . ?

loop_
  _geom_torsion_atom_site_label_1
  _geom_torsion_atom_site_label_2
  _geom_torsion_atom_site_label_3
  _geom_torsion_atom_site_label_4
  _geom_torsion
  _geom_torsion_site_symmetry_1
  _geom_torsion_site_symmetry_2
  _geom_torsion_site_symmetry_3
  _geom_torsion_site_symmetry_4
  _geom_torsion_publ_flag
 C2 C1 O1 Pd1 177.1(2) . . . . ?
 C2 C1 O2 Pd2 -169.2(2) . . . . ?
 C4 C3 O3 Pd1 -176.5(2) . . . . ?
 C4 C3 O4 Pd2 -176.4(2) . . . . ?
 C5 C6 C7 C8 -179.5(3) . . . . ?
 C5 C6 C7 P1 7.1(4) . . . . ?
 C5 C6 C11 C10 -179.6(3) . . . . ?
 C6 C7 C8 C9 -1.3(5) . . . . ?
 C6 C7 P1 C12 -111.2(2) . . . . ?
 C6 C7 P1 C19 137.0(2) . . . . ?
 C6 C7 P1 Pd1 12.7(2) . . . . ?
 C7 C6 C11 C10 0.4(5) . . . . ?
 C7 C8 C9 C10 1.2(5) . . . . ?
 C8 C7 P1 C12 75.8(3) . . . . ?
 C8 C7 P1 C19 -36.1(3) . . . . ?
 C8 C7 P1 Pd1 -160.4(3) . . . . ?
 C8 C9 C10 C11 -0.3(5) . . . . ?
 C9 C10 C11 C6 -0.6(5) . . . . ?
 C11 C6 C7 C8 0.5(5) . . . . ?
 C11 C6 C7 P1 -172.9(2) . . . . ?
 C12 C13 C14 C15 1.4(5) . . . . ?
 C13 C12 C17 C16 2.6(5) . . . . ?
 C13 C12 P1 C7 -175.0(3) . . . . ?
 C13 C12 P1 C19 -66.2(3) . . . . ?
 C13 C12 P1 Pd1 69.8(3) . . . . ?
 C13 C14 C15 C16 0.6(5) . . . . ?
 C14 C15 C16 C17 -1.0(5) . . . . ?
 C15 C16 C17 C12 -0.6(5) . . . . ?
 C17 C12 C13 C14 -3.0(5) . . . . ?
 C17 C12 C13 C18 175.3(3) . . . . ?
 C17 C12 P1 C7 11.1(3) . . . . ?
 C17 C12 P1 C19 119.9(2) . . . . ?
 C17 C12 P1 Pd1 -104.1(2) . . . . ?
 C18 C13 C14 C15 -176.9(3) . . . . ?
 C19 C20 C21 C22 0.6(5) . . . . ?
 C20 C19 C24 C23 -2.8(5) . . . . ?
 C20 C19 P1 C7 -64.6(3) . . . . ?
 C20 C19 P1 C12 -176.4(2) . . . . ?
 C20 C19 P1 Pd1 48.8(3) . . . . ?
 C20 C21 C22 C23 -1.6(6) . . . . ?
 C21 C22 C23 C24 0.4(6) . . . . ?
 C22 C23 C24 C19 1.8(5) . . . . ?
 C24 C19 C20 C21 1.6(5) . . . . ?
 C24 C19 C20 C25 -178.5(3) . . . . ?
 C24 C19 P1 C7 111.4(3) . . . . ?
 C24 C19 P1 C12 -0.4(3) . . . . ?
 C24 C19 P1 Pd1 -135.2(2) . . . . ?
 C25 C20 C21 C22 -179.3(3) . . . . ?
 C26 C27 C28 C29 -179.7(3) . . . . ?
 C26 C27 C28 P2 4.8(4) . . . . ?
 C26 C27 C32 C31 179.7(3) . . . . ?
 C27 C28 C29 C30 -0.1(5) . . . . ?
 C27 C28 P2 C33 137.7(2) . . . . ?
 C27 C28 P2 C40 -110.5(2) . . . . ?
 C27 C28 P2 Pd2 13.3(2) . . . . ?
 C28 C27 C32 C31 0.1(5) . . . . ?
 C28 C29 C30 C31 0.3(5) . . . . ?
 C29 C28 P2 C33 -37.8(3) . . . . ?
 C29 C28 P2 C40 74.0(3) . . . . ?
 C29 C28 P2 Pd2 -162.1(3) . . . . ?
 C29 C30 C31 C32 -0.3(5) . . . . ?
 C30 C31 C32 C27 0.1(5) . . . . ?
 C32 C27 C28 C29 -0.1(5) . . . . ?
 C32 C27 C28 P2 -175.7(2) . . . . ?
 C33 C34 C35 C36 -0.4(5) . . . . ?
 C34 C33 C38 C37 -1.9(5) . . . . ?
 C34 C33 P2 C28 -73.2(3) . . . . ?
 C34 C33 P2 C40 174.8(2) . . . . ?
 C34 C33 P2 Pd2 41.0(3) . . . . ?
 C34 C35 C36 C37 -1.0(5) . . . . ?
 C35 C36 C37 C38 1.0(5) . . . . ?
 C36 C37 C38 C33 0.5(5) . . . . ?
 C38 C33 C34 C35 1.8(5) . . . . ?
 C38 C33 C34 C39 -178.2(3) . . . . ?
 C38 C33 P2 C28 104.4(3) . . . . ?
 C38 C33 P2 C40 -7.6(3) . . . . ?
 C38 C33 P2 Pd2 -141.5(2) . . . . ?
 C39 C34 C35 C36 179.6(3) . . . . ?
 C40 C41 C42 C43 2.3(5) . . . . ?
 C41 C40 C45 C44 1.2(5) . . . . ?
 C41 C40 P2 C28 -169.3(3) . . . . ?
 C41 C40 P2 C33 -60.0(3) . . . . ?
 C41 C40 P2 Pd2 75.0(3) . . . . ?
 C41 C42 C43 C44 -0.5(6) . . . . ?
 C42 C43 C44 C45 -1.1(6) . . . . ?
 C43 C44 C45 C40 0.7(5) . . . . ?
 C45 C40 C41 C42 -2.6(5) . . . . ?
 C45 C40 C41 C46 175.0(3) . . . . ?
 C45 C40 P2 C28 16.3(3) . . . . ?
 C45 C40 P2 C33 125.6(3) . . . . ?
 C45 C40 P2 Pd2 -99.4(2) . . . . ?
 C46 C41 C42 C43 -175.4(3) . . . . ?
 C48 C47 O5 Pd3 174.3(2) . . . . ?
 C48 C47 O6 Pd4 173.7(2) . . . . ?
 C50 C49 O7 Pd3 -179.2(2) . . . . ?
 C50 C49 O8 Pd4 168.4(2) . . . . ?
 C51 C52 C53 C54 179.5(3) . . . . ?
 C51 C52 C53 P3 -9.8(4) . . . . ?
 C51 C52 C57 C56 178.3(3) . . . . ?
 C52 C53 C54 C55 2.0(5) . . . . ?
 C52 C53 P3 C58 -134.5(2) . . . . ?
 C52 C53 P3 C65 114.7(2) . . . . ?
 C52 C53 P3 Pd3 -10.7(2) . . . . ?
 C53 C52 C57 C56 -0.6(5) . . . . ?
 C53 C54 C55 C56 -0.3(5) . . . . ?
 C54 C53 P3 C58 35.8(3) . . . . ?
 C54 C53 P3 C65 -75.0(3) . . . . ?
 C54 C53 P3 Pd3 159.5(2) . . . . ?
 C54 C55 C56 C57 -1.9(5) . . . . ?
 C55 C56 C57 C52 2.3(5) . . . . ?
 C57 C52 C53 C54 -1.6(5) . . . . ?
 C57 C52 C53 P3 169.1(2) . . . . ?
 C58 C59 C60 C61 0.4(5) . . . . ?
 C59 C58 C63 C62 1.0(5) . . . . ?
 C59 C58 P3 C53 67.1(3) . . . . ?
 C59 C58 P3 C65 178.9(2) . . . . ?
 C59 C58 P3 Pd3 -44.9(3) . . . . ?
 C59 C60 C61 C62 0.8(5) . . . . ?
 C60 C61 C62 C63 -1.1(5) . . . . ?
 C61 C62 C63 C58 0.2(5) . . . . ?
 C63 C58 C59 C60 -1.3(4) . . . . ?
 C63 C58 C59 C64 177.2(3) . . . . ?
 C63 C58 P3 C53 -109.4(3) . . . . ?
 C63 C58 P3 C65 2.4(3) . . . . ?
 C63 C58 P3 Pd3 138.5(2) . . . . ?
 C64 C59 C60 C61 -178.2(3) . . . . ?
 C65 C66 C67 C68 -2.5(5) . . . . ?
 C66 C65 C70 C69 -1.1(5) . . . . ?
 C66 C65 P3 C53 170.6(3) . . . . ?
 C66 C65 P3 C58 63.1(3) . . . . ?
 C66 C65 P3 Pd3 -73.5(3) . . . . ?
 C66 C67 C68 C69 -0.2(5) . . . . ?
 C67 C68 C69 C70 2.3(5) . . . . ?
 C68 C69 C70 C65 -1.7(5) . . . . ?
 C70 C65 C66 C67 3.1(5) . . . . ?
 C70 C65 C66 C71 -175.5(3) . . . . ?
 C70 C65 P3 C53 -12.5(3) . . . . ?
 C70 C65 P3 C58 -120.0(2) . . . . ?
 C70 C65 P3 Pd3 103.4(2) . . . . ?
 C71 C66 C67 C68 176.1(3) . . . . ?
 C72 C73 C74 C75 -178.5(3) . . . . ?
 C72 C73 C74 P4 -4.8(4) . . . . ?
 C72 C73 C78 C77 178.6(3) . . . . ?
 C73 C74 C75 C76 -0.5(5) . . . . ?
 C73 C74 P4 C79 -134.3(2) . . . . ?
 C73 C74 P4 C86 114.1(2) . . . . ?
 C73 C74 P4 Pd4 -9.8(2) . . . . ?
 C74 C73 C78 C77 -1.0(5) . . . . ?
 C74 C75 C76 C77 -0.2(5) . . . . ?
 C75 C74 P4 C79 39.2(3) . . . . ?
 C75 C74 P4 C86 -72.4(3) . . . . ?
 C75 C74 P4 Pd4 163.7(3) . . . . ?
 C75 C76 C77 C78 0.2(5) . . . . ?
 C76 C77 C78 C73 0.4(5) . . . . ?
 C78 C73 C74 C75 1.1(5) . . . . ?
 C78 C73 C74 P4 174.8(2) . . . . ?
 C79 C80 C81 C82 1.3(5) . . . . ?
 C80 C79 C84 C83 2.2(5) . . . . ?
 C80 C79 P4 C74 68.9(3) . . . . ?
 C80 C79 P4 C86 179.9(3) . . . . ?
 C80 C79 P4 Pd4 -44.7(3) . . . . ?
 C80 C81 C82 C83 -0.1(6) . . . . ?
 C81 C82 C83 C84 -0.2(5) . . . . ?
 C82 C83 C84 C79 -0.9(5) . . . . ?
 C84 C79 C80 C81 -2.3(5) . . . . ?
 C84 C79 C80 C85 177.0(3) . . . . ?
 C84 C79 P4 C74 -103.5(3) . . . . ?
 C84 C79 P4 C86 7.5(3) . . . . ?
 C84 C79 P4 Pd4 142.9(2) . . . . ?
 C85 C80 C81 C82 -178.1(3) . . . . ?
 C86 C87 C88 C89 -0.4(5) . . . . ?
 C87 C86 C91 C90 3.5(5) . . . . ?
 C87 C86 C91 C92 -174.5(3) . . . . ?
 C87 C86 P4 C74 -17.3(3) . . . . ?
 C87 C86 P4 C79 -124.5(3) . . . . ?
 C87 C86 P4 Pd4 98.7(2) . . . . ?
 C87 C88 C89 C90 1.4(6) . . . . ?
 C88 C89 C90 C91 0.0(6) . . . . ?
 C89 C90 C91 C86 -2.5(5) . . . . ?
 C89 C90 C91 C92 175.6(3) . . . . ?
 C91 C86 C87 C88 -2.1(5) . . . . ?
 C91 C86 P4 C74 168.2(3) . . . . ?
 C91 C86 P4 C79 61.0(3) . . . . ?
 C91 C86 P4 Pd4 -75.7(3) . . . . ?
 C93 C94 C95 C96 -162(5) . . . . ?
 C93A C94A C95A C96A 178(4) . . . . ?
 C94 C95 C96 C97 -168(5) . . . . ?
 C94A C95A C96A C97A 69(5) . . . . ?
 C95 C96 C97 C98 173(5) . . . . ?
 C95A C96A C97A C98A -178(4) . . . . ?
 O1 C1 O2 Pd2 11.5(5) . . . . ?
 O2 C1 O1 Pd1 -3.7(4) . . . . ?
 O3 C3 O4 Pd2 2.3(4) . . . . ?
 O4 C3 O3 Pd1 4.8(5) . . . . ?
 O5 C47 O6 Pd4 -4.6(5) . . . . ?
 O6 C47 O5 Pd3 -7.3(5) . . . . ?
 O7 C49 O8 Pd4 -13.0(5) . . . . ?
 O8 C49 O7 Pd3 2.2(5) . . . . ?
 P1 C7 C8 C9 171.1(2) . . . . ?
 P1 C12 C13 C14 -176.8(3) . . . . ?
 P1 C12 C13 C18 1.5(4) . . . . ?
 P1 C12 C17 C16 176.7(2) . . . . ?
 P1 C19 C20 C21 177.6(2) . . . . ?
 P1 C19 C20 C25 -2.4(4) . . . . ?
 P1 C19 C24 C23 -178.8(3) . . . . ?
 P2 C28 C29 C30 174.8(3) . . . . ?
 P2 C33 C34 C35 179.4(2) . . . . ?
 P2 C33 C34 C39 -0.6(4) . . . . ?
 P2 C33 C38 C37 -179.5(3) . . . . ?
 P2 C40 C41 C42 -176.9(3) . . . . ?
 P2 C40 C41 C46 0.7(5) . . . . ?
 P2 C40 C45 C44 175.8(3) . . . . ?
 P3 C53 C54 C55 -167.4(2) . . . . ?
 P3 C58 C59 C60 -177.9(2) . . . . ?
 P3 C58 C59 C64 0.6(4) . . . . ?
 P3 C58 C63 C62 177.6(2) . . . . ?
 P3 C65 C66 C67 180.0(2) . . . . ?
 P3 C65 C66 C71 1.4(4) . . . . ?
 P3 C65 C70 C69 -178.1(3) . . . . ?
 P4 C74 C75 C76 -173.4(2) . . . . ?
 P4 C79 C80 C81 -174.8(3) . . . . ?
 P4 C79 C80 C85 4.6(5) . . . . ?
 P4 C79 C84 C83 174.6(3) . . . . ?
 P4 C86 C87 C88 -176.8(3) . . . . ?
 P4 C86 C91 C90 177.8(3) . . . . ?
 P4 C86 C91 C92 -0.2(5) . . . . ?
 Pd1 C5 C6 C7 -27.3(4) . . . . ?
 Pd1 C5 C6 C11 152.8(3) . . . . ?
 Pd2 C26 C27 C28 -23.7(4) . . . . ?
 Pd2 C26 C27 C32 156.8(3) . . . . ?
 Pd3 C51 C52 C53 29.4(4) . . . . ?
 Pd3 C51 C52 C57 -149.5(3) . . . . ?
 Pd4 C72 C73 C74 19.9(4) . . . . ?
 Pd4 C72 C73 C78 -159.6(3) . . . . ?

_shelx_res_file
;
TITL ijsf2007 in P21/c #14
    ijsf2007.res
    created by SHELXL-2018/3 at 09:53:16 on 01-Feb-2023
REM reset to P21/c #14
CELL 1.54184 18.608102 24.017923 20.654972 90 115.7077 90
ZERR 8 0.000359 0.000313 0.000345 0 0.0022 0
LATT 1
SYMM -X,0.5+Y,0.5-Z
SFAC C H O P Pd
UNIT 372.18 377.75 32 16 16
DFIX 1.52 0.01 C94 C93 C95 C94 C95 C96 C96 C97 C98 C97
DFIX 1.52 0.01 C93A C94A C95A C94A C95A C96A C97A C96A C97A C98A
DANG 2.48 0.01 C93 C95 C94 C96 C95 C97 C96 C98
DANG 2.48 0.01 C93A C95A C94A C96A C95A C97A C96A C98A

L.S. 16 0 0
PLAN  16
SIZE 0.035 0.066 0.189
TEMP -163.15(10)
CONF
BOND
MORE -1
BOND $H
fmap 2 53
acta
REM <olex2.extras>
REM <HklSrc "%.\\ijsf2007.hkl">
REM </olex2.extras>

WGHT    0.025200    7.060300
EXTI    0.000006
FVAR       0.84057   0.09108   0.08396   0.76407   0.57788
C1    1    0.315728    0.506320    0.344937    11.00000    0.02007    0.01917 =
         0.01943   -0.00209    0.01114    0.00154
C2    1    0.398229    0.528874    0.390497    11.00000    0.02414    0.02796 =
         0.02401    0.00116    0.00291   -0.00650
AFIX 137
H2A   2    0.437633    0.507206    0.381541    11.00000   -1.50000
H2B   2    0.409706    0.526078    0.441391    11.00000   -1.50000
H2C   2    0.400862    0.567970    0.378113    11.00000   -1.50000
AFIX   0
C3    1    0.247420    0.404899    0.196957    11.00000    0.01617    0.01781 =
         0.01872   -0.00247    0.00622   -0.00309
C4    1    0.285020    0.378086    0.152619    11.00000    0.02748    0.02633 =
         0.02651    0.00452    0.01536    0.00737
AFIX 137
H4A   2    0.243287    0.361261    0.109463    11.00000   -1.50000
H4B   2    0.322658    0.349231    0.181180    11.00000   -1.50000
H4C   2    0.313418    0.406437    0.138557    11.00000   -1.50000
AFIX   0
C5    1    0.049582    0.480497    0.139365    11.00000    0.02474    0.01745 =
         0.02284   -0.00012    0.00883    0.00356
AFIX  23
H5A   2    0.058752    0.461722    0.100933    11.00000   -1.20000
H5B   2    0.028339    0.452258    0.161424    11.00000   -1.20000
AFIX   0
C6    1   -0.012778    0.524363    0.105485    11.00000    0.01857    0.02366 =
         0.01783    0.00579    0.00835    0.00091
C7    1   -0.009176    0.571887    0.145337    11.00000    0.01686    0.02198 =
         0.02018    0.00196    0.00932    0.00074
C8    1   -0.065270    0.614560    0.118084    11.00000    0.02140    0.02386 =
         0.02680    0.00407    0.01232    0.00348
AFIX  43
H8    2   -0.062473    0.646337    0.146471    11.00000   -1.20000
AFIX   0
C9    1   -0.125291    0.609649    0.048611    11.00000    0.02072    0.03513 =
         0.02844    0.01252    0.01019    0.00793
AFIX  43
H9    2   -0.163477    0.638559    0.028733    11.00000   -1.20000
AFIX   0
C10   1   -0.129489    0.562477    0.008196    11.00000    0.02014    0.04096 =
         0.02142    0.00927    0.00669    0.00190
AFIX  43
H10   2   -0.170846    0.559372   -0.039198    11.00000   -1.20000
AFIX   0
C11   1   -0.074145    0.519796    0.036029    11.00000    0.02262    0.02723 =
         0.02007    0.00062    0.00791   -0.00125
AFIX  43
H11   2   -0.077985    0.487618    0.007964    11.00000   -1.20000
AFIX   0
C12   1    0.050520    0.564200    0.301256    11.00000    0.02405    0.01236 =
         0.02347   -0.00167    0.01108    0.00273
C13   1    0.104869    0.567648    0.374479    11.00000    0.02945    0.01887 =
         0.02490   -0.00365    0.01244    0.00382
C14   1    0.076794    0.556936    0.425816    11.00000    0.04485    0.02793 =
         0.02470   -0.00351    0.01658    0.00698
AFIX  43
H14   2    0.112486    0.559944    0.475314    11.00000   -1.20000
AFIX   0
C15   1   -0.001599    0.542056    0.406595    11.00000    0.04735    0.02560 =
         0.03470    0.00334    0.02860    0.00632
AFIX  43
H15   2   -0.019237    0.535326    0.442705    11.00000   -1.20000
AFIX   0
C16   1   -0.054418    0.536951    0.334810    11.00000    0.03151    0.01980 =
         0.03925    0.00242    0.02071   -0.00019
AFIX  43
H16   2   -0.108117    0.526156    0.321430    11.00000   -1.20000
AFIX   0
C17   1   -0.028299    0.547720    0.282638    11.00000    0.02410    0.01405 =
         0.02602    0.00188    0.01101    0.00249
AFIX  43
H17   2   -0.064424    0.543873    0.233370    11.00000   -1.20000
AFIX   0
C18   1    0.191956    0.580834    0.399026    11.00000    0.02756    0.03600 =
         0.02697   -0.00895    0.00530    0.00071
AFIX 137
H18A  2    0.205090    0.578717    0.357991    11.00000   -1.50000
H18B  2    0.224402    0.553896    0.435712    11.00000   -1.50000
H18C  2    0.203014    0.618466    0.419340    11.00000   -1.50000
AFIX   0
C19   1    0.112555    0.646487    0.233367    11.00000    0.01555    0.01727 =
         0.03381    0.00405    0.00733    0.00009
C20   1    0.135240    0.667027    0.181540    11.00000    0.01676    0.02432 =
         0.04197    0.00838    0.01106    0.00278
C21   1    0.155935    0.723695    0.185542    11.00000    0.02350    0.03081 =
         0.05609    0.01685    0.01841    0.00170
AFIX  43
H21   2    0.171015    0.738629    0.150642    11.00000   -1.20000
AFIX   0
C22   1    0.155020    0.758480    0.238868    11.00000    0.02803    0.01762 =
         0.06930    0.00090    0.02106    0.00201
AFIX  43
H22   2    0.170608    0.796348    0.240910    11.00000   -1.20000
AFIX   0
C23   1    0.131284    0.737695    0.289010    11.00000    0.03173    0.01958 =
         0.05646   -0.00319    0.01854    0.00432
AFIX  43
H23   2    0.130124    0.761169    0.325563    11.00000   -1.20000
AFIX   0
C24   1    0.109229    0.682280    0.285336    11.00000    0.02452    0.01837 =
         0.04478   -0.00092    0.01526    0.00011
AFIX  43
H24   2    0.091437    0.668289    0.318907    11.00000   -1.20000
AFIX   0
C25   1    0.138369    0.631763    0.123106    11.00000    0.03643    0.03555 =
         0.03237    0.01202    0.01661    0.00148
AFIX 137
H25A  2    0.084009    0.622226    0.088405    11.00000   -1.50000
H25B  2    0.168190    0.597566    0.143920    11.00000   -1.50000
H25C  2    0.164956    0.652400    0.098718    11.00000   -1.50000
AFIX   0
C26   1    0.155509    0.429553    0.389101    11.00000    0.03034    0.02707 =
         0.02444   -0.00332    0.01406   -0.00151
AFIX  23
H26A  2    0.199873    0.445451    0.432104    11.00000   -1.20000
H26B  2    0.115966    0.459587    0.366767    11.00000   -1.20000
AFIX   0
C27   1    0.116715    0.384366    0.413301    11.00000    0.01937    0.02666 =
         0.02363    0.00207    0.00790    0.00505
C28   1    0.086284    0.338015    0.369603    11.00000    0.01935    0.02128 =
         0.02555    0.00791    0.01220    0.00484
C29   1    0.049134    0.294421    0.387512    11.00000    0.02633    0.02785 =
         0.03633    0.00812    0.01608    0.00279
AFIX  43
H29   2    0.028848    0.263324    0.356417    11.00000   -1.20000
AFIX   0
C30   1    0.042285    0.297216    0.451532    11.00000    0.02954    0.04065 =
         0.03615    0.01636    0.01733    0.00580
AFIX  43
H30   2    0.017373    0.267788    0.464938    11.00000   -1.20000
AFIX   0
C31   1    0.071993    0.343259    0.496238    11.00000    0.02602    0.05421 =
         0.02084    0.01353    0.01205    0.00884
AFIX  43
H31   2    0.066932    0.345118    0.540019    11.00000   -1.20000
AFIX   0
C32   1    0.108937    0.386504    0.477611    11.00000    0.02192    0.03937 =
         0.02203   -0.00091    0.00859    0.00470
AFIX  43
H32   2    0.128992    0.417643    0.508673    11.00000   -1.20000
AFIX   0
C33   1    0.137095    0.268323    0.286043    11.00000    0.02859    0.01559 =
         0.02789    0.00277    0.01815    0.00133
C34   1    0.211140    0.247263    0.335821    11.00000    0.02774    0.01999 =
         0.02812    0.00617    0.01572    0.00366
C35   1    0.229026    0.191868    0.328456    11.00000    0.03460    0.02114 =
         0.03591    0.00979    0.02109    0.00677
AFIX  43
H35   2    0.278885    0.177086    0.361430    11.00000   -1.20000
AFIX   0
C36   1    0.176546    0.157714    0.274701    11.00000    0.04322    0.01457 =
         0.04185    0.00496    0.02934    0.00417
AFIX  43
H36   2    0.190906    0.120359    0.270681    11.00000   -1.20000
AFIX   0
C37   1    0.102698    0.178351    0.226610    11.00000    0.03730    0.01746 =
         0.03721   -0.00227    0.02110   -0.00545
AFIX  43
H37   2    0.065874    0.155148    0.189994    11.00000   -1.20000
AFIX   0
C38   1    0.083707    0.233082    0.232887    11.00000    0.02606    0.01858 =
         0.03400   -0.00035    0.01623   -0.00312
AFIX  43
H38   2    0.033165    0.247168    0.200331    11.00000   -1.20000
AFIX   0
C39   1    0.270273    0.282162    0.395538    11.00000    0.03255    0.02761 =
         0.03009    0.00603    0.00864    0.00702
AFIX 137
H39A  2    0.248182    0.291841    0.429366    11.00000   -1.50000
H39B  2    0.281375    0.316294    0.375490    11.00000   -1.50000
H39C  2    0.319834    0.261115    0.420711    11.00000   -1.50000
AFIX   0
C40   1    0.013628    0.351641    0.213333    11.00000    0.02420    0.01446 =
         0.02425    0.00233    0.00814   -0.00397
C41   1    0.004799    0.346556    0.142166    11.00000    0.03303    0.01870 =
         0.02891    0.00119    0.01276   -0.00585
C42   1   -0.069195    0.359091    0.086173    11.00000    0.03937    0.03737 =
         0.02386    0.00468    0.00719   -0.00321
AFIX  43
H42   2   -0.076527    0.354525    0.038010    11.00000   -1.20000
AFIX   0
C43   1   -0.132547    0.378072    0.098743    11.00000    0.02926    0.03720 =
         0.03902    0.01145    0.00335    0.00179
AFIX  43
H43   2   -0.182201    0.386545    0.059494    11.00000   -1.20000
AFIX   0
C44   1   -0.123243    0.384584    0.168216    11.00000    0.02597    0.02479 =
         0.04392    0.00988    0.01121    0.00577
AFIX  43
H44   2   -0.166044    0.398137    0.177180    11.00000   -1.20000
AFIX   0
C45   1   -0.050747    0.371158    0.224989    11.00000    0.03193    0.01408 =
         0.03544    0.00557    0.01668    0.00193
AFIX  43
H45   2   -0.044639    0.375297    0.272848    11.00000   -1.20000
AFIX   0
C46   1    0.071979    0.330422    0.123899    11.00000    0.04241    0.02790 =
         0.02777   -0.00281    0.01754   -0.00625
AFIX 137
H46A  2    0.122606    0.332103    0.167316    11.00000   -1.50000
H46B  2    0.073759    0.356205    0.087850    11.00000   -1.50000
H46C  2    0.063323    0.292451    0.104635    11.00000   -1.50000
AFIX   0

C47   1    0.808547    0.419243    0.326254    11.00000    0.02165    0.02412 =
         0.03383    0.00115    0.01726    0.00044
C48   1    0.889840    0.398493    0.376722    11.00000    0.02677    0.03332 =
         0.03593    0.00053    0.01248    0.00663
AFIX 137
H48A  2    0.897068    0.360486    0.363312    11.00000   -1.50000
H48B  2    0.894876    0.398628    0.425960    11.00000   -1.50000
H48C  2    0.930626    0.422823    0.373830    11.00000   -1.50000
AFIX   0
C49   1    0.723368    0.504513    0.158482    11.00000    0.01630    0.02528 =
         0.02393   -0.00092    0.00958   -0.00103
C50   1    0.759989    0.526290    0.110842    11.00000    0.02519    0.02589 =
         0.02584   -0.00380    0.01204   -0.00596
AFIX 137
H50A  2    0.719364    0.527177    0.060869    11.00000   -1.50000
H50B  2    0.803813    0.501816    0.114710    11.00000   -1.50000
H50C  2    0.780517    0.563986    0.126082    11.00000   -1.50000
AFIX   0
C51   1    0.654768    0.498189    0.368887    11.00000    0.03206    0.02685 =
         0.02378    0.00622    0.01519    0.01012
AFIX  23
H51A  2    0.615785    0.467230    0.353818    11.00000   -1.20000
H51B  2    0.702972    0.485191    0.410916    11.00000   -1.20000
AFIX   0
C52   1    0.619818    0.546035    0.391961    11.00000    0.01790    0.02044 =
         0.02318    0.00082    0.01017   -0.00280
C53   1    0.577233    0.586358    0.340920    11.00000    0.01781    0.01965 =
         0.01736   -0.00033    0.00931   -0.00180
C54   1    0.542503    0.631799    0.358175    11.00000    0.01838    0.02029 =
         0.02351    0.00047    0.00755    0.00054
AFIX  43
H54   2    0.512380    0.658103    0.322279    11.00000   -1.20000
AFIX   0
C55   1    0.552255    0.638400    0.428440    11.00000    0.02440    0.02379 =
         0.02674   -0.00610    0.01368    0.00022
AFIX  43
H55   2    0.529072    0.669299    0.441068    11.00000   -1.20000
AFIX   0
C56   1    0.596307    0.599254    0.479906    11.00000    0.02345    0.03174 =
         0.01917   -0.00347    0.01067   -0.00151
AFIX  43
H56   2    0.604436    0.604212    0.528234    11.00000   -1.20000
AFIX   0
C57   1    0.628554    0.553159    0.461990    11.00000    0.02213    0.02841 =
         0.01841    0.00154    0.00768    0.00093
AFIX  43
H57   2    0.656829    0.526193    0.497645    11.00000   -1.20000
AFIX   0
C58   1    0.606837    0.649249    0.240116    11.00000    0.02177    0.01732 =
         0.02001   -0.00132    0.01224   -0.00213
C59   1    0.678421    0.676068    0.286236    11.00000    0.01968    0.02062 =
         0.02695   -0.00147    0.01359    0.00045
C60   1    0.689174    0.731144    0.271692    11.00000    0.02786    0.02196 =
         0.03440   -0.00720    0.01759   -0.00665
AFIX  43
H60   2    0.737269    0.749467    0.302208    11.00000   -1.20000
AFIX   0
C61   1    0.632795    0.760270    0.214709    11.00000    0.03176    0.01721 =
         0.03985   -0.00244    0.02230   -0.00068
AFIX  43
H61   2    0.642360    0.797748    0.205960    11.00000   -1.20000
AFIX   0
C62   1    0.562110    0.734142    0.170465    11.00000    0.03098    0.01969 =
         0.03163    0.00324    0.01421    0.00428
AFIX  43
H62   2    0.522359    0.753880    0.131532    11.00000   -1.20000
AFIX   0
C63   1    0.549466    0.679440    0.182963    11.00000    0.02095    0.02280 =
         0.02565   -0.00199    0.01122   -0.00136
AFIX  43
H63   2    0.500844    0.661830    0.152195    11.00000   -1.20000
AFIX   0
C64   1    0.742017    0.648138    0.350841    11.00000    0.02671    0.02969 =
         0.02634   -0.00247    0.00294   -0.00555
AFIX 137
H64A  2    0.721552    0.640869    0.386475    11.00000   -1.50000
H64B  2    0.788817    0.672470    0.371877    11.00000   -1.50000
H64C  2    0.757131    0.612873    0.336276    11.00000   -1.50000
AFIX   0
C65   1    0.489572    0.559722    0.188027    11.00000    0.02099    0.01215 =
         0.01815    0.00135    0.00705    0.00049
C66   1    0.473460    0.557837    0.115000    11.00000    0.02390    0.01848 =
         0.02333   -0.00082    0.00983   -0.00254
C67   1    0.396427    0.543677    0.064808    11.00000    0.02758    0.02907 =
         0.02069   -0.00234    0.00761   -0.00428
AFIX  43
H67   2    0.384157    0.543686    0.015110    11.00000   -1.20000
AFIX   0
C68   1    0.337826    0.529681    0.085981    11.00000    0.02415    0.02737 =
         0.03023   -0.00640    0.00676   -0.00728
AFIX  43
H68   2    0.285842    0.520343    0.050937    11.00000   -1.20000
AFIX   0
C69   1    0.354721    0.529235    0.158281    11.00000    0.02232    0.02587 =
         0.03402   -0.00254    0.01450   -0.00568
AFIX  43
H69   2    0.315144    0.518300    0.173174    11.00000   -1.20000
AFIX   0
C70   1    0.429849    0.544888    0.208500    11.00000    0.02410    0.01626 =
         0.02319    0.00012    0.01220    0.00009
AFIX  43
H70   2    0.441030    0.545557    0.257952    11.00000   -1.20000
AFIX   0
C71   1    0.536089    0.569137    0.088464    11.00000    0.02603    0.03343 =
         0.01942   -0.00235    0.01026   -0.00289
AFIX 137
H71A  2    0.537484    0.538152    0.058159    11.00000   -1.50000
H71B  2    0.588380    0.572924    0.129637    11.00000   -1.50000
H71C  2    0.522994    0.603659    0.060396    11.00000   -1.50000
AFIX   0
C72   1    0.534343    0.420532    0.124326    11.00000    0.02949    0.02313 =
         0.03221    0.00198    0.01057   -0.00552
AFIX  23
H72A  2    0.514228    0.453466    0.140218    11.00000   -1.20000
H72B  2    0.536798    0.430735    0.078890    11.00000   -1.20000
AFIX   0
C73   1    0.474100    0.374440    0.108208    11.00000    0.02551    0.02454 =
         0.02813   -0.00668    0.01660   -0.00196
C74   1    0.490229    0.332164    0.158753    11.00000    0.02143    0.02151 =
         0.02781   -0.01005    0.01283   -0.00143
C75   1    0.438782    0.287242    0.147661    11.00000    0.02733    0.01952 =
         0.03716   -0.00652    0.01909   -0.00055
AFIX  43
H75   2    0.451254    0.258746    0.182783    11.00000   -1.20000
AFIX   0
C76   1    0.368812    0.284911    0.084185    11.00000    0.02184    0.03179 =
         0.03506   -0.01510    0.01330   -0.00773
AFIX  43
H76   2    0.333035    0.254585    0.075540    11.00000   -1.20000
AFIX   0
C77   1    0.351451    0.326834    0.033699    11.00000    0.02581    0.03554 =
         0.02938   -0.01191    0.01454   -0.00234
AFIX  43
H77   2    0.303515    0.325125   -0.009476    11.00000   -1.20000
AFIX   0
C78   1    0.403091    0.371325    0.045272    11.00000    0.02530    0.03396 =
         0.02303   -0.00537    0.01181   -0.00024
AFIX  43
H78   2    0.390087    0.399877    0.010162    11.00000   -1.20000
AFIX   0
C79   1    0.624654    0.267566    0.241399    11.00000    0.01967    0.01869 =
         0.04057   -0.00426    0.01011   -0.00127
C80   1    0.642555    0.244624    0.186539    11.00000    0.02675    0.02977 =
         0.04727   -0.00931    0.01745   -0.00069
C81   1    0.663843    0.188470    0.192052    11.00000    0.03206    0.03090 =
         0.06067   -0.01315    0.02835   -0.00210
AFIX  43
H81   2    0.677107    0.172587    0.156512    11.00000   -1.20000
AFIX   0
C82   1    0.666216    0.155286    0.247588    11.00000    0.01919    0.02195 =
         0.05784   -0.00796    0.01382    0.00031
AFIX  43
H82   2    0.680879    0.117201    0.249780    11.00000   -1.20000
AFIX   0
C83   1    0.647177    0.177596    0.300159    11.00000    0.02550    0.02177 =
         0.04500    0.00062    0.01033   -0.00304
AFIX  43
H83   2    0.648562    0.154968    0.338407    11.00000   -1.20000
AFIX   0
C84   1    0.626007    0.233570    0.296197    11.00000    0.02032    0.02061 =
         0.04095   -0.00626    0.01056   -0.00381
AFIX  43
H84   2    0.612212    0.248765    0.331768    11.00000   -1.20000
AFIX   0
C85   1    0.638895    0.277556    0.122779    11.00000    0.05531    0.04169 =
         0.05278   -0.01061    0.03355    0.00086
AFIX 137
H85A  2    0.654591    0.253642    0.092643    11.00000   -1.50000
H85B  2    0.675360    0.309359    0.139762    11.00000   -1.50000
H85C  2    0.584363    0.291011    0.094613    11.00000   -1.50000
AFIX   0
C86   1    0.571746    0.353658    0.312858    11.00000    0.02230    0.01427 =
         0.02875   -0.00506    0.01227   -0.00543
C87   1    0.495784    0.371856    0.301503    11.00000    0.02450    0.02096 =
         0.03064   -0.00370    0.01125   -0.00222
AFIX  43
H87   2    0.454942    0.374232    0.253783    11.00000   -1.20000
AFIX   0
C88   1    0.478705    0.386493    0.358179    11.00000    0.02767    0.02672 =
         0.04414   -0.00846    0.02081   -0.00381
AFIX  43
H88   2    0.426878    0.398978    0.349536    11.00000   -1.20000
AFIX   0
C89   1    0.538268    0.382650    0.427556    11.00000    0.03973    0.03635 =
         0.03566   -0.01435    0.02162   -0.01263
AFIX  43
H89   2    0.527125    0.391740    0.467041    11.00000   -1.20000
AFIX   0
C90   1    0.613820    0.365649    0.439545    11.00000    0.03280    0.03642 =
         0.02938   -0.00656    0.01256   -0.00946
AFIX  43
H90   2    0.654001    0.363228    0.487553    11.00000   -1.20000
AFIX   0
C91   1    0.633003    0.351906    0.383316    11.00000    0.02439    0.02265 =
         0.03370   -0.00276    0.01204   -0.00676
C92   1    0.718455    0.337709    0.400603    11.00000    0.02333    0.04679 =
         0.03431   -0.00139    0.01034   -0.00705
AFIX 137
H92A  2    0.734190    0.303973    0.430185    11.00000   -1.50000
H92B  2    0.753189    0.368627    0.426972    11.00000   -1.50000
H92C  2    0.723452    0.331313    0.355872    11.00000   -1.50000
AFIX   0

PART 1
C93   1    0.906854    0.282355    0.529393    21.00000   40.10000
AFIX 137
H93A  2    0.878343    0.286455    0.477107    21.00000   -1.50000
H93B  2    0.952857    0.257734    0.541287    21.00000   -1.50000
H93C  2    0.925247    0.318943    0.551350    21.00000   -1.50000
AFIX   0

PART 2
C93A  1    0.868977    0.266110    0.528960    31.00000   50.10000
AFIX 137
H93D  2    0.851563    0.285552    0.482909    31.00000   -1.50000
H93E  2    0.898727    0.232553    0.528530    31.00000   -1.50000
H93F  2    0.903372    0.290719    0.567950    31.00000   -1.50000
AFIX   0

PART 1
C94   1    0.851557    0.257599    0.557798    21.00000   40.10000
AFIX  23
H94A  2    0.829946    0.287573    0.577186    21.00000   -1.20000
H94B  2    0.881568    0.231385    0.597360    21.00000   -1.20000
AFIX   0

PART 2
C94A  1    0.796369    0.249804    0.540597    31.00000   50.10000
AFIX  23
H94C  2    0.813793    0.231798    0.588135    31.00000   -1.20000
H94D  2    0.765326    0.283501    0.539733    31.00000   -1.20000
AFIX   0

PART 1
C95   1    0.783303    0.227041    0.498157    21.00000   40.10000
AFIX  23
H95A  2    0.801893    0.190353    0.489623    21.00000   -1.20000
H95B  2    0.764150    0.248831    0.453073    21.00000   -1.20000
AFIX   0

PART 2
C95A  1    0.744505    0.209923    0.481912    31.00000   50.10000
AFIX  23
H95C  2    0.776178    0.176913    0.481526    31.00000   -1.20000
H95D  2    0.725351    0.228449    0.434534    31.00000   -1.20000
AFIX   0

PART 1
C96   1    0.715816    0.219178    0.520251    21.00000   40.10000
AFIX  23
H96A  2    0.737495    0.205007    0.570149    21.00000   -1.20000
H96B  2    0.689523    0.255361    0.518436    21.00000   -1.20000
AFIX   0

PART 2
C96A  1    0.673796    0.191819    0.495067    31.00000   50.10000
AFIX  23
H96C  2    0.645374    0.160965    0.462100    31.00000   -1.20000
H96D  2    0.692707    0.178220    0.545021    31.00000   -1.20000
AFIX   0

PART 1
C97   1    0.655592    0.178201    0.469829    21.00000   40.10000
AFIX  23
H97A  2    0.683195    0.143773    0.466738    21.00000   -1.20000
H97B  2    0.628816    0.194548    0.421108    21.00000   -1.20000
AFIX   0

PART 2
C97A  1    0.617403    0.240538    0.482685    31.00000   50.10000
AFIX  23
H97C  2    0.596725    0.253176    0.432182    31.00000   -1.20000
H97D  2    0.646310    0.271950    0.514293    31.00000   -1.20000
AFIX   0

PART 1
C98   1    0.594008    0.164323    0.497189    21.00000   40.10000
AFIX 137
H98A  2    0.570023    0.128033    0.478257    21.00000   -1.50000
H98B  2    0.552393    0.192975    0.481152    21.00000   -1.50000
H98C  2    0.619861    0.163005    0.549818    21.00000   -1.50000
AFIX   0

PART 2
C98A  1    0.548439    0.222737    0.498854    31.00000   50.10000
AFIX 137
H98D  2    0.498125    0.227011    0.455562    31.00000   -1.50000
H98E  2    0.547396    0.246057    0.537371    31.00000   -1.50000
H98F  2    0.555359    0.183671    0.514050    31.00000   -1.50000
AFIX   0

PART 0
O1    3    0.273008    0.533968    0.289868    11.00000    0.01795    0.01906 =
         0.02389    0.00409    0.00747    0.00023
O2    3    0.296228    0.462336    0.365925    11.00000    0.02266    0.02403 =
         0.02117    0.00488    0.00569   -0.00411
O3    3    0.212825    0.450514    0.174294    11.00000    0.02347    0.01849 =
         0.02045    0.00408    0.00979    0.00532
O4    3    0.253019    0.378761    0.251622    11.00000    0.02576    0.02331 =
         0.02364    0.00397    0.01313    0.00589

O5    3    0.787184    0.464567    0.342861    11.00000    0.02327    0.02512 =
         0.03401   -0.00359    0.01185    0.00457
O6    3    0.767918    0.389220    0.272623    11.00000    0.02583    0.02092 =
         0.03981   -0.00588    0.01699   -0.00175
O7    3    0.729231    0.534504    0.210080    11.00000    0.02665    0.02569 =
         0.02954   -0.00579    0.01741   -0.00560
O8    3    0.688742    0.458140    0.140969    11.00000    0.03572    0.02645 =
         0.03300   -0.00838    0.02036   -0.01171
P1    4    0.081120    0.573757    0.229081    11.00000    0.01677    0.01404 =
         0.01998    0.00083    0.00660    0.00176
P2    4    0.108340    0.339931    0.292086    11.00000    0.02298    0.01361 =
         0.02219    0.00168    0.01212   -0.00006
P3    4    0.587757    0.577649    0.258272    11.00000    0.01808    0.01577 =
         0.01684   -0.00023    0.00837    0.00048
P4    4    0.588181    0.339128    0.233085    11.00000    0.01958    0.01661 =
         0.02813   -0.00349    0.01121   -0.00140
PD1   5    0.156293    0.507378    0.215365    11.00000    0.01580    0.01417 =
         0.01667    0.00204    0.00623    0.00254
PD2   5    0.199112    0.406175    0.318344    11.00000    0.01999    0.01380 =
         0.01787    0.00166    0.00850    0.00009
PD3   5    0.685013    0.514820    0.287707    11.00000    0.01804    0.01725 =
         0.02107   -0.00200    0.00973    0.00084
PD4   5    0.646851    0.405215    0.198856    11.00000    0.02206    0.01854 =
         0.02769   -0.00450    0.01324   -0.00433
HKLF 4


REM  ijsf2007 in P21/c #14
REM wR2 = 0.0703, GooF = S = 1.052, Restrained GooF = 1.052 for all data
REM R1 = 0.0292 for 12427 Fo > 4sig(Fo) and 0.0399 for all 14840 data
REM 1030 parameters refined using 18 restraints

END

WGHT      0.0256      7.1003

REM Highest difference peak  0.694,  deepest hole -0.799,  1-sigma level  0.077
Q1    1   0.6712  0.4003  0.2443  11.00000  0.05    0.69
Q2    1   0.2398  0.5188  0.4185  11.00000  0.05    0.43
Q3    1   0.1018  0.7432  0.2391  11.00000  0.05    0.39
Q4    1   0.0036  0.5016  0.2768  11.00000  0.05    0.39
Q5    1   0.5848  0.3424  0.2781  11.00000  0.05    0.38
Q6    1   0.6754  0.2590  0.2290  11.00000  0.05    0.38
Q7    1   0.1487  0.3614  0.2989  11.00000  0.05    0.37
Q8    1   0.1225  0.7576  0.1857  11.00000  0.05    0.36
Q9    1   0.1241  0.5179  0.1600  11.00000  0.05    0.35
Q10   1   0.4744  0.5194  0.2038  11.00000  0.05    0.35
Q11   1   0.6316  0.5631  0.2639  11.00000  0.05    0.34
Q12   1   0.5772  0.3973  0.1348  11.00000  0.05    0.34
Q13   1   0.7164  0.5164  0.3440  11.00000  0.05    0.34
Q14   1   0.0758  0.5647  0.2747  11.00000  0.05    0.33
Q15   1   0.1384  0.5787  0.3822  11.00000  0.05    0.33
Q16   1   0.7127  0.2824  0.1732  11.00000  0.05    0.32
;
_shelx_res_checksum                42895
_shelx_hkl_file
;
   0   0   2 999999. 2764.28   4
   0   0   3 37.5874 58.7606   4
   0   0  -3 65.1156 61.3829   4
   0   0   4 1712.02 178.496   4
   0   0   5 3.16761 46.4424   5
   0   0  -6 1071.64 201.844   2
   0   0  -6 1105.21 188.618   4
   0   0   6 1112.42 94.7370   5
   0   0   7 7.01004 54.8288   5
   0   0  -7 76.1138 115.207   4
   0   0  -7-53.5012 113.812   2
   0   0   7 54.7019 79.9947   6
   0   0   8 17728.8 387.580   5
   0   0   8 18935.9 547.811   6
   0   0   9-0.33744 59.8780   5
   0   0  -9-77.7517 120.650   2
   0   0   9 77.7139 90.6745   6
   0   0  10 68077.6 1146.71   6
   0   0  10 70150.2 881.741   5
   0   0  11 55.9055 66.1947   5
   0   0  11 85.5335 94.0809   6
   0   0  12 48970.9 835.157   5
   0   0  13-43.8338 73.4445   5
   0   0  14 12022.7 462.936   5
   0   0  15 103.206 131.429  13
   0   0  15-69.5626 116.670  11
   0   0  15-41.4669 91.2461   5
   0   0  15-45.2222 106.247  16
   0   0  16 5549.33 457.908  13
   0   0  16 4766.52 368.060  11
   0   0  16 4739.54 361.807  16
   0   0  17-46.0920 131.534  13
   0   0  17 68.9313 100.789  11
   0   0  17-258.771 165.009  16
   0   0  18 1181.63 242.113  13
   0   0  18 1470.85 228.894  11
   0   0  18 1783.32 254.574  16
   0   0  19-107.769 145.945  13
   0   0  19 249.186 142.526  16
   0   0  19-28.6405 101.033  11
   0   0  20 105.223 113.219  16
   0   0  21 163.721 118.610  16
   0   0  22 220.438 108.025  16
   0   1  -2 3477.08 161.291   4
   0  -1   2 3308.19 159.321   4
   0  -1   3 35.3257 55.9747   4
   0   1  -3 29.2223 57.0162   4
   0   1  -3-14.0212 55.6782   1
   0  -1   4 667.339 124.045   4
   0   1  -4 693.494 122.035   4
   0   1   5 1987.20 107.820   5
   0   1  -5 1802.95 199.384   4
   0   1  -5 1953.23 216.260   1
   0  -1   5 1672.13 197.472   4
   0  -1   5 1863.02 106.505   5
   0   1  -6 255.353 134.158   2
   0  -1  -6 27.5847 80.2243   4
   0   1  -6 37.3619 86.8350   1
   0   1  -6-24.5197 105.796   4
   0   1   6 28.6683 51.9391   5
   0  -1  -6-17.2334 92.6295   2
   0  -1   6-22.3852 53.8105   5
   0   1   6 81.2838 69.9079   6
   0  -1   6-10.2828 72.0310   6
   0   1  -7 4158.75 356.862   4
   0   1  -7 4021.41 418.334   2
   0  -1   7 3915.62 175.652   5
   0   1  -7 4663.79 386.005   1
   0  -1  -7 4486.13 381.685   4
   0  -1  -7 4138.63 353.831   2
   0   1   7 4202.05 178.817   5
   0   1   7 4141.69 247.267   6
   0  -1   7 4123.16 246.262   6
   0  -1   8 1459.03 121.564   5
   0   1  -8 1060.04 247.990   2
   0  -1  -8 1394.72 228.257   2
   0  -1   8 1567.98 175.006   6
   0   1   8 1593.23 124.579   5
   0   1   8 1383.68 160.446   6
   0  -1   9 5463.08 235.801   5
   0  -1   9 5584.06 315.691   6
   0   1   9 5571.08 313.497   6
   0   1   9 5603.95 235.886   5
   0  -1  10 4938.55 240.588   5
   0   1  10 4400.84 297.902   6
   0   1  10 4468.41 230.138   5
   0  -1  10 4658.54 309.248   6
   0  -1  11 5541.67 273.530   5
   0  -1  11 5516.47 351.772   6
   0   1  11 5599.41 349.133   6
   0   1  11 5547.17 268.196   5
   0  -1  12 4973.49 275.853   5
   0   1  12 5086.96 274.492   5
   0  -1  13 374.275 93.0538   5
   0   1  13 258.389 94.3272   5
   0  -1  14 333.608 89.4449   5
   0   1  14 479.136 114.530   5
   0   1  15 73.6690 119.522  13
   0  -1  15 42.4450 122.659  13
   0   1  15 106.394 113.320  11
   0  -1  15-132.077 144.239  11
   0  -1  15 44.1450 84.9398   5
   0   1  15-34.2579 98.3184   5
   0  -1  15 30.7801 139.850  16
   0  -1  16 2434.95 261.495  16
   0   1  16 2446.76 269.830  16
   0   1  16 1899.44 247.601  11
   0  -1  16 1829.51 291.805  13
   0   1  16 2581.20 322.582  13
   0  -1  16 2734.46 288.598  11
   0  -1  16 2478.17 244.790   5
   0   1  17 1906.39 294.121  13
   0  -1  17 1840.74 283.439  13
   0  -1  17 1780.22 233.890  11
   0   1  17 1624.74 241.267  11
   0   1  17 1831.54 236.211  16
   0  -1  17 1731.90 239.659  16
   0   1  18 2018.92 295.868  13
   0  -1  18 2340.12 314.220  13
   0  -1  18 2577.96 279.141  11
   0   1  18 2355.05 276.091  11
   0  -1  18 2690.66 286.983  16
   0   1  18 2451.89 273.684  16
   0   1  19 1182.17 231.388  13
   0   1  19 1275.52 209.652  16
   0  -1  19 1291.49 219.479  16
   0   1  19 1555.30 223.673  11
   0  -1  19 1493.48 212.346  11
   0  -1  20 180.160 107.296  16
   0   1  20 72.2873 108.492  16
   0   1  20 235.013 127.504  11
   0   1  21 175.246 107.242  16
   0  -1  21 102.702 107.472  16
   0   1  22 475.980 120.812  16
   0  -1  22 436.697 116.354  16
   0   2   0 237005. 1273.45   2
   0  -2   2 30129.5 479.751   4
   0   2  -2 30299.1 474.198   4
   0  -2   2 30710.4 557.068   1
   0   2  -3 4963.58 238.580   4
   0   2  -3 4854.10 259.122   1
   0  -2   3 5258.74 272.762   1
   0  -2   3 4780.59 239.208   4
   0   2  -4 2390.86 196.836   4
   0  -2   4 1817.02 175.083   4
   0  -2   5 26890.3 514.130   6
   0   2   5 27393.0 371.533   5
   0   2   5 27124.1 510.227   6
   0   2  -5 27127.0 772.476   1
   0  -2   5 26997.3 380.752   5
   0  -2   5 26858.6 738.856   4
   0   2  -5 27923.4 734.091   4
   0  -2   6 802.875 121.296   6
   0   2   6 940.550 125.053   6
   0   2   6 848.515 87.0344   5
   0   2  -6 999.022 217.985   2
   0   2  -6 629.623 153.073   1
   0  -2  -6 892.966 149.156   2
   0  -2  -6 774.110 160.047   4
   0  -2   6 828.263 88.9198   5
   0   2  -6 868.709 163.181   4
   0  -2   6 595.334 147.989   4
   0  -2   7 28172.8 612.907   6
   0   2   7 28941.5 609.546   6
   0   2   7 28740.4 454.565   5
   0  -2  -7 30072.3 987.780   4
   0   2  -7 29937.6 976.700   1
   0  -2   7 28773.4 466.506   5
   0   2  -7 29080.3 918.128   4
   0   2  -7 31695.3 1181.85   2
   0  -2  -7 30686.4 843.722   2
   0  -2   8 4283.79 264.439   6
   0   2   8 4335.06 262.888   6
   0   2   8 4357.42 196.576   5
   0  -2   8 4363.72 202.295   5
   0  -2  -8 4661.44 357.483   2
   0  -2   9 21560.2 604.187   6
   0   2   9 20784.0 449.081   5
   0   2   9 21178.9 589.505   6
   0  -2   9 21618.8 468.358   5
   0   2  10 22274.7 497.983   5
   0   2  10 21811.3 635.006   6
   0  -2  10 20676.2 624.198   6
   0  -2  10 22266.2 510.758   5
   0  -2  11 5608.81 350.195   6
   0   2  11 5613.49 345.339   6
   0   2  11 5292.13 263.603   5
   0  -2  11 5480.94 273.469   5
   0   2  12 25471.8 602.748   5
   0  -2  12 25240.1 615.754   5
   0   2  13 620.831 125.005   5
   0  -2  13 542.212 112.792   5
   0   2  14 17254.8 552.033   5
   0  -2  14 17846.9 571.970   5
   0  -2  15 7410.32 505.564  13
   0   2  15 7163.82 495.966  13
   0  -2  15 6719.07 369.870   5
   0  -2  15 6388.42 401.494  11
   0   2  15 7536.65 466.439  11
   0  -2  15 6537.30 407.684  16
   0   2  16 9392.08 581.709  13
   0  -2  16 9076.92 576.402  13
   0  -2  16 9345.69 446.270   5
   0  -2  16 9908.54 514.173  16
   0  -2  16 8705.48 476.294  11
   0   2  16 9542.30 532.497  11
   0  -2  17 6119.20 478.691  13
   0   2  17 5570.15 467.309  13
   0   2  17 5740.89 418.755  11
   0  -2  17 5216.37 376.544  11
   0  -2  17 5863.30 409.230  16
   0   2  17 5660.16 404.886  16
   0   2  18 2016.93 296.350  13
   0  -2  18 1867.13 294.056  13
   0   2  18 2022.54 255.431  11
   0  -2  18 1783.30 226.089  11
   0   2  18 1821.51 245.069  16
   0  -2  18 1471.42 235.007  16
   0   2  19 1677.96 266.259  13
   0  -2  19 1895.32 246.309  16
   0   2  19 1946.92 247.506  16
   0   2  19 1235.32 205.497  11
   0  -2  19 1857.82 228.206  11
   0  -2  20 45.1771 107.410  16
   0   2  20 66.5361 106.621  16
   0   2  20 191.081 106.344  11
   0   2  21 268.995 116.413  16
   0  -2  21 5.06745 110.346  16
   0  -2  22 440.211 116.770  16
   0   2  22 500.912 114.162  16
   0   3   0 5.60921 50.6755   2
   0   3   1 1396.36 78.9177   2
   0  -3   2-25.5444 67.6634   1
   0  -3   2-18.1228 45.3688   4
   0  -3   3 3943.34 255.916   1
   0  -3   3 3997.00 222.522   4
   0   3  -3 3639.78 211.153   4
   0  -3   4 3344.17 263.888   1
   0  -3  -4 3399.18 164.869   2
   0  -3   4 3176.35 229.394   4
   0   3  -4 3248.96 227.651   4
   0   3   4 3471.90 130.336   5
   0   3  -5 118.754 95.4468   1
   0  -3   5 280.149 100.176   4
   0  -3  -5 258.653 74.7111   2
   0   3   5 332.310 65.7072   5
   0  -3   5 336.467 65.2988   5
   0   3  -5 280.361 102.452   4
   0   3   5 191.253 78.0046   6
   0  -3   5 188.115 75.7785   6
   0   3  -6 2202.90 262.226   1
   0  -3  -6 2629.08 199.057   2
   0   3  -6 2761.89 346.850   2
   0  -3  -6 2706.10 290.390   4
   0   3  -6 2173.80 237.335   4
   0  -3   6 2386.47 139.748   5
   0  -3   6 2477.20 260.752   4
   0  -3   6 2361.95 176.471   6
   0   3   6 2372.13 173.380   6
   0   3   6 2258.75 127.989   5
   0  -3  -7 2866.04 227.924   2
   0  -3   7 2362.47 149.071   5
   0   3  -7 2690.89 357.935   2
   0  -3   7 1954.12 268.382   4
   0   3  -7 2506.20 278.734   4
   0   3  -7 2230.20 272.722   1
   0  -3   7 2432.50 193.547   6
   0   3   7 2638.09 192.103   6
   0   3   7 2452.59 143.460   5
   0  -3   8 1933.14 141.432   5
   0  -3   8 1899.21 183.379   6
   0   3   8 1892.58 134.470   5
   0   3   8 1766.23 175.349   6
   0   3   9 515.956 87.2191   5
   0  -3   9 549.450 90.7089   5
   0   3   9 466.289 107.594   6
   0  -3   9 469.302 114.261   6
   0  -3  10 1618.95 152.593   5
   0   3  10 1527.18 138.467   5
   0   3  10 1392.03 170.439   6
   0  -3  10 1439.76 183.020   6
   0   3  11 179.999 74.5623   5
   0  -3  11 148.146 82.8544   5
   0   3  11 97.2669 88.9296   6
   0  -3  11 65.6500 92.4401   6
   0   3  12 111.178 73.2311   5
   0  -3  12 102.321 81.3959   5
   0  -3  13-8.63033 73.2326   5
   0  -3  14 2707.19 236.429   5
   0   3  15 546.342 159.100  13
   0  -3  15 1059.31 227.328  13
   0   3  15 826.551 176.854  11
   0  -3  15 498.813 134.071  11
   0  -3  15 669.783 138.407   5
   0  -3  15 580.814 160.606  16
   0  -3  16 9501.54 584.822  13
   0   3  16 8048.69 540.351  13
   0  -3  16 8157.07 419.336   5
   0  -3  16 7501.23 437.283  11
   0   3  16 8275.39 499.789  11
   0  -3  16 8318.50 480.104  16
   0   3  17 71.5012 147.725  13
   0  -3  17 164.628 171.938  13
   0   3  17 51.9488 111.724  11
   0  -3  17 178.414 119.146  11
   0  -3  17-61.9319 154.998  16
   0   3  17 199.060 138.094  16
   0   3  18 13542.7 694.282  13
   0  -3  18 13524.4 573.964  11
   0   3  18 14605.9 646.811  11
   0  -3  18 13923.8 616.062  16
   0   3  18 14950.4 632.510  16
   0   3  19 490.877 170.814  13
   0   3  19 331.364 126.454  11
   0  -3  19 278.543 137.022  16
   0   3  19 154.749 126.340  16
   0   3  20 2148.75 241.919  11
   0   3  20 1730.63 223.266  16
   0  -3  20 1742.26 224.332  16
   0   3  21 425.763 123.324  16
   0  -3  21 327.190 127.350  16
   0   3  22 358.676 106.320  16
   0   4   0 13871.0 416.178   2
   0   4  -1 9169.41 404.223   2
   0   4   1 8414.51 242.678   2
   0  -4   2 12166.4 349.879   4
   0  -4   3 30644.7 622.448   4
   0  -4   3 29415.8 735.533   1
   0  -4   4 3708.51 251.854   4
   0   4  -4 3687.34 247.764   4
   0  -4   4 3874.08 297.278   1
   0   4   5 65072.4 743.925   6
   0  -4   5 64865.3 752.481   6
   0   4  -5 65668.6 1135.61   4
   0  -4  -5 67425.9 1351.41   4
   0  -4  -5 66061.3 595.514   2
   0  -4   5 64570.3 645.143   5
   0   4  -5 67183.6 1594.18   2
   0  -4   6 2237.32 165.019   6
   0   4   6 2157.14 159.147   6
   0   4  -6 2172.21 238.696   4
   0  -4   6 2124.35 136.649   5
   0  -4  -6 2201.36 140.993   2
   0  -4  -6 2327.19 287.754   4
   0   4  -6 2190.73 268.168   1
   0   4  -6 2164.00 332.169   2
   0  -4   6 2105.93 249.788   4
   0  -4   7 68927.4 910.587   6
   0   4   7 68904.3 897.108   6
   0   4   7 70131.3 733.692   5
   0  -4   7 67741.9 764.187   5
   0  -4   7 68024.4 1463.42   4
   0   4  -7 71395.4 1444.83   4
   0   4   8 385.933 96.0672   6
   0  -4   8 351.614 95.5695   6
   0   4   8 481.396 81.7254   5
   0  -4   8 492.616 94.0457   5
   0   4   9 12003.5 434.397   6
   0  -4   9 12137.5 442.264   6
   0   4   9 11845.4 348.308   5
   0  -4   9 11717.5 363.267   5
   0   4  10 2861.39 233.816   6
   0  -4  10 2583.43 227.589   6
   0   4  10 2639.83 180.335   5
   0  -4  10 2531.19 187.197   5
   0  -4  11 2133.67 180.894   5
   0  -4  12 19762.7 561.518   5
   0  -4  13 4307.75 280.934   5
   0  -4  14 36283.7 837.388   5
   0   4  15 13237.6 670.900  13
   0  -4  15 11709.6 632.738  13
   0  -4  15 13199.8 525.756   5
   0   4  15 13524.7 629.937  11
   0  -4  15 12309.4 570.387  16
   0  -4  16 41803.9 1206.63  13
   0   4  16 39245.4 1161.88  13
   0  -4  16 37658.4 913.465   5
   0   4  16 40462.0 1098.93  11
   0  -4  16 39688.6 1029.37  16
   0   4  17 10846.1 575.788  11
   0  -4  17 12109.2 666.135  13
   0   4  17 11884.9 658.027  13
   0  -4  17 11711.6 574.202  16
   0   4  18 15469.7 672.058  11
   0  -4  18 13660.8 614.445  16
   0   4  18 15780.3 651.709  16
   0   4  18 14199.9 700.388  13
   0  -4  19 544.724 164.167  16
   0   4  19 701.682 164.114  16
   0   4  19 776.748 178.953  11
   0   4  19 549.535 174.252  13
   0   4  20 284.649 121.109  11
   0   4  20 356.089 139.853  16
   0  -4  20 269.392 132.639  16
   0  -4  21 814.188 156.388  16
   0   4  21 952.677 159.408  16
   0   4  22 1426.10 168.189  16
   0   5   0 18.7819 75.6030   2
   0   5  -1 6203.92 356.082   2
   0   5   1 5893.62 245.678   2
   0   5   2 365.733 48.5912   3
   0  -5   2 415.212 89.3661   4
   0   5  -2 318.681 134.678   2
   0   5  -3 372.475 64.5125   9
   0  -5   3 365.721 127.724   1
   0  -5   3 406.921 97.1430   4
   0   5  -4 454.739 67.0825   9
   0  -5   4 256.230 114.856   1
   0  -5   4 508.797 117.866   4
   0  -5   5 61.3439 65.0557   6
   0   5   5 71.5575 59.9387   6
   0  -5   5-39.2284 108.384   1
   0   5  -5-19.2780 113.310   2
   0  -5   5 24.5819 55.4979   5
   0  -5  -5-13.4598 111.470   4
   0  -5   5 103.167 88.3727   4
   0   5   6 3364.85 188.382   6
   0  -5   6 3181.57 188.609   6
   0   5  -6 2631.30 266.673   4
   0  -5   6 2999.20 287.621   4
   0   5  -6 3010.72 397.243   2
   0  -5   6 3325.72 174.211   5
   0  -5  -6 3537.73 355.907   4
   0  -5   7 14695.4 417.338   6
   0   5   7 14546.3 408.912   6
   0  -5   7 14442.2 368.811   5
   0   5  -7 14794.9 667.785   4
   0  -5   7 13067.0 659.356   4
   0   5   8 4813.39 259.035   6
   0  -5   8 4713.02 259.936   6
   0  -5   8 5121.74 238.874   5
   0  -5   9 20767.7 567.855   6
   0   5   9 20290.4 556.678   6
   0  -5   9 20365.4 492.927   5
   0  -5  10 352.052 113.208   6
   0  -5  10 489.220 101.301   5
   0  -5  11 6028.49 307.897   5
   0  -5  12 2207.23 201.745   5
   0  -5  13 3105.27 246.055   5
   0  -5  14 4136.87 295.988   5
   0   5  15 9382.83 571.125  13
   0  -5  15 10839.2 612.850  13
   0  -5  15 11117.6 491.839   5
   0   5  15 9849.42 538.880  11
   0  -5  15 10689.4 534.616  16
   0   5  16 1472.82 259.352  13
   0  -5  16 1436.79 266.277  13
   0  -5  16 1078.87 209.912  16
   0   5  16 1714.72 251.852  11
   0  -5  16 1260.00 184.774   5
   0   5  17 8758.59 515.412  11
   0   5  17 9683.23 583.105  13
   0  -5  17 9489.55 524.333  16
   0   5  18 190.073 145.206  13
   0   5  18 41.3128 108.861  16
   0  -5  18 96.2046 131.201  16
   0   5  18 296.618 136.150  11
   0   5  19 9689.17 509.054  11
   0  -5  19 10001.3 507.203  16
   0   5  19 10861.9 519.427  16
   0   5  19 9589.44 555.087  13
   0   5  20-117.869 111.949  11
   0   5  20-53.8673 98.2352  16
   0  -5  20 146.542 101.790  16
   0   5  21-66.4066 94.0485  16
   0   6   0 168.945 87.3754   2
   0   6   1 276470. 1834.14   2
   0   6  -1 272831. 2422.64   2
   0   6  -2 1787.57 116.741   9
   0   6   2 1787.45 118.243   3
   0   6  -2 1742.36 238.810   2
   0   6  -3 41147.4 508.414   9
   0   6  -3 40715.0 1151.28   2
   0  -6   3 39227.2 773.540   4
   0  -6   3 40410.8 1026.65   1
   0   6  -4 6848.52 218.046   9
   0  -6   4 7033.13 453.062   1
   0  -6   4 6459.50 348.027   4
   0   6  -4 7020.40 517.426   2
   0   6  -5 26683.6 444.995   9
   0  -6   5 26635.5 923.036   1
   0  -6   5 25489.9 754.667   4
   0  -6  -5 28561.1 964.777   4
   0  -6   5 27050.9 464.705   5
   0   6  -5 27406.8 1070.89   2
   0  -6   5 25960.4 457.523   6
   0   6   5 23971.6 426.171   6
   0   6  -6 14743.1 345.216   9
   0  -6   6 13161.6 605.411   4
   0  -6   6 14179.6 359.824   5
   0  -6   6 14542.1 377.335   6
   0   6   6 12940.2 351.387   6
   0   6  -7 10108.9 303.695   9
   0  -6   7 9003.38 552.726   4
   0  -6   7 9581.52 313.483   5
   0   6   7 9400.92 325.098   6
   0  -6   7 9390.41 331.339   6
   0  -6   8 11999.0 370.752   5
   0  -6   8 12079.8 401.137   6
   0   6   8 12384.3 400.651   6
   0  -6   9 53271.4 821.927   5
   0  -6   9 53333.4 895.720   6
   0  -6  10 237.810 96.3584   5
   0  -6  11 25945.9 641.157   5
   0   6 -12 25733.5 636.446   9
   0  -6  12 27227.0 690.251   5
   0  -6  13 1543.67 193.690   5
   0  -6  14 56252.2 1337.72  13
   0  -6  14 55069.6 1065.32   5
   0   6  14 56672.3 1223.69  11
   0  -6  14 54981.0 1165.48  16
   0   6  15 1770.09 262.876  13
   0  -6  15 1875.37 281.498  13
   0   6  15 1808.05 242.876  11
   0  -6  15 2436.37 251.987   5
   0  -6  15 1701.67 245.271  16
   0   6  16 40215.9 1173.61  13
   0  -6  16 38483.8 936.890   5
   0   6  16 38911.4 1059.54  11
   0  -6  16 38554.5 1032.21  16
   0   6  17 1554.44 255.855  13
   0  -6  17 1142.95 210.802  16
   0   6  17 1223.48 212.289  11
   0   6  18 11979.9 576.735  11
   0  -6  18 11553.1 559.949  16
   0   6  18 12047.5 626.778  13
   0  -6  19 293.196 142.083  16
   0   6  19-42.9884 115.418  16
   0   6  19 24.1329 106.044  11
   0   6  19 172.963 120.010  13
   0   6  20 134.257 113.755  11
   0   6  20-106.774 120.625  16
   0   6  21 41.7978 98.9227  16
   0   7   0-17.9054 86.0381   2
   0   7  -1 589.998 80.3576   9
   0   7   1 816.356 125.079   2
   0   7  -1 586.133 134.967   2
   0   7  -2 2126.16 135.114   9
   0   7   2 2116.61 146.741   3
   0   7  -2 2168.79 273.062   2
   0   7  -3 2.88917 54.6146   9
   0   7   3-35.9443 65.1325   9
   0   7  -3 138.563 131.313   2
   0  -7   3 19.6869 61.5132   4
   0   7  -4 813.956 96.1790   9
   0  -7   4 761.107 187.330   1
   0   7  -4 782.993 205.392   2
   0  -7   4 828.330 142.108   4
   0   7  -5 307.691 74.6632   9
   0  -7   5 222.596 95.1027   4
   0  -7  -5 274.111 117.898   4
   0   7   5 440.524 73.2274   6
   0  -7   5 339.490 71.4016   6
   0   7  -6 259.115 74.5237   9
   0  -7   6 130.872 68.4064   5
   0  -7   6 221.361 67.2277   6
   0   7   6 158.068 69.2332   6
   0   7  -7 1682.69 141.323   9
   0  -7   7 1789.31 152.044   5
   0  -7   7 1588.93 141.788   6
   0   7  -8 1374.27 136.402   9
   0  -7   8 1367.77 144.612   5
   0  -7   8 1298.92 145.282   6
   0   7  -9 633.140 104.347   9
   0  -7   9 689.911 116.830   5
   0   7 -10 338.095 88.1077   9
   0  -7  10 423.812 105.629   5
   0   7 -11 2133.85 187.933   9
   0  -7  11 2190.11 205.297   5
   0   7 -12 830.791 133.553   9
   0  -7  12 957.421 144.108   5
   0  -7  13 494.604 126.313   5
   0  -7  14 2081.31 255.238  16
   0   7  14 2261.39 267.150  11
   0   7  14 1924.40 264.975  13
   0   7  14 2215.54 241.871  12
   0  -7  14 2285.15 240.563   5
   0   7  15 18966.9 793.414  13
   0  -7  15 17840.4 639.330   5
   0   7  15 18711.8 722.896  11
   0  -7  15 17370.1 690.067  16
   0   7  16 4594.03 400.606  13
   0  -7  16 4740.76 374.940  16
   0   7  16 4669.17 375.506  11
   0  -7  16 5132.39 355.272   5
   0   7  17 5386.45 396.231  11
   0  -7  17 5469.95 400.641  16
   0   7  17 5395.56 434.259  13
   0   7  18 3478.03 318.702  11
   0  -7  18 3823.32 336.200  16
   0   7  18 3797.78 355.841  13
   0   7  19 622.994 156.098  13
   0   7  19 856.488 182.256  11
   0  -7  19 205.236 113.360  16
   0   7  19 692.339 150.604  16
   0   7  20 182.155 115.625  11
   0   7  20 364.482 126.082  16
   0   7  21-85.7727 115.402  16
   0   8   0 57405.0 695.430   9
   0   8   0 57874.1 1119.11   2
   0   8  -1 174605. 1202.19   9
   0   8   1 172990. 1221.39   9
   0   8   1 177009. 1731.93   2
   0   8  -2 30751.5 511.830   9
   0   8   2 31201.5 537.967   9
   0   8   2 30067.3 603.856   3
   0   8  -2 31335.5 984.739   2
   0   8   3 18280.6 419.260   9
   0   8  -3 17575.5 391.238   9
   0   8  -3 19171.6 837.901   2
   0  -8   3 17512.5 580.015   4
   0   8  -4 12845.7 340.165   9
   0   8  -4 13834.3 769.053   2
   0   8  -5 1459.75 131.622   9
   0  -8   5 1533.39 218.661   4
   0   8  -6 3789.58 206.521   9
   0  -8   6 3620.46 207.091   5
   0   8  -7 20756.2 481.870   9
   0  -8   7 19883.5 491.082   5
   0   8  -8 1066.01 132.125   9
   0  -8   8 1125.57 137.521   5
   0   8  -9 77777.3 1009.51   9
   0  -8   9 77585.0 1065.65   5
   0   8 -10 3081.70 227.270   9
   0  -8  10 3071.70 234.414   5
   0   8 -11 27654.0 659.827   9
   0  -8  11 27664.7 700.422   5
   0  -8  12 13880.2 523.905   5
   0  -8  13 1583.12 201.189   5
   0   8  14 17951.8 668.302  12
   0   8  14 18939.1 707.376  11
   0  -8  14 19436.5 655.685   5
   0  -8  14 18850.9 704.204  16
   0   8  15 119.268 123.645  11
   0   8  15 405.627 147.004  12
   0  -8  15 364.702 104.145   5
   0  -8  15 260.030 131.136  16
   0   8  16 11477.3 527.421  12
   0   8  16 12269.4 587.410  11
   0   8  17 35.6584 107.661  11
   0  -8  17-14.0500 128.265  16
   0   8  18 1904.79 238.440  11
   0  -8  18 1591.99 227.922  16
   0   8  19-24.9133 99.4056  11
   0   8  19 121.882 113.519  16
   0   8  20 137.747 94.6921  16
   0   8  21-220.194 111.509  16
   0   9   0 63.6970 61.6899   9
   0   9   0-49.8762 85.2771   2
   0   9   1 100.506 52.2608   9
   0   9  -1 85.3641 62.3260   9
   0   9  -1 153.050 96.0551   2
   0   9   1-11.8140 64.9221   2
   0   9  -2 657.985 98.4822   9
   0   9   2 702.441 98.8916   9
   0   9  -2 684.999 180.287   2
   0   9   2 533.930 93.9058   3
   0   9   3 233.792 78.1842   9
   0   9  -3 279.741 76.2290   9
   0  -9   3 160.429 83.7139   4
   0   9  -3 246.024 129.881   2
   0   9  -4 504.480 92.1875   9
   0   9  -5 572.160 94.8308   9
   0   9  -6 335.635 92.6474   9
   0  -9   6 316.234 83.7491   5
   0   9  -7 2707.57 190.286   9
   0  -9   7 2762.74 200.527   5
   0   9  -8 1519.13 158.360   9
   0  -9   8 1741.52 172.933   5
   0   9  -9 3534.08 238.459   9
   0  -9   9 3514.76 247.844   5
   0   9 -10 3991.11 258.020   9
   0  -9  10 4042.20 271.960   5
   0   9 -11 292.218 99.0840   9
   0  -9  11 433.057 123.205   5
   0  -9  12 115.678 87.3733   5
   0   9  13 2020.09 229.711  11
   0   9  13 2143.55 241.553  12
   0  -9  13 2152.86 234.739   5
   0  -9  13 2071.57 250.385  16
   0   9  14 1945.04 240.910  11
   0   9  14 2373.25 261.406  12
   0  -9  14 1824.07 219.463   5
   0  -9  14 2016.65 253.501  16
   0   9  15 3027.61 298.126  11
   0   9  15 2897.38 281.749  12
   0  -9  15 3059.86 272.265   5
   0  -9  15 2781.72 297.981  16
   0  -9  16 4195.48 356.038  16
   0   9  16 4757.47 364.645  11
   0   9  16 4188.53 331.686  12
   0   9  17 6385.36 410.093  11
   0   9  17 7402.80 414.991  12
   0   9  18 1265.64 203.989  11
   0   9  19 9109.22 445.555  11
   0   9  19 9241.14 455.429  16
   0   9  20 401.709 134.355  16
   0   9  21 496.367 119.547  16
   0  10   0 6746.39 273.071   9
   0  10   0 7246.52 441.114   2
   0  10   1 6190.57 264.584   9
   0  10  -1 6221.46 263.601   9
   0  10   1 5958.14 365.152   2
   0  10  -1 6023.28 436.299   2
   0  10  -2 20117.4 468.620   9
   0  10   2 20400.6 483.711   9
   0  10  -2 21251.7 878.577   2
   0  10   3 6904.01 294.424   9
   0  10  -3 6816.96 282.242   9
   0  10  -4 4908.08 244.251   9
   0  10  -5 599.274 109.059   9
   0  10  -6 13608.1 416.426   9
   0 -10   6 13358.8 424.650   5
   0  10  -7 12709.9 416.848   9
   0 -10   7 12253.9 423.858   5
   0  10  -8 34175.3 702.902   9
   0 -10   8 33249.7 717.050   5
   0  10  -9 20664.3 570.500   9
   0 -10   9 20887.0 595.827   5
   0  10 -10 24147.2 638.483   9
   0 -10  10 24874.1 678.332   5
   0  10 -11 23064.3 647.763   9
   0 -10  11 24543.4 700.506   5
   0 -10  12 11419.7 497.862   5
   0  10  13 9356.55 489.356  12
   0  10  13 10431.1 503.432  11
   0 -10  13 9313.56 468.879   5
   0 -10  13 9101.81 497.561  16
   0  10  14 231.701 130.302  11
   0  10  14 371.166 130.376  12
   0 -10  14-74.8491 100.769   5
   0 -10  14 153.998 124.965  16
   0  10  15 1163.69 195.662  11
   0 -10  15 1128.35 196.972   5
   0  10  15 1308.22 200.131  12
   0  10  16 220.853 96.4649  11
   0  10  16-35.7321 87.6682  12
   0  10  17 3045.51 275.828  12
   0  10  17 3640.11 311.498  11
   0  10  18-11.0584 96.5965  11
   0  10  18 62.9277 90.8013  12
   0  10  19 1209.00 176.695  11
   0  10  19 1415.39 193.636  16
   0  10  20 19.3548 93.3915  16
   0  11   0-16.4302 67.1101   9
   0  11  -1-3.57992 83.7312   2
   0  11   1 126.624 70.7270   9
   0  11  -1 171.080 81.5118   9
   0  11   2 213.961 81.8964   9
   0  11  -2 235.042 87.1822   9
   0  11  -3 555.517 102.357   9
   0  11   3 409.749 100.224   9
   0  11  -4 14607.6 435.709   9
   0  11  -5 2026.73 175.678   9
   0  11  -6 2280.59 190.491   9
   0 -11   7 11555.3 431.380   5
   0  11  -7 11242.2 410.367   9
   0 -11   8 4271.21 275.146   5
   0  11  -8 3690.20 249.876   9
   0 -11   9 8803.20 403.253   5
   0  11  -9 8607.07 386.087   9
   0 -11  10 315.254 114.206   5
   0  11 -10 182.248 94.7580   9
   0 -11  11 7096.10 393.495   5
   0  11 -11 6358.16 359.058   9
   0 -11  12 164.318 95.5230   5
   0  11  12 483.055 127.394  12
   0  11  13 159.150 100.430  11
   0 -11  13 9.23114 99.3973   5
   0  11  13 28.9695 96.8050  12
   0  11  14 677.938 157.176  11
   0 -11  14 774.449 162.094   5
   0  11  14 477.125 134.552  12
   0  11  15 5734.72 387.269  12
   0  11  15 5714.05 384.550  11
   0  11  16 3626.18 304.894  12
   0  11  16 3714.61 309.924  11
   0  11  17 9184.84 468.462  11
   0  11  17 8941.17 456.994  12
   0  11  18 3697.54 289.151  11
   0  11  18 3285.42 260.310  12
   0  11  19 4267.12 307.958  16
   0  11  20 1922.07 192.783  16
   0  12   0 79271.1 1019.79   9
   0  12  -1 233.455 81.8520   9
   0  12   1 167.034 79.1171   9
   0  12   2 140885. 1404.65   9
   0  12  -2 142415. 1367.04   9
   0  12   3 534.294 109.879   9
   0  12  -3 537.188 119.934   9
   0  12  -4 43450.2 780.876   9
   0  12  -5 5956.39 305.044   9
   0  12  -6 5818.07 308.797   9
   0 -12   7 5662.89 317.914   5
   0  12  -7 4968.39 292.280   9
   0 -12   8 7973.45 389.223   5
   0  12  -8 7430.99 362.606   9
   0 -12   9 172.422 89.5222   5
   0  12  -9-87.0528 110.058   9
   0 -12  10 15532.6 573.880   5
   0  12 -10 14727.6 540.099   9
   0 -12  11 7762.42 419.354   5
   0 -12  12 7118.63 415.185   5
   0  12  12 6893.87 412.833  12
   0 -12  13 12522.9 561.036   5
   0  12  13 12929.2 547.530  11
   0  12  13 13724.4 586.735  12
   0  12  14 1583.44 215.415  11
   0 -12  14 1588.84 220.970   5
   0  12  14 1121.85 188.384  12
   0  12  15 16164.2 617.605  11
   0  12  15 15822.5 632.054  12
   0  12  16 776.711 152.784  11
   0  12  16 165.369 104.087  12
   0  12  17 19462.6 653.143  12
   0  12  17 19149.8 643.076  11
   0  12  18 125.125 97.3211  11
   0  12  18 151.263 90.5954  12
   0  12  19 3044.87 220.251  12
   0  12  19 3222.17 257.324  16
   0  12  20 568.955 115.277  16
   0  13   0-43.8808 76.9564   9
   0  13   1-21.2158 73.9591   9
   0  13  -1-29.4013 76.2718   9
   0  13   2 2640.65 210.073   9
   0  13  -2 2448.75 200.208   9
   0  13  -3-2.42301 73.7332   9
   0  13  -4 2090.34 190.185   9
   0  13  -5 2274.14 202.792   9
   0  13  -6 7058.54 349.184   9
   0 -13   7 3921.80 285.138   5
   0  13  -7 3343.44 256.407   9
   0 -13   8 11655.2 486.999   5
   0  13  -8 11830.4 473.713   9
   0 -13   9 4233.94 309.509   5
   0  13  -9 3760.72 279.892   9
   0 -13  10 12593.6 539.908   5
   0  13 -10 11490.5 494.062   9
   0 -13  11 5695.38 371.209   5
   0  13  11 5990.31 381.136  12
   0 -13  12 280.152 126.916   5
   0  13  12 307.115 111.321  12
   0 -13  13 4495.73 352.471   5
   0  13  13 4360.02 341.739  12
   0  13  14 3504.94 309.962  12
   0  13  15 463.902 127.212  11
   0  13  15 283.122 112.175  12
   0  13  16 5857.42 378.747  12
   0  13  16 6307.83 376.190  11
   0  13  17 337.709 116.828  11
   0  13  17 443.447 134.370  12
   0  13  18 3021.10 239.951  12
   0  13  19 52.0944 64.9931  12
   0  13  19 50.0581 93.9278  16
   0  14   0 726.569 127.731   9
   0  14  -1-3.34023 74.4942   9
   0  14   1 32.7347 76.7601   9
   0  14  -2 235.609 95.3842   9
   0  14   2 100.242 76.5110   9
   0  14  -3 2213.76 202.643   9
   0  14  -4 2816.15 225.707   9
   0  14  -5 17122.0 548.117   9
   0  14  -6 15591.9 533.873   9
   0  14  -7 11260.9 466.211   9
   0 -14   7 11861.2 494.771   5
   0  14  -8 10889.1 470.012   9
   0 -14   8 10213.1 477.085   5
   0  14  -9 7900.77 413.936   9
   0 -14   9 7122.89 410.668   5
   0  14 -10 527.136 156.990   9
   0  14  10 634.315 145.427  12
   0 -14  10 676.842 155.347   5
   0 -14  10 772.739 172.721  14
   0  14  11 763.721 162.844  12
   0 -14  11 670.333 157.308   5
   0 -14  11 487.288 111.349  14
   0 -14  12 416.182 128.887   5
   0  14  12 417.108 122.695  12
   0  14  13 3282.15 298.634  12
   0  14  14 5657.61 382.516  12
   0  14  15 19139.8 679.760  12
   0  14  16 2415.66 248.167  12
   0  14  17 18007.5 599.105  12
   0  14  18 1439.10 166.000  12
   0  14  19 1110.75 134.129  12
   0  14  19 1399.01 158.074  16
   0  15   0-55.6390 79.9857   9
   0  15  -1 372.025 97.9175   9
   0  15   1 548.162 124.662   9
   0  15   2 51.2103 79.8147   9
   0  15  -2 210.216 100.086   9
   0  15  -3 2703.50 228.853   9
   0  15  -4 45.6342 99.0309   9
   0  15  -5 3789.03 276.989   9
   0  15  -6 254.333 98.4078   9
   0  15  -7 195.798 99.7967   9
   0 -15   7 250.930 117.621   5
   0  15  -8 1077.72 162.705   9
   0 -15   8 948.620 168.516   5
   0  15  -9 2467.24 251.189   9
   0  15   9 2364.18 241.693  12
   0 -15   9 2693.34 265.468   5
   0 -15   9 2359.67 258.520  14
   0  15  10 1470.51 202.368  12
   0 -15  10 1259.07 199.506   5
   0 -15  10 1499.92 218.167  14
   0  15  11 80.7135 89.5786  12
   0 -15  11-6.73994 122.083   5
   0 -15  11 57.1059 88.4486  14
   0  15  12 1871.02 225.986  12
   0 -15  12 1633.91 228.259   5
   0  15  13 2824.19 276.328  12
   0  15  14 756.030 164.820  12
   0  15  15 3852.22 307.503  12
   0  15  16 7326.10 398.259  12
   0  15  17 740.651 142.852  12
   0  15  18 728.933 121.787  12
   0  16   0 20338.5 623.731   9
   0  16  -1 43243.8 901.796   9
   0  16   1 43183.2 916.035   9
   0  16   2 8188.82 410.213   9
   0  16  -2 8395.10 402.497   9
   0  16  -3 22832.4 662.218   9
   0  16  -4 1320.42 178.408   9
   0  16  -5 3849.05 285.552   9
   0 -16   6 12281.2 518.726   5
   0  16  -6 11515.0 492.152   9
   0 -16   7 3549.69 299.337   5
   0  16  -7 2736.19 256.402   9
   0 -16   8 7719.50 460.901  14
   0  16  -8 6965.69 403.110   9
   0  16   8 8588.66 434.172  12
   0 -16   8 8176.32 448.602   5
   0  16  -9 1005.51 157.254   9
   0  16   9 1713.94 207.763  12
   0 -16   9 1630.58 220.459   5
   0 -16   9 1321.23 205.723  14
   0 -16  10 5169.39 381.450  14
   0  16  10 5826.02 379.533  12
   0 -16  10 5212.56 376.256   5
   0  16  11 1025.35 169.358  12
   0 -16  11 776.866 156.837   5
   0 -16  11 1198.46 205.914  14
   0  16  12 251.946 121.844  12
   0 -16  12 26.3299 114.742  14
   0  16  13 4608.92 338.750  12
   0  16  14 5747.73 374.132  12
   0  16  15 12519.1 525.674  12
   0  16  16 6981.24 378.146  12
   0  16  17 2531.94 216.776  12
   0  16  18 3431.28 224.754  12
   0  17   0 38.4720 92.4141   9
   0  17  -1 2269.31 226.400   9
   0  17   1 1852.72 211.958   9
   0  17  -2 465.246 127.785   9
   0  17  -3 5445.27 341.869   9
   0  17  -4 197.713 92.4188   9
   0  17  -5 1820.13 214.433   9
   0  17  -6 16.2858 86.7898   9
   0 -17   6-104.827 104.621   5
   0  17  -7 1988.17 218.848   9
   0  17   7 2544.81 242.271  12
   0 -17   7 2091.25 236.017   5
   0 -17   7 2179.99 256.406  14
   0  17  -8 116.270 103.125   9
   0  17   8 98.9433 83.5004  12
   0 -17   8-46.0011 113.901   5
   0 -17   8 19.5918 96.3919  14
   0 -17   9 3488.11 324.239  14
   0  17   9 3983.02 308.481  12
   0 -17   9 3145.61 302.973   5
   0  17  10 868.035 168.780  12
   0 -17  10 821.377 170.056   5
   0 -17  10 943.499 185.808  14
   0 -17  11 3574.74 320.457  14
   0  17  11 3387.38 298.678  12
   0  17  12 437.190 119.099  12
   0 -17  12 211.808 95.8758  14
   0  17  13 405.298 127.235  12
   0  17  14 1869.59 218.212  12
   0  17  15 3121.10 261.027  12
   0  17  16 290.251 101.255  12
   0  17  17 5206.58 289.431  12
   0  18   0 1361.73 203.524   9
   0  18   1 136605. 1756.43   9
   0  18  -1 137497. 1735.33   9
   0  18  -2 247.720 115.583   9
   0  18  -3 39954.1 938.822   9
   0  18  -4 1799.18 218.515   9
   0  18  -5 664.917 142.230   9
   0 -18   5 729.874 156.903  14
   0  18  -6 759.156 151.284   9
   0 -18   6 794.944 183.831  14
   0 -18   6 1142.97 184.594   5
   0 -18   7 13794.0 616.835  14
   0  18  -7 12812.6 557.652   9
   0  18   7 13003.8 526.110  12
   0 -18   7 13583.7 583.265   5
   0  18  -8 827.803 169.531   9
   0  18   8 1263.54 176.905  12
   0 -18   8 1179.16 193.458   5
   0 -18   8 1247.28 204.086  14
   0 -18   9 26725.8 855.241  14
   0  18   9 27672.6 791.091  12
   0 -18   9 26854.0 839.632   5
   0 -18  10 224.570 118.295  14
   0  18  10 321.919 107.666  12
   0  18  11 25467.0 765.937  12
   0 -18  11 25747.4 817.312  14
   0  18  12 2910.18 273.699  12
   0 -18  12 3052.17 280.517  14
   0  18  13 10776.3 491.032  12
   0  18  14 4915.24 324.586  12
   0  18  15 1199.92 164.725  12
   0  18  16 2920.75 228.484  12
   0  18  17 131.824 64.5380  12
   0 -19   0-63.7561 121.444  14
   0  19   0 89.3715 97.3003   9
   0 -19   1 320.387 135.352  14
   0  19  -1 284.795 110.395   9
   0 -19  -2 62.1358 97.6520  14
   0 -19   2 109.750 101.075  14
   0  19  -2 119.704 104.213   9
   0 -19   3 4227.40 340.324  14
   0  19  -3 4149.00 322.016   9
   0 -19   4 259.183 119.179  14
   0  19  -4 385.235 116.001   9
   0 -19   5 10211.3 528.582  14
   0  19  -5 10384.9 500.920   9
   0 -19   6 588.376 167.402  14
   0 -19   6 564.885 148.587   5
   0  19  -6 784.847 164.611   9
   0 -19   7 8486.99 492.247  14
   0  19   7 8625.54 431.311  12
   0 -19   7 7717.89 449.897   5
   0  19  -7 7561.60 432.996   9
   0 -19   8 3782.01 331.773  14
   0 -19   8 4415.09 350.202   5
   0  19   8 4844.14 330.538  12
   0 -19   9 3281.12 315.595  14
   0  19   9 2608.04 250.304  12
   0 -19  10 1739.39 236.826  14
   0  19  10 1349.42 184.536  12
   0 -19  11 3078.11 295.484  14
   0  19  11 3171.10 276.589  12
   0  19  12-80.7006 106.741  12
   0 -19  12-51.4139 127.371  14
   0  19  13 1962.95 213.510  12
   0 -19  13 1879.85 201.646  14
   0  19  14 463.816 121.105  12
   0  19  15-1.96851 81.2932  12
   0  19  16 4463.63 258.450  12
   0 -20   0 5217.08 377.294  14
   0 -20  -1 16517.4 642.935  14
   0 -20   1 16170.0 651.656  14
   0  20  -1 16867.0 649.446   9
   0 -20  -2 4480.42 336.395  14
   0 -20   2 4220.73 343.650  14
   0  20  -2 4170.87 329.274   9
   0 -20   3 11658.6 559.009  14
   0  20  -3 10930.7 521.088   9
   0 -20   4 254.733 139.734  14
   0  20  -4 302.438 115.299   9
   0 -20   5 145.066 124.404  14
   0 -20   5 5.55183 111.680   5
   0  20  -5 116.704 107.549   9
   0 -20   6 9844.90 525.147  14
   0 -20   6 11002.5 533.852   5
   0  20  -6 10302.4 510.735   9
   0 -20   7 9669.78 522.241  14
   0  20   7 10346.7 467.699  12
   0 -20   8 15327.4 646.563  14
   0  20   8 15375.8 577.180  12
   0 -20   9 11544.7 559.150  14
   0  20   9 11073.2 495.304  12
   0 -20  10 5539.63 380.611  14
   0  20  10 5742.78 355.938  12
   0 -20  11 10420.3 500.978  14
   0  20  11 11495.6 494.715  12
   0 -20  12 947.314 159.688  14
   0  20  12 1375.97 185.771  12
   0 -20  13 5098.02 312.570  14
   0  20  13 4892.67 310.870  12
   0  20  14-34.4385 88.4763  12
   0 -20  15 85.2128 76.2771  15
   0  20  15 143.832 100.296  12
   0 -21   0 47.0291 91.5906  14
   0 -21   1 827.458 170.610  14
   0 -21  -1 987.135 181.166  14
   0 -21   2 429.699 144.398  14
   0 -21  -2 682.387 164.387  14
   0  21  -2 724.415 163.827   9
   0 -21   3 41.6305 100.670  14
   0  21  -3 282.547 107.907   9
   0 -21   4 871.395 186.153  14
   0  21  -4 873.162 160.419   9
   0 -21   5 5495.02 394.367  14
   0 -21   6-14.3794 106.360  14
   0 -21   7 10904.6 545.077  14
   0 -21   8 1356.11 209.574  14
   0  21   8 1342.38 179.648  12
   0 -21   9 7680.17 444.757  14
   0  21   9 7664.82 401.187  12
   0 -21  10 3045.24 282.812  14
   0  21  10 3455.45 267.864  12
   0 -21  11 1002.25 165.268  14
   0  21  11 1449.15 177.677  12
   0 -21  12 343.875 99.7054  14
   0  21  12 201.734 80.4696  12
   0 -21  13 398.969 103.492  14
   0  21  13 19.6440 76.3102  12
   0  21  14 521.609 111.276  12
   0 -21  15 6514.75 262.191  15
   0  21  15 7112.80 299.550  12
   0 -22   0 4535.69 345.439  14
   0 -22  -1 3658.62 311.528  14
   0 -22   1 3223.31 299.938  14
   0 -22   2 4313.82 346.289  14
   0 -22  -2 4815.50 352.240  14
   0 -22   3 28.6038 105.457  14
   0 -22   4 72.7683 98.7177  14
   0 -22   5 954.002 186.705  14
   0 -22   6 11112.5 547.524  14
   0 -22   7 201.919 121.751  14
   0 -22   8 20208.5 707.789  14
   0 -22   9 188.194 117.464  14
   0  22   9 425.993 115.693  12
   0 -22  10 4907.23 335.912  14
   0  22  10 5166.15 312.824  12
   0 -22  11 1765.40 198.421  14
   0  22  11 1719.56 181.572  12
   0 -22  12 167.852 72.1723  14
   0  22  12 239.619 91.3095  12
   0 -22  13 5146.25 273.676  14
   0  22  13 5454.07 285.131  12
   0  22  14 565.231 100.586  12
   0 -23   0-228.378 125.134  14
   0 -23  -1-6.68443 97.4965  14
   0 -23   1 155.561 132.805  14
   0 -23  -2 501.525 136.069  14
   0 -23   2 373.788 151.647  14
   0 -23   3 645.185 146.765  14
   0 -23   4 58.8695 97.9667  14
   0 -23   5 4380.73 342.942  14
   0 -23   6 1870.04 231.090  14
   0 -23   7 6435.23 399.640  14
   0 -23   8 2496.74 254.811  14
   0 -23   9 5754.64 356.057  14
   0 -23  10 1466.97 188.612  14
   0  23  10 1294.20 152.917  12
   0 -23  11 1015.41 153.505  14
   0  23  11 1457.13 159.535  12
   0 -23  12 307.109 92.0059  14
   0  23  12 315.490 86.3601  12
   0  23  13 375.190 84.1980  12
   0 -24   0 739.529 150.821  14
   0 -24  -1 108.797 98.5694  14
   0 -24   1-250.158 116.581  14
   0 -24  -2 34.6720 83.6114  14
   0 -24   2 0.83199 106.579  14
   0 -24   3 345.342 113.038  14
   0 -24   4 651.923 140.823  14
   0 -24   5 4486.87 334.429  14
   0 -24   6 109.457 96.3909  14
   0 -24   7 4374.14 318.336  14
   0 -24   8 660.398 134.156  14
   0 -24   9 1626.09 192.192  14
   0 -24  10 1906.11 194.668  14
   0 -24  11 2029.10 180.919  14
   0  24  11 1885.34 163.077  12
   0 -24  12 718.669 106.592  14
   0  24  12 728.128 100.941  12
   0 -25   0-27.8885 92.8390  14
   0 -25  -1 113.390 89.6143  14
   0 -25   1-11.3374 93.1458  14
   0 -25   2 1197.32 178.848  14
   0 -25  -2 1189.46 174.582  14
   0 -25   3 287.668 109.137  14
   0 -25   4-56.3026 101.724  14
   0 -25   5 1418.39 193.474  14
   0 -25   6 44.2805 91.3125  14
   0 -25   7 871.932 152.029  14
   0 -25   8 428.197 113.503  14
   0 -25   9 16.2908 70.9062  14
   0 -25  10 799.120 123.369  14
   0 -26   0 1365.34 180.086  14
   0 -26  -1 126.764 78.5362  14
   0 -26   1 121.236 91.6429  14
   0 -26  -2 232.398 98.6554  14
   0 -26   2 287.998 103.455  14
   0 -26   3 456.063 121.363  14
   0 -26   4 247.120 106.250  14
   0 -26   5 338.287 103.964  14
   0 -26   6 7992.55 378.045  14
   0 -26   7 158.363 82.2975  14
   0 -26   8 15825.8 486.593  14
   0 -26   9 245.210 86.3860  14
   0 -27   0 11.4272 76.7504  14
   0 -27  -1 56.0071 80.8458  14
   0 -27   1 188.928 88.7512  14
   0 -27   2-74.6921 95.1175  14
   0 -27   3 1376.39 167.827  14
   0 -27   4 335.923 99.4462  14
   0 -27   5 4365.99 268.049  14
   0 -27   6 3428.32 232.771  14
   0 -27   7 3389.78 219.285  14
   0 -28   0 7035.87 304.836  14
   0 -28   1 24890.2 570.146  14
   0 -28   2 5887.19 285.683  14
   0 -28   3 15983.4 460.800  14
   0 -28   4 1617.10 156.339  14
  -1   0  22 325.329 122.395  16
  -1   0  21 120.976 124.179  16
  -1   0  20 1122.92 223.553  13
  -1   0  20 1399.92 213.223  16
  -1   0  19-44.8748 104.158  11
  -1   0  19 24.9612 135.511  13
  -1   0  19 99.7674 116.825  16
  -1   0  18 537.958 173.493  11
  -1   0  18 413.836 162.339  13
  -1   0  18 386.687 154.599  16
  -1   0  17 133.288 130.392  11
  -1   0  17-100.622 153.325  13
  -1   0  17-133.488 142.392  16
  -1   0  16 1261.47 218.260  11
  -1   0  16 1297.19 201.013  16
  -1   0  16 1457.74 251.610  13
  -1   0  15-95.9620 133.322  16
  -1   0  15-44.6780 139.344  13
  -1   0  14 15159.3 496.720   5
  -1   0  13 52.9660 93.1534   6
  -1   0  13-26.6510 81.9415   5
  -1   0  12 56907.4 858.815   5
  -1   0  12 54703.8 1113.74   6
  -1   0  11 77.6732 91.5978   6
  -1   0  11 5.30787 61.3126   5
  -1   0  10 47584.8 940.755   6
  -1   0  10 45590.2 675.025   5
  -1   0   9 37.1100 93.2136   6
  -1   0   9 83.1101 60.4547   5
   1   0  -8 2685.29 115.350   8
  -1   0   8 2828.35 151.476   5
  -1   0   8 2890.62 221.449   6
   1   0  -7 144.699 88.6814   4
  -1   0   7-23.5874 46.3336   5
  -1   0   7-13.6706 85.3307   4
  -1   0   7-30.5329 80.4089   6
   1   0  -7-49.5210 34.6075   8
  -1   0   6 6093.66 387.515   4
  -1   0   6 5831.79 175.775   5
  -1   0   5 8.25118 77.6664   4
  -1   0   4 4048.13 248.449   4
  -1   0   3 74.7726 60.9673   4
  -1   0   2 3051.87 150.960   4
  -1   0  -1 14.1959 31.0793   2
   1   0   1 3.61863 33.0385   2
  -1   0  -2 11985.6 350.561   2
   1   0   2 11721.1 374.424   2
  -1   0  -3 216.193 87.0181   2
  -1   0  -3 44.4051 65.4987   4
  -1   0  -4-18.0358 71.7543   4
  -1   0  -4 12.1118 94.9192   2
  -1   0  -5 170.200 104.917   4
  -1   0  -5 107.935 93.4434   2
   1   0   6 9163.35 256.568   5
  -1   0  -6 9282.00 499.149   4
  -1   0  -6 9722.30 531.616   2
   1   0   6 8871.53 348.387   6
  -1   0  -7 107.548 101.545   1
   1   0   7-44.2000 61.4861   5
  -1   0  -7-93.5946 111.276   2
  -1   0  -7 48.0551 106.657   4
   1   0   7-0.70119 86.4411   6
   1   0   8 27720.5 513.151   5
  -1   0  -8 28813.5 1037.08   2
   1   0   8 28271.2 690.544   6
   1   0   9 0.12647 69.9369   5
   1   0  10 20570.8 505.285   5
   1   0  11-70.8396 72.9302   5
   1   0  12 30850.6 698.531   5
   1   0  13 124.590 85.0810   5
   1   0  14 4542.09 302.210   5
   1   0  15 60.9297 118.312  13
   1   0  15 33.6427 115.475  11
   1   0  15 17.7115 102.750   5
   1   0  15 175.299 98.5134  16
   1   0  16 6343.01 493.068  13
   1   0  16 5570.44 355.097   5
   1   0  16 6612.42 434.267  11
   1   0  16 6092.17 408.350  16
   1   0  17 241.499 166.526  13
   1   0  17 32.8060 108.696  16
   1   0  17-135.863 127.158  11
   1   0  18 26708.6 833.825  16
   1   0  18 26294.8 820.323  11
   1   0  19 6.20264 95.5308  11
   1   0  19 258.563 135.786  16
   1   0  20 26812.3 765.103  16
   1   0  21-41.0853 86.4982  16
  -1  -1  22 1408.97 190.145  16
  -1   1  22 1387.76 189.421  16
  -1   1  21 13408.3 550.177  16
  -1  -1  21 12283.1 527.747  16
  -1   1  20 1359.96 209.989  16
  -1  -1  20 1417.62 219.158  16
  -1   1  20 1347.55 235.468  13
  -1   1  19 9013.14 565.815  13
  -1  -1  19 9281.66 573.791  13
  -1  -1  19 8224.53 466.252  11
  -1   1  19 9416.06 514.743  11
  -1  -1  19 8889.18 499.806  16
  -1   1  19 8760.86 495.958  16
  -1  -1  18 609.984 180.186  13
  -1   1  18 1171.99 234.755  13
  -1   1  18 969.565 194.257  11
  -1  -1  18 1076.07 205.701  11
  -1   1  18 898.810 196.785  16
  -1  -1  18 933.893 201.472  16
  -1   1  17 143.311 145.223  13
  -1  -1  17 167.796 126.464  13
  -1   1  17 23.9417 102.685  11
  -1  -1  17 78.4686 115.627  11
  -1  -1  17-60.4257 147.381  16
  -1   1  17-78.9174 148.552  16
  -1  -1  16 792.808 205.161  13
  -1   1  16 544.979 168.255  13
  -1   1  16 1106.35 202.722  11
  -1  -1  16 646.507 153.371  11
  -1   1  16 600.819 148.025  16
  -1  -1  16 646.844 158.199  16
  -1   1  15 8017.94 517.976  13
  -1  -1  15 7947.33 509.098  13
  -1   1  15 7679.22 461.373  11
  -1  -1  15 7813.40 377.694   5
  -1  -1  15 8112.21 445.753  16
  -1  -1  14 979.266 139.046   5
  -1   1  14 1039.03 146.734   5
  -1  -1  13 24145.6 598.167   5
  -1  -1  13 24605.7 783.713   6
  -1   1  13 25123.6 789.434   6
  -1   1  13 24821.5 600.006   5
  -1  -1  12 1302.56 191.230   6
  -1   1  12 1088.88 176.166   6
  -1   1  12 976.753 124.499   5
  -1  -1  12 1164.67 133.553   5
  -1  -1  11 40385.6 908.544   6
  -1   1  11 41312.0 683.013   5
  -1   1  11 42048.3 919.258   6
  -1  -1  11 40377.0 686.272   5
  -1  -1  10 204.183 102.050   6
  -1   1  10 502.937 127.938   6
  -1  -1  10 452.887 82.5839   5
  -1   1  10 428.883 84.7640   5
  -1  -1   9 4259.34 276.028   6
  -1   1   9 4397.04 278.250   6
  -1   1   9 4692.69 203.209   5
  -1  -1   9 4385.11 201.845   5
   1  -1  -9 4391.32 433.884   2
  -1   1   8 221.654 94.8030   6
  -1  -1   8 114.825 89.3802   6
   1   1  -8 101.780 43.0712   8
  -1  -1   8 80.0071 60.1656   5
  -1   1   8 37.9904 49.5640   5
   1   1  -7 718.549 61.8604   8
   1   1  -7 758.063 175.673   1
  -1  -1   7 897.854 182.478   4
   1   1  -7 854.318 175.305   4
  -1  -1   7 697.076 82.8222   5
  -1   1   7 783.249 81.2627   5
   1  -1  -7 777.900 183.965   4
  -1  -1   7 812.704 127.090   6
  -1   1   7 728.230 122.860   6
  -1  -1   6 12341.2 257.912   5
  -1  -1   6 12126.1 545.192   4
   1   1  -6 11870.4 534.186   4
  -1   1   6 12840.2 560.899   4
  -1   1   6 11959.5 248.429   5
  -1   1   5 1237.56 165.180   4
  -1  -1   5 1350.15 173.980   4
  -1   1   4 2519.61 207.685   4
  -1  -1   4 2384.04 199.145   4
  -1  -1   3 1364.65 134.554   4
  -1   1   3 1623.65 141.679   4
  -1   1   2 23473.0 405.355   4
  -1  -1   2 23293.8 429.334   4
   1  -1  -2 23695.4 416.884   4
  -1  -1   2 23326.3 424.408   1
   1  -1   1 45.2894 31.8677   1
   1   1   1 24.2422 26.9611   2
  -1   1  -1 10.5207 28.0016   4
   1  -1   1 82.2776 49.5966   2
  -1   1  -1 52.6979 36.1946   1
  -1  -1  -1 80.7844 30.6081   3
  -1  -1  -2 5577.56 198.071   2
  -1   1  -2 5669.97 291.805   2
  -1   1  -2 5658.42 217.201   4
  -1   1  -2 6153.07 238.346   1
   1   1   2 5700.06 226.679   2
  -1   1  -3 9.56465 59.2070   1
  -1  -1  -3-22.3861 58.6532   2
  -1   1  -3-28.5098 86.4241   2
  -1   1  -3-12.7564 55.1351   4
  -1  -1  -4 158.486 73.8682   2
  -1   1  -4 239.739 87.3702   1
  -1   1  -4 199.567 84.2251   4
  -1   1  -4 114.248 97.0487   2
  -1   1  -5 3448.12 275.798   4
  -1  -1  -5 3560.58 267.229   2
   1   1   5 3375.03 149.098   5
  -1  -1  -5 3174.48 283.237   4
  -1   1  -5 3507.52 336.074   2
  -1   1  -5 3320.07 275.328   1
   1   1   6 1091.01 100.342   5
  -1   1  -6 1153.07 194.645   1
  -1   1  -6 1158.89 215.219   2
  -1   1  -6 1038.79 180.023   4
  -1  -1  -6 1307.28 188.792   2
  -1  -1  -6 1332.49 208.962   4
   1  -1   6 1162.00 102.721   5
   1  -1   6 1082.31 139.311   6
   1   1   6 964.720 129.520   6
  -1   1  -7 2300.41 279.234   1
  -1   1  -7 2643.49 296.069   4
  -1  -1  -7 2333.29 255.496   2
  -1   1  -7 2489.02 316.792   2
   1  -1   7 2522.73 153.524   5
   1  -1   7 2474.95 205.501   6
   1   1   7 2467.52 148.372   5
   1   1   7 2749.87 210.562   6
  -1   1  -8 198.331 148.272   2
   1   1   8 13.8409 67.9620   5
   1  -1   8 109.456 60.7529   5
  -1  -1  -8 339.580 130.954   2
   1  -1   8 162.879 98.2509   6
   1   1   8 142.808 89.8356   6
   1  -1   9 18294.5 450.197   5
   1   1   9 17631.0 437.399   5
   1  -1  10 8472.38 330.234   5
   1   1  10 8679.70 329.596   5
   1   1  11 10952.8 392.585   5
   1  -1  11 11243.9 403.628   5
   1   1  12 1356.87 155.042   5
   1  -1  12 1566.39 172.275   5
   1  -1  13 413.276 102.860   5
   1   1  13 306.576 107.516   5
   1  -1  14 477.335 111.278   5
   1   1  14 624.277 125.923   5
   1   1  15 14.5137 138.509  13
   1  -1  15 183.970 139.780  13
   1  -1  15 127.679 100.623  11
   1   1  15-8.48458 109.665  11
   1  -1  15 13.3452 122.949  16
   1   1  15 147.406 102.781   5
   1  -1  15-10.8094 90.2100   5
   1  -1  16-125.867 158.457  13
   1   1  16 139.869 132.516  13
   1   1  16-214.351 119.394  11
   1  -1  16-41.4786 111.892  11
   1   1  16-209.460 127.280  16
   1  -1  16-84.6172 128.238  16
   1  -1  16-456.681 159.034   5
   1   1  17 426.850 162.619  13
   1  -1  17 267.846 131.527  13
   1   1  17 305.456 121.457  11
   1  -1  17 290.961 123.515  11
   1   1  17 268.687 140.091  16
   1  -1  17 445.849 154.173  16
   1   1  18-44.4872 127.546  13
   1   1  18 120.262 135.694  11
   1  -1  18 272.004 132.383  11
   1  -1  18 10.8830 124.533  16
   1   1  18-155.583 141.684  16
   1  -1  19 85.2967 93.1369  11
   1   1  19 101.172 96.6895  11
   1  -1  19 127.576 111.717  16
   1   1  19 38.3520 107.159  16
   1   1  20 87.4832 95.2495  11
   1   1  20 60.4030 113.135  16
   1  -1  20 138.923 126.074  16
   1  -1  21 1153.92 163.891  16
   1   1  21 1229.51 174.183  16
  -1  -2  22 2395.82 231.281  16
  -1   2  22 3025.82 251.681  16
  -1   2  21 150.663 130.007  16
  -1  -2  21-12.4544 112.804  16
  -1   2  20 4117.90 372.872  13
  -1  -2  20 4095.43 334.351  16
  -1   2  20 4111.51 331.482  16
  -1  -2  19 1085.43 228.360  13
  -1   2  19 1427.02 251.926  13
  -1   2  19 1085.75 203.136  11
  -1   2  19 1382.47 220.519  16
  -1  -2  19 1196.40 213.200  16
  -1  -2  18 2907.17 344.566  13
  -1   2  18 2884.68 348.528  13
  -1  -2  18 3171.75 308.392  11
  -1   2  18 2752.93 305.292  11
  -1   2  18 2801.66 288.121  16
  -1  -2  18 2749.22 296.956  16
  -1   2  17 109.898 142.467  13
  -1  -2  17 243.086 159.080  13
  -1   2  17 89.8290 115.016  16
  -1  -2  17 100.226 127.069  16
  -1   2  17 59.6462 107.469  11
  -1  -2  17 182.579 129.610  11
  -1   2  16 31.5610 113.540  13
  -1  -2  16 239.732 151.495  13
  -1  -2  16 253.023 136.981  16
  -1  -2  16 91.7550 110.115  11
  -1   2  16 99.2601 117.868  11
  -1  -2  15 1165.60 242.441  13
  -1   2  15 1229.03 225.248  13
  -1  -2  15 1155.75 162.526   5
  -1   2  15 783.897 168.797  11
  -1  -2  15 697.001 145.710  16
  -1  -2  14 1850.50 189.872   5
  -1   2  14 1779.51 174.972   5
  -1  -2  13 106.882 117.522   6
  -1   2  13 177.465 109.683   6
  -1   2  13 103.689 66.3224   5
  -1  -2  13 138.770 88.0305   5
  -1   2  12 4608.02 246.536   5
  -1   2  12 4306.61 313.438   6
  -1  -2  12 4586.76 326.505   6
  -1  -2  12 4642.56 253.423   5
  -1  -2  11 838.304 154.236   6
  -1   2  11 844.326 147.565   6
  -1  -2  11 694.675 102.017   5
  -1   2  11 680.234 99.1816   5
  -1  -2  10 13798.0 503.143   6
  -1   2  10 13418.3 365.791   5
  -1   2  10 14536.6 512.129   6
  -1  -2  10 13431.3 375.892   5
  -1   2   9 987.965 145.116   6
  -1  -2   9 1216.74 164.884   6
  -1   2   9 1258.80 112.364   5
  -1  -2   9 1317.49 122.144   5
  -1   2   8 31338.0 480.328   5
  -1   2   8 31254.4 667.143   6
  -1  -2   8 30319.3 667.223   6
  -1  -2   8 31430.5 496.983   5
   1   2  -7 12004.8 220.532   8
  -1  -2   7 12442.2 608.375   4
  -1  -2   7 12040.3 288.667   5
   1   2  -7 11957.6 586.271   4
   1   2  -7 12425.3 620.804   1
   1  -2  -7 11589.2 603.628   4
  -1   2   7 12000.8 397.557   6
  -1  -2   7 11435.7 391.546   6
  -1   2   7 12042.7 275.472   5
   1   2  -6 54010.4 1169.49   1
  -1  -2   6 52617.6 547.972   5
   1   2  -6 54666.3 1133.82   4
  -1  -2   6 53654.3 1132.37   4
  -1  -2   6 51783.2 767.263   6
  -1   2   6 52810.1 520.986   5
  -1   2   6 53424.4 774.173   6
   1   2  -5 43368.2 908.558   4
  -1  -2   5 42777.2 908.795   4
  -1  -2   5 42080.0 439.252   5
  -1  -2   4 25641.2 626.909   4
   1   2  -4 25102.9 620.959   4
   1  -2  -3 38531.9 678.901   4
  -1  -2   3 37738.0 694.475   1
   1   2  -3 38654.2 679.603   4
  -1  -2   3 37152.3 664.624   4
  -1  -2   2 678.033 91.3764   4
   1  -2  -2 808.846 89.9591   4
  -1  -2   2 633.274 88.6335   1
   1  -2  -1 4127.03 131.951   4
  -1   2   1 3815.16 158.214   3
   1  -2  -1 3772.75 151.416   3
   1  -2   0 949.257 96.7065   2
   1   2   1 11210.1 191.576   3
   1  -2   1 10604.4 208.288   4
  -1   2  -1 11143.6 201.921   4
   1  -2   1 10521.7 363.113   2
  -1   2  -2 4739.72 229.832   1
   1   2   2 5009.61 171.018   2
  -1  -2  -2 4659.05 142.565   3
   1  -2   2 4695.34 201.820   4
  -1   2  -2 5052.04 196.882   4
   1  -2   2 5076.00 236.094   1
  -1   2  -3 67604.2 979.089   1
   1  -2   3 64912.4 899.357   4
  -1   2  -3 67601.1 870.523   4
  -1  -2  -3 65754.7 682.353   2
  -1   2  -3 67403.2 1315.35   2
  -1   2  -4 24954.7 915.574   2
  -1   2  -4 24144.3 611.359   4
  -1  -2  -4 24134.1 507.461   2
  -1   2  -4 24833.0 677.735   1
   1  -2   4 23590.6 464.532   6
   1   2   4 24324.9 454.966   6
  -1   2  -5 67073.1 1237.03   1
  -1   2  -5 66858.2 1560.24   2
  -1   2  -5 65530.2 1139.43   4
  -1  -2  -5 65502.8 978.480   2
  -1  -2  -5 65361.8 1284.42   4
   1  -2   5 64126.4 632.308   5
   1   2   5 64835.7 821.160   6
   1   2   5 65112.9 622.868   5
  -1   2  -6 28839.6 845.535   4
  -1   2  -6 29620.9 1104.21   2
  -1  -2  -6 28218.6 921.563   4
  -1   2  -6 27995.7 885.356   1
   1  -2   6 29137.8 463.826   5
  -1  -2  -6 27457.4 708.026   2
   1   2   6 28125.2 446.736   5
   1   2   6 27476.1 578.788   6
   1  -2   6 27122.7 582.111   6
  -1   2  -7 14364.9 805.366   2
  -1   2  -7 13045.6 630.364   4
  -1  -2  -7 13531.3 544.911   2
   1  -2   7 12277.5 329.057   5
  -1   2  -7 13160.8 667.436   1
   1  -2   7 12431.2 423.863   6
   1   2   7 12472.4 417.296   6
   1   2   7 12576.1 325.335   5
   1  -2   8 21862.2 464.175   5
   1   2   8 21892.5 586.670   6
   1  -2   8 21874.2 592.885   6
   1   2   8 21338.1 451.583   5
   1   2   9 952.708 113.370   5
   1  -2   9 773.108 108.265   5
   1  -2  10 17986.3 481.407   5
   1   2  10 17796.3 470.916   5
   1  -2  11 8506.37 355.890   5
   1   2  11 8325.09 344.466   5
   1  -2  12 18710.8 554.085   5
   1   2  12 19209.9 550.271   5
   1   2  13 11870.4 458.351   5
   1  -2  13 12765.8 483.520   5
   1  -2  14 2026.31 286.443  13
   1   2  14 2386.48 256.845  11
   1  -2  14 2283.90 223.846   5
   1   2  14 2143.81 210.912   5
   1  -2  14 1896.05 219.058  16
   1   2  15 1108.80 230.613  13
   1  -2  15 1621.62 262.308  13
   1  -2  15 1124.42 181.297  11
   1   2  15 1294.88 213.264  11
   1  -2  15 1291.44 199.180  16
   1  -2  15 1345.50 195.774   5
   1  -2  16 2422.43 321.600  13
   1   2  16 2390.32 314.732  13
   1  -2  16 2051.57 243.667  11
   1   2  16 2323.49 272.695  11
   1  -2  16 2127.96 254.639  16
   1  -2  16 2174.54 233.356   5
   1   2  17 6.93643 146.814  13
   1  -2  17 66.1408 141.405  13
   1  -2  17 37.0483 97.6698  11
   1   2  17 9.16490 113.214  11
   1   2  17 132.385 122.061  16
   1  -2  17-107.109 130.501  16
   1   2  18 11235.4 633.648  13
   1  -2  18 11469.4 552.838  16
   1   2  18 10857.3 541.151  16
   1   2  18 10727.0 542.843  11
   1  -2  18 10628.9 512.133  11
   1   2  19 2171.63 238.836  11
   1   2  19 2216.87 251.655  16
   1  -2  19 2402.82 258.665  16
   1  -2  19 2484.49 239.116  11
   1   2  20 17113.1 611.641  16
   1  -2  20 17916.4 620.809  16
   1   2  20 18257.0 618.022  11
   1  -2  21 1479.37 184.864  16
   1   2  21 1141.25 164.900  16
  -1   3  22 4114.39 290.964  16
  -1  -3  22 4071.95 284.394  16
  -1   3  21 2215.29 238.000  16
  -1  -3  21 2056.88 229.875  16
  -1   3  20 2314.56 290.201  13
  -1  -3  20 2042.98 249.092  16
  -1   3  20 2213.79 250.813  16
  -1   3  20 2200.96 256.321  11
  -1   3  19 8197.96 533.956  13
  -1   3  19 8233.46 488.411  11
  -1  -3  19 7924.73 475.053  16
  -1   3  19 7954.91 471.761  16
  -1  -3  18-141.938 160.886  13
  -1   3  18-28.3074 124.687  13
  -1   3  18 32.5974 111.173  11
  -1  -3  18 92.6240 120.070  11
  -1   3  18 30.4962 106.871  16
  -1  -3  18 101.369 127.432  16
  -1  -3  17 2852.39 342.143  13
  -1   3  17 3224.69 359.697  13
  -1   3  17 3334.44 333.977  11
  -1  -3  17 3183.20 304.929  11
  -1  -3  17 2606.00 278.915  16
  -1   3  17 3411.10 319.772  16
  -1   3  16 2275.39 308.832  13
  -1  -3  16 2208.25 300.012  13
  -1   3  16 2084.83 265.164  11
  -1  -3  16 2418.88 266.682  11
  -1  -3  16 2468.64 268.525  16
  -1  -3  15 381.283 169.831  13
  -1   3  15 52.5714 98.8210  13
  -1  -3  15 48.4389 75.8027   5
  -1   3  15 115.432 124.212  11
  -1  -3  15 20.8617 116.775  16
  -1  -3  14 15011.5 511.213   5
  -1  -3  13 30.4620 79.6276   5
  -1   3  13 68.4594 86.8709   6
  -1  -3  13 78.0359 92.8950   6
  -1  -3  12 8442.65 346.757   5
  -1  -3  12 8698.15 444.127   6
  -1   3  12 8531.83 337.690   5
  -1   3  12 8324.81 427.492   6
  -1  -3  11 19797.4 495.874   5
  -1   3  11 20340.1 629.445   6
  -1   3  11 19470.0 473.899   5
  -1  -3  11 19587.7 622.737   6
  -1  -3  10 2886.38 187.049   5
  -1   3  10 2771.77 234.841   6
  -1   3  10 2995.80 179.237   5
  -1  -3  10 2990.46 243.094   6
  -1  -3   9 26018.7 498.245   5
  -1   3   9 25200.7 628.522   6
  -1  -3   9 25077.7 633.244   6
  -1   3   9 25823.7 476.877   5
  -1  -3   8 1653.90 128.152   5
  -1  -3   8 1616.56 175.191   6
  -1   3   8 1537.82 161.792   6
  -1   3   8 1476.42 115.831   5
   1   3  -7 23857.0 317.122   8
  -1   3   7 23754.9 393.235   5
  -1  -3   7 23773.1 547.562   6
  -1   3   7 23238.6 536.477   6
   1   3  -7 24681.8 849.912   4
  -1  -3   7 24039.4 844.343   4
  -1  -3   7 23188.6 408.783   5
   1  -3  -7 25197.7 904.779   4
   1   3  -7 25230.5 897.529   1
  -1   3   6 48263.0 715.172   6
  -1   3   6 48564.8 513.657   5
  -1  -3   6 47045.9 719.768   6
   1   3  -6 47230.6 1126.86   1
  -1  -3   6 48415.6 1085.15   4
  -1  -3   6 46680.9 540.564   5
   1   3  -6 48428.4 1078.41   4
   1  -3  -6 49822.9 1160.71   4
  -1   3   5 57623.6 507.780   5
  -1  -3   5 58760.7 550.768   5
  -1  -3   5 57234.5 1070.23   4
  -1  -3   4 7579.02 354.616   4
   1  -3  -4 7878.35 378.669   4
  -1  -3   4 7647.20 382.734   1
   1   3  -4 6510.18 334.125   4
  -1  -3   3 2198.93 179.293   4
   1  -3  -3 2159.33 184.267   4
  -1  -3   3 2053.43 186.042   1
   1  -3  -2 4500.99 213.687   4
   1  -3  -2 4781.57 168.204   3
  -1   3   1 1546.55 118.523   3
   1  -3  -1 1514.73 111.993   2
  -1   3   0 2229.81 168.857   2
   1  -3   0 2195.73 160.541   2
   1  -3   1 2728.75 216.209   2
   1  -3   1 2668.25 105.457   4
  -1   3  -2 1872.99 121.761   4
   1  -3   2 1892.95 126.923   4
   1  -3   2 2011.28 173.906   1
   1  -3   3 2109.55 197.168   1
  -1  -3  -3 2065.78 92.9931   3
   1  -3   3 1899.75 160.925   4
  -1   3  -3 2068.70 156.523   4
   1   3   4 33528.1 509.875   6
   1  -3   4 33439.0 522.984   6
  -1   3  -4 33099.5 1129.51   2
  -1   3  -4 33841.1 712.534   4
  -1   3  -4 32799.1 812.989   1
   1  -3   4 31499.6 731.859   4
   1  -3   5 20231.6 458.762   6
   1   3   5 21251.8 460.649   6
   1   3   5 20868.4 362.771   5
  -1  -3  -5 20436.8 751.241   4
   1  -3   5 20887.7 371.716   5
  -1  -3  -5 20679.7 457.927   2
  -1   3  -5 21817.4 956.761   2
  -1   3  -5 20546.5 712.379   1
  -1   3  -5 21265.3 644.240   4
   1  -3   6 415.117 51.5353   7
   1  -3   6 300.686 97.8082   6
   1  -3   6 378.195 75.9429   5
   1   3   6 402.523 74.1826   5
  -1  -3  -6 411.755 91.6900   2
  -1   3  -6 570.795 162.543   1
  -1  -3  -6 335.385 128.096   4
  -1   3  -6 364.988 119.433   4
  -1   3  -6 449.690 181.775   2
   1   3   7 633.345 120.516   6
   1  -3   7 666.368 122.070   6
  -1   3  -7 818.868 183.969   4
   1  -3   7 711.192 98.9226   5
   1   3   7 715.994 92.1195   5
   1  -3   8 46.3467 78.5875   6
   1   3   8 158.383 69.8825   5
   1  -3   8-18.5066 69.0840   5
   1   3   9 18331.9 451.302   5
   1  -3   9 18822.5 472.110   5
   1   3  10 13111.8 407.697   5
   1  -3  10 12939.7 417.065   5
   1   3  11 2354.43 189.653   5
   1  -3  11 2351.92 201.657   5
   1   3  12 1950.78 184.504   5
   1  -3  12 1995.14 191.143   5
   1  -3  13 131.088 93.5277   5
   1  -3  14 9334.22 560.122  13
   1   3  14 8989.82 542.195  13
   1  -3  14 8998.48 430.285   5
   1   3  14 9137.75 503.158  11
   1  -3  14 8678.08 457.266  16
   1  -3  15 697.019 185.430  13
   1  -3  15 863.159 168.125  11
   1   3  15 1102.44 205.060  11
   1  -3  15 1224.80 165.445   5
   1  -3  15 1150.47 195.656  16
   1  -3  16 6488.84 500.160  13
   1   3  16 5926.64 473.240  13
   1  -3  16 5866.94 361.660   5
   1  -3  16 5520.26 376.895  11
   1   3  16 5558.23 412.544  11
   1  -3  16 5660.80 400.401  16
   1   3  17 93.4451 127.944  13
   1  -3  17 110.468 101.642  11
   1   3  17-86.5315 142.079  11
   1  -3  17 58.2541 108.028  16
   1   3  17-56.3790 135.822  16
   1   3  18 698.938 188.819  13
   1  -3  18 590.856 144.649  11
   1   3  18 544.081 154.079  11
   1  -3  18 546.946 153.727  16
   1   3  18 337.469 134.980  16
   1   3  19 270.447 122.832  11
   1  -3  19 165.735 117.492  16
   1   3  19 59.5870 108.342  16
   1   3  20 319.882 128.953  11
   1  -3  20 302.824 112.197  16
   1   3  20 371.727 140.326  16
   1   3  21 60.5179 101.100  16
   1  -3  21 7.22247 83.4742  16
  -1   4  22 6831.02 350.445  16
  -1  -4  21 166.583 105.531  16
  -1   4  21-63.3842 123.678  16
  -1   4  20 3647.85 348.814  13
  -1   4  20 4326.14 344.234  11
  -1  -4  20 4062.83 332.232  16
  -1   4  20 4552.53 347.625  16
  -1   4  19 576.432 196.021  13
  -1   4  19 497.627 165.488  11
  -1   4  19 638.597 166.970  16
  -1  -4  19 531.079 163.466  16
  -1  -4  18 3444.79 371.574  13
  -1   4  18 3925.82 385.197  13
  -1   4  18 3757.80 349.850  11
  -1  -4  18 4105.18 356.379  16
  -1   4  18 3846.98 335.095  16
  -1  -4  17 109.586 139.190  13
  -1   4  17 11.7620 147.387  13
  -1   4  17-58.5746 136.855  11
  -1  -4  17 36.9912 115.322  16
  -1  -4  16 3877.86 379.825  13
  -1   4  16 3474.73 363.647  13
  -1   4  16 4167.30 382.589  11
  -1  -4  16 3875.04 339.047  16
  -1  -4  15 778.748 200.006  13
  -1   4  15 702.452 188.211  13
  -1  -4  15 761.761 147.236   5
  -1   4  15 881.111 178.457  11
  -1  -4  15 476.635 128.962  16
  -1  -4  14 977.145 151.064   5
  -1  -4  13 1894.60 181.180   5
  -1  -4  13 2064.87 237.237   6
  -1  -4  12 185.370 73.5773   5
  -1   4  12 168.121 90.6123   6
  -1  -4  12 206.675 95.3508   6
  -1  -4  11 1446.09 145.866   5
  -1   4  11 1086.48 155.751   6
  -1  -4  11 1287.00 174.701   6
  -1  -4  10 193.002 74.8318   5
  -1   4  10 141.166 83.5262   6
  -1  -4  10 124.323 91.6741   6
  -1  -4   9 22.4730 61.5226   5
  -1  -4   9-79.1727 87.6255   6
  -1   4   9 47.3929 73.6734   6
  -1  -4   8 59357.4 732.518   5
  -1  -4   8 59692.1 905.461   6
  -1   4   8 59281.8 895.214   6
   1   4  -7 6406.99 174.436   8
   1  -4  -7 7128.20 501.037   4
  -1  -4   7 5954.84 432.256   4
  -1  -4   7 6229.29 227.727   5
   1   4  -7 6826.32 461.534   4
   1   4  -7 6372.63 476.630   1
  -1   4   7 6354.87 279.705   6
  -1  -4   7 5853.58 275.823   6
   1   4  -6 92595.7 618.879   8
  -1  -4   6 92107.0 979.198   6
  -1   4   6 94029.9 970.658   6
  -1  -4   6 90687.1 1512.51   4
  -1  -4   6 92845.2 787.142   5
   1   4  -6 96065.3 1539.94   4
   1  -4  -6 96031.9 1662.96   4
   1   4  -6 96686.2 1667.44   1
  -1   4   5 23629.9 451.115   6
  -1  -4   5 21155.4 672.273   4
  -1  -4   5 21707.8 734.858   1
  -1  -4   5 22104.5 363.567   5
   1  -4  -5 23506.2 753.426   4
  -1  -4   4 32438.8 750.752   4
  -1  -4   4 32758.8 832.720   1
   1  -4  -4 34863.1 825.955   4
   1  -4  -4 33850.1 465.301   3
   1  -4  -3 16338.9 309.163   3
  -1  -4   3 15479.5 533.267   1
   1  -4  -3 15560.5 494.686   4
  -1  -4   3 15971.3 487.339   4
   1  -4  -2 5090.65 191.570   2
  -1   4   2 5260.99 206.844   3
   1  -4  -1 1628.18 135.872   2
   1  -4   0 555.738 107.576   2
  -1   4   0 970.804 138.310   2
   1  -4   1 5698.89 169.399   4
  -1   4  -1 5698.67 355.928   2
   1  -4   2 15307.7 509.142   1
   1  -4   2 16099.3 358.935   4
  -1   4  -3 13478.8 388.520   4
   1  -4   3 13623.8 409.642   4
   1  -4   3 13499.3 510.731   1
   1  -4   4 132684. 999.058   6
   1  -4   4 130774. 1712.60   1
  -1   4  -4 131684. 1403.67   4
   1   4   5 10814.7 318.666   6
   1  -4   5 10404.9 324.968   6
   1  -4   5 9687.92 471.035   4
  -1   4  -5 11039.0 463.254   4
   1  -4   5 10438.7 278.433   5
  -1   4  -5 10970.8 702.597   2
  -1  -4  -5 10548.8 244.328   3
   1  -4   6 116856. 1145.25   6
   1   4   6 116928. 944.690   5
   1   4   6 118824. 1136.52   6
   1  -4   6 117310. 746.572   7
  -1   4  -6 121361. 1707.89   4
   1  -4   6 118813. 988.654   5
  -1  -4  -6 119484. 1021.65   3
   1   4   7 2386.98 154.269   5
   1  -4   7 2531.44 196.113   6
   1  -4   7 2340.45 160.252   5
   1   4   8 32482.3 571.119   5
   1  -4   8 32795.0 596.898   5
   1   4   9 3942.71 217.795   5
   1  -4   9 3570.95 212.489   5
   1   4  10 2706.59 194.565   5
   1  -4  10 2867.01 208.258   5
   1  -4  11 11496.2 426.348   5
   1  -4  12 2975.57 236.683   5
   1  -4  13 18127.6 590.953   5
   1   4  14 2214.51 277.746  13
   1  -4  14 2781.84 333.225  13
   1  -4  14 3206.47 271.170   5
   1   4  14 2532.81 278.244  11
   1  -4  14 2721.67 266.442  16
   1  -4  15 2598.59 331.222  13
   1   4  15 2888.44 338.033  13
   1  -4  15 2571.53 248.254   5
   1   4  15 2742.63 299.119  11
   1  -4  15 2283.39 267.244  16
   1   4  16 3641.91 374.379  13
   1  -4  16 4146.44 313.012   5
   1   4  16 3574.31 338.151  11
   1  -4  16 4427.00 352.545  16
   1   4  17-44.5626 135.142  11
   1  -4  17 169.323 108.665  16
   1   4  18 739.482 197.971  13
   1   4  18 761.006 175.178  16
   1  -4  18 647.083 162.579  16
   1   4  18 754.027 175.440  11
   1   4  19 2574.88 262.664  16
   1  -4  19 2442.42 254.970  16
   1   4  19 2574.46 265.844  11
   1   4  20 62.8729 103.900  11
   1  -4  20-135.262 122.842  16
   1   4  20 62.0800 105.651  16
   1   4  21 459.771 112.484  16
  -1   5  22 645.373 134.905  16
  -1   5  21 567.888 134.377  16
  -1   5  20 994.996 202.315  13
  -1   5  20 835.181 180.553  11
  -1   5  20 409.969 146.353  16
  -1  -5  20 915.279 180.995  16
  -1   5  19-40.9801 127.677  13
  -1   5  19-65.0836 124.714  11
  -1  -5  19-81.8457 132.632  16
  -1   5  19-146.373 128.861  16
  -1   5  18 1029.51 221.371  13
  -1   5  18 903.863 200.973  11
  -1  -5  18 887.987 209.806  16
  -1   5  18 831.096 186.144  16
  -1  -5  17 4103.13 404.377  13
  -1   5  17 3685.56 372.093  13
  -1   5  17 3507.99 340.169  11
  -1  -5  17 3796.71 347.219  16
  -1  -5  16 163.139 161.455  13
  -1   5  16 117.396 133.580  13
  -1   5  16 361.264 147.182  11
  -1  -5  16 444.696 162.114  16
  -1  -5  16-79.4449 108.226   5
  -1  -5  15 22732.8 863.559  13
  -1   5  15 22344.1 865.357  13
  -1   5  15 21404.8 784.682  11
  -1  -5  15 22578.8 763.783  16
  -1  -5  15 22316.3 670.120   5
  -1  -5  14 1608.28 186.250   5
  -1  -5  13 46522.9 882.329   5
  -1   5  12 204.307 96.4486   6
  -1  -5  12 159.057 99.7049   6
  -1  -5  12 196.478 90.1684   5
  -1   5  11 13724.1 507.992   6
  -1  -5  11 14568.6 527.818   6
  -1  -5  11 14894.9 454.347   5
  -1   5  10 5273.32 303.221   6
  -1  -5  10 5907.52 327.689   6
  -1  -5  10 5952.75 276.235   5
  -1  -5   9 3415.88 239.475   6
  -1   5   9 3449.95 233.537   6
  -1  -5   9 3689.81 207.277   5
  -1  -5   8 442.168 110.884   6
  -1   5   8 300.230 92.2830   6
  -1  -5   8 410.860 83.9899   5
  -1   5   7 15380.7 416.778   6
  -1  -5   7 15642.3 432.616   6
  -1  -5   7 15717.2 368.004   5
  -1  -5   7 14621.6 685.095   4
  -1  -5   6 884.238 115.211   6
  -1   5   6 948.371 111.860   6
  -1  -5   6 783.620 92.8063   5
   1  -5  -6 943.015 187.821   4
   1  -5  -6 879.990 82.3219   3
  -1  -5   6 680.080 148.384   4
  -1  -5   5 35124.6 548.924   6
  -1   5   5 35964.7 538.316   6
  -1  -5   5 35412.1 892.638   4
  -1  -5   5 36239.5 1004.48   1
   1  -5  -5 36714.3 440.380   3
   1  -5  -4 1176.02 81.8788   2
  -1  -5   4 1355.49 203.520   1
  -1  -5   4 1228.92 165.715   4
   1  -5  -4 1292.48 191.229   4
   1   5  -4 1402.67 101.055   9
   1  -5  -3 15698.9 527.397   4
  -1  -5   3 15006.0 577.123   1
  -1  -5   3 15186.6 506.731   4
   1  -5  -3 14741.9 317.938   2
   1  -5  -2 471.338 78.3551   2
  -1   5   2 313.136 69.4507   3
   1  -5  -1-20.6747 66.7922   2
  -1   5   0 169.462 93.0977   2
   1  -5   1 205.816 51.1759   4
  -1   5  -1 107.936 107.482   2
   1  -5   2 53.0029 52.6308   4
   1  -5   3 12610.0 397.834   4
   1  -5   3 12867.1 543.622   1
  -1   5  -3 13068.5 261.330   9
  -1   5  -4 1548.86 270.835   2
   1  -5   4 1063.16 185.104   1
   1  -5   4 1261.27 101.876   5
   1  -5   4 1246.94 160.343   4
  -1   5  -4 1259.90 94.2953   9
  -1   5  -5 793.048 140.103   4
   1  -5   5 967.791 165.125   4
   1  -5   5 874.263 93.6746   5
   1  -5   5 569.657 149.873   1
  -1   5  -5 910.953 86.7407   9
  -1   5  -6 733.205 156.269   4
   1  -5   6 717.608 92.7815   5
   1  -5   6 873.313 170.554   4
   1  -5   7 7800.74 285.352   5
  -1   5  -7 7348.15 476.830   4
   1  -5   8 122.915 67.4251   5
   1  -5   9 10579.1 373.511   5
   1  -5  10-37.7686 77.5354   5
   1  -5  11 280.363 89.2751   5
   1  -5  12 223.467 97.6459   5
   1  -5  13 41.7388 88.0738   5
   1   5  14 1645.44 260.569  13
   1  -5  14 1897.60 277.733  13
   1   5  14 2219.98 265.426  11
   1  -5  14 1895.48 233.858  16
   1  -5  14 2330.46 240.771   5
   1   5  15-35.4245 124.310  13
   1   5  15-5.95741 117.770  11
   1  -5  15-118.856 127.057  16
   1  -5  15-8.21511 98.7090   5
   1   5  16 752.779 197.412  13
   1   5  16 517.059 153.806  11
   1  -5  16 416.906 157.209  16
   1   5  17 2240.36 312.862  13
   1   5  17 1573.90 230.045  11
   1  -5  17 1813.24 254.506  16
   1   5  18 729.850 193.387  13
   1   5  18 491.463 145.215  16
   1  -5  18 426.790 138.320  16
   1   5  18 492.725 148.988  11
   1  -5  19 4563.17 337.033  16
   1   5  19 5737.28 374.448  16
   1   5  19 5133.34 359.958  11
   1   5  20 428.262 130.114  11
   1  -5  20 126.408 123.099  16
   1   5  20 248.889 114.225  16
   1   5  21 7854.12 371.611  16
  -1   6  22 8860.03 379.149  16
  -1   6  21-19.6960 94.6952  16
  -1   6  20 8440.32 486.964  13
  -1   6  20 7878.97 440.436  11
  -1   6  20 8298.91 444.064  16
  -1  -6  20 7748.32 434.507  16
  -1   6  19 1056.84 209.661  13
  -1   6  19 1371.61 211.054  11
  -1   6  19 1159.72 203.993  16
  -1  -6  19 1397.40 229.557  16
  -1   6  18 6306.86 480.597  13
  -1   6  18 6997.04 452.409  11
  -1  -6  18 6961.80 451.918  16
  -1   6  17 161.910 132.307  13
  -1   6  17 383.378 147.046  11
  -1  -6  17 276.269 162.497  16
  -1  -6  16 3080.15 340.097  13
  -1   6  16 3348.77 359.430  13
  -1  -6  16 3257.41 315.944  16
  -1   6  16 3421.70 331.670  11
  -1  -6  16 2783.78 253.902   5
  -1  -6  15 3572.52 322.765  16
  -1   6  15 3295.24 344.184  13
  -1  -6  15 3153.69 339.859  13
  -1   6  15 3034.38 314.720  11
  -1  -6  15 3362.62 271.571   5
   1   6 -14 2741.81 240.765   9
  -1  -6  14 2750.01 235.942   5
  -1  -6  13 241.596 89.6161   5
  -1  -6  12 875.100 137.428   5
  -1  -6  12 682.106 141.412   6
  -1  -6  11 8426.47 352.542   5
  -1   6  11 8671.27 403.145   6
  -1  -6  11 8673.67 409.392   6
  -1  -6  10 4910.04 259.900   5
  -1   6  10 4425.82 273.992   6
  -1  -6  10 4914.93 292.625   6
  -1  -6   9 4718.40 242.044   5
  -1  -6   9 4676.45 273.345   6
  -1   6   9 4999.06 272.672   6
  -1  -6   8 22846.4 485.828   5
  -1   6   8 22705.8 532.029   6
  -1  -6   8 23442.4 551.519   6
  -1  -6   7 462.270 150.716   4
  -1  -6   7 467.426 86.1231   5
  -1   6   7 613.991 98.8641   6
  -1  -6   7 388.212 85.8484   6
   1   6  -6 51753.7 652.229   9
  -1  -6   6 50297.8 649.764   5
   1  -6  -6 53213.4 1359.47   4
  -1  -6   6 49623.2 1174.97   4
  -1  -6   6 50374.3 690.450   6
  -1   6   6 51817.9 685.629   6
   1   6  -5 1706.16 121.759   9
  -1  -6   5 1335.30 217.778   1
  -1  -6   5 1449.20 204.602   4
   1  -6  -5 1420.28 226.510   4
  -1   6   5 1512.65 118.815   6
  -1  -6   5 1667.79 126.449   6
  -1  -6   4 53788.9 1052.80   4
   1  -6  -4 55382.3 553.239   2
  -1  -6   4 53805.1 1229.60   1
   1  -6  -4 56254.9 1179.84   4
   1   6  -4 57073.3 619.197   9
   1  -6  -3 5235.53 221.607   2
  -1  -6   3 5349.39 325.661   4
  -1   6   2 64788.3 884.571   3
  -1   6   1 358.547 103.549   2
  -1   6   0 5477.57 346.807   2
  -1   6   0 5540.14 191.339   9
  -1   6  -1 834.836 173.194   2
   1   6   1 643.724 90.6267   2
  -1   6  -1 699.140 81.6960   9
  -1   6  -2 107390. 1791.78   2
   1   6   2 106440. 860.886   9
  -1   6  -2 105961. 797.917   9
   1  -6   3 287.484 87.3649   4
   1  -6   3 392.109 132.805   1
  -1   6  -3 285.837 156.830   2
  -1   6  -3 288.582 65.8790   9
   1  -6   4 80359.1 786.405   5
   1  -6   4 78563.6 1510.56   1
   1  -6   4 77243.6 1153.78   4
  -1   6  -4 80838.4 732.840   9
   1  -6   5 1872.35 260.362   1
   1  -6   5 1925.50 138.910   5
   1  -6   5 1586.80 197.372   4
  -1   6  -5 2085.54 131.334   9
   1  -6   6 49489.3 1184.80   4
  -1   6  -6 51005.3 647.619   9
   1  -6   7 7295.38 285.789   5
  -1   6  -7 7892.12 270.557   9
   1  -6   8 18582.7 479.508   5
  -1   6  -8 18698.1 438.994   9
   1  -6   9 19156.7 515.060   5
  -1   6  -9 19380.0 470.419   9
   1  -6  10 3967.70 255.168   5
  -1   6 -10 3920.11 225.382   9
   1  -6  11 31124.3 725.916   5
   1  -6  12 26230.7 701.915   5
   1  -6  13 4472.09 314.066   5
   1  -6  14 21534.9 691.978   5
   1   6  14 21450.8 763.424  11
   1  -6  14 20380.0 719.452  16
   1   6  15 3567.63 352.377  13
   1  -6  15 3442.18 291.758   5
   1   6  15 4015.56 345.663  11
   1  -6  15 3350.52 315.520  16
   1   6  16 6252.36 431.717  11
   1   6  16 6830.70 490.720  13
   1  -6  16 6603.88 431.991  16
   1   6  17 660.149 193.004  13
   1  -6  17 272.887 138.182  16
   1   6  17 410.239 139.647  11
   1   6  18 263.651 114.184  13
   1   6  18 374.324 140.375  11
   1   6  18 663.232 167.993  16
   1  -6  18 405.117 150.324  16
   1  -6  19 2404.90 259.133  16
   1   6  19 2973.19 273.660  16
   1   6  19 2748.84 271.200  11
   1   6  20-132.983 111.704  16
   1   6  20 64.3555 90.4363  11
   1   6  21 3788.98 259.090  16
  -1   7  22 5647.39 304.986  16
  -1   7  21 474.942 129.730  16
  -1   7  20 6426.93 413.781  13
  -1   7  20 6458.68 387.963  16
  -1   7  19 52.3121 119.997  13
  -1   7  19 365.632 147.824  16
  -1  -7  19 65.9792 124.815  16
  -1   7  19 307.104 136.267  11
  -1   7  18 2420.02 277.727  11
  -1   7  18 2026.74 276.000  13
  -1  -7  18 1876.05 248.426  16
  -1   7  17 2358.58 274.659  11
  -1   7  17 2924.54 339.761  13
  -1   7  16 2185.81 308.444  13
  -1  -7  16 2176.84 275.921  16
  -1   7  16 2205.94 274.700  11
  -1  -7  16 1727.32 217.134   5
  -1  -7  15 14886.3 637.829  16
  -1   7  15 14794.3 707.856  13
  -1  -7  15 15367.9 723.268  13
  -1   7  15 14712.0 595.481  12
  -1   7  15 15720.1 661.339  11
  -1  -7  15 14545.2 561.823   5
  -1  -7  14 14570.9 608.129  16
   1   7 -14 12822.7 499.567   9
   1   7 -13 8544.04 392.863   9
  -1  -7  13 9578.17 428.365   5
   1   7 -12 41033.0 820.371   9
  -1  -7  12 43748.8 863.058   5
   1   7 -11 168.399 83.0288   9
  -1  -7  11 73.5908 70.5466   5
  -1  -7  11 40.1491 80.6850   6
   1   7 -10 23227.3 558.736   9
  -1  -7  10 22638.0 563.460   5
  -1  -7  10 23670.8 620.644   6
  -1   7  10 23053.3 605.031   6
   1   7  -9 18831.9 481.999   9
  -1  -7   9 19430.8 495.501   5
  -1  -7   9 19874.3 536.973   6
   1   7  -8 69.5369 65.8747   9
  -1  -7   8 104.121 70.5249   5
  -1   7   8 53.2684 60.3050   6
  -1  -7   8 98.7478 66.0300   6
   1   7  -7 27419.7 522.710   9
  -1  -7   7 27293.5 527.893   5
  -1  -7   7 27147.2 963.055   4
  -1   7   7 26963.7 529.513   6
  -1  -7   7 27017.2 540.863   6
   1   7  -6 2274.06 154.416   9
  -1  -7   6 2250.19 268.399   4
   1  -7  -6 2332.78 310.048   4
  -1   7   6 2261.81 146.849   6
  -1  -7   6 2190.60 154.451   6
   1   7  -5 6695.78 240.491   9
  -1  -7   5 6467.21 412.601   4
   1  -7  -5 6743.73 475.103   4
  -1   7   5 6802.20 223.748   6
  -1  -7   5 6573.32 227.208   6
   1   7  -4 9246.56 275.109   9
   1  -7  -4 9449.05 515.918   4
  -1  -7   4 9442.13 553.561   1
  -1  -7   4 9048.10 457.908   4
   1   7  -3 114856. 929.858   9
  -1   7   2 21708.1 568.801   3
  -1   7   1 25945.2 442.684   9
  -1   7   1 25573.9 702.571   2
  -1   7   0 514.523 79.1652   9
   1   7   0 534.632 117.517   2
  -1   7   0 327.626 122.866   2
  -1   7  -1 78705.4 749.989   9
  -1   7  -1 80884.7 1485.76   2
   1   7   1 78142.4 968.241   2
  -1   7  -2 4753.63 192.415   9
   1   7   2 4945.41 206.688   9
  -1   7  -2 4828.28 408.206   2
   1  -7   2 4626.32 233.583   4
   1   7   3 16633.3 376.422   9
  -1   7  -3 17250.9 357.497   9
   1  -7   3 16459.4 711.479   1
   1  -7   3 16359.8 481.765   4
  -1   7  -3 16862.9 797.806   2
  -1   7  -4 49.4915 51.7815   9
  -1   7  -4-168.523 124.572   2
   1  -7   4-5.06205 89.4699   1
   1  -7   4-8.63709 68.7508   4
  -1   7  -5 338.298 73.9640   9
   1  -7   5 361.384 80.9729   5
   1  -7   5 429.040 125.823   4
  -1   7  -6 2068.70 144.683   9
   1  -7   6 2165.12 162.442   5
  -1   7  -7 10172.6 322.994   9
   1  -7   7 10336.4 350.186   5
  -1   7  -8 1556.34 142.797   9
   1  -7   8 1960.88 173.385   5
  -1   7  -9 149.408 68.7095   9
   1  -7   9 122.645 78.2832   5
  -1   7 -10 503.996 100.655   9
   1  -7  10 539.805 113.875   5
   1  -7  11 164.616 105.137   5
   1  -7  12 4633.61 305.073   5
   1  -7  13 1467.17 195.034   5
   1   7  14 1283.50 203.906  11
   1   7  14 1417.61 204.268  12
   1  -7  14 1121.18 178.614   5
   1  -7  14 1086.26 188.196  16
   1   7  15 2203.20 259.407  11
   1  -7  15 1931.01 229.540   5
   1  -7  15 2300.75 265.223  16
   1   7  16 235.848 143.183  11
   1  -7  16 123.437 118.946  16
   1  -7  17 2568.30 280.624  16
   1   7  17 2914.31 297.815  11
   1   7  18 1515.34 218.830  11
   1  -7  18 1493.15 219.877  16
   1   7  19 3649.62 299.297  16
   1   7  19 3760.63 299.216  11
   1   7  20 4.83817 93.2049  16
   1   7  20 54.1282 86.6427  11
   1   7  21 6287.82 315.408  16
  -1   8  21 287.468 113.803  16
  -1   8  20 3638.19 298.572  13
  -1   8  20 4206.22 309.892  16
  -1   8  19 1284.68 218.754  13
  -1   8  19 989.625 182.690  16
  -1   8  19 1396.53 209.822  11
  -1   8  18 3322.83 311.721  11
  -1   8  18 2644.98 302.512  13
  -1  -8  18 2857.38 290.844  16
  -1   8  17 2809.47 314.898  13
  -1  -8  17 2046.89 274.522  16
  -1   8  17 2204.24 236.339  12
  -1   8  17 2299.07 271.200  11
  -1   8  16 2410.56 273.927  11
  -1  -8  16 2382.62 280.046  16
  -1   8  16 2801.28 274.146  12
  -1  -8  16 2456.38 243.307   5
  -1   8  16 2063.24 285.260  13
  -1  -8  15 4855.51 380.886  16
  -1   8  15 5426.96 396.444  11
  -1   8  15 5075.98 361.099  12
  -1  -8  15 5079.19 342.650   5
  -1   8  15 4637.27 405.265  13
  -1  -8  14 5026.93 373.499  16
  -1   8  14 4978.30 412.705  13
  -1   8  14 4867.33 367.686  11
  -1   8  14 4718.80 343.982  12
  -1  -8  14 4619.72 319.616   5
   1   8 -13 52.8259 88.2976   9
  -1  -8  13 132.373 100.216   5
   1   8 -12 3202.50 245.287   9
  -1  -8  12 2941.75 241.996   5
   1   8 -11 6221.13 322.660   9
  -1  -8  11 6550.57 335.882   5
   1   8 -10 18229.8 515.972   9
  -1  -8  10 17370.8 511.016   5
  -1  -8  10 17846.4 536.830   6
   1   8  -9 1354.04 147.819   9
  -1  -8   9 1457.39 151.326   5
  -1  -8   9 1360.10 154.186   6
  -1   8   9 1417.59 146.783   6
   1   8  -8 17684.4 463.268   9
  -1  -8   8 18225.6 477.078   5
  -1  -8   8 18471.5 473.514   6
  -1   8   8 18162.7 457.532   6
   1   8  -7 167.380 76.2196   9
  -1  -8   7 143.614 77.0083   5
  -1   8   7 163.274 64.6605   6
  -1  -8   7 156.352 63.5898   6
   1   8  -6 4205.83 215.916   9
  -1  -8   6 4027.38 195.748   6
   1   8  -5 15552.6 388.353   9
  -1  -8   5 15239.3 646.945   4
   1  -8  -5 15310.9 750.542   4
   1   8  -4 5638.06 229.756   9
   1  -8  -4 5991.47 438.345   4
  -1  -8   4 5694.59 386.466   4
  -1   8   3 12447.6 344.898   9
   1   8  -3 12604.9 336.538   9
   1   8  -2 4805.14 210.363   9
  -1   8   2 4581.32 211.373   9
   1   8  -2 4224.89 364.366   2
  -1   8   2 4496.00 286.147   3
  -1   8   1 279.279 78.7073   9
   1   8  -1 383.502 80.7484   9
  -1   8   1 270.807 107.620   2
   1   8  -1 141.747 87.0803   2
  -1   8   0 95.3933 64.7473   9
   1   8   0 1.10499 59.4045   9
   1   8   0 120.398 86.2589   2
  -1   8   0 55.0116 85.8303   2
   1   8   1 20561.8 429.588   9
  -1   8  -1 20189.6 411.184   9
   1   8   1 20445.3 536.240   2
  -1   8  -1 20914.8 797.336   2
   1   8   2 11599.4 333.196   9
  -1   8  -2 11406.9 311.890   9
   1  -8   2 10975.8 379.702   4
  -1   8  -2 11333.7 637.943   2
   1   8   3 12972.5 356.181   9
  -1   8  -3 13202.9 338.011   9
  -1   8  -3 13099.5 722.678   2
   1  -8   3 12303.7 434.884   4
  -1   8  -4 19840.0 423.356   9
  -1   8  -5 6546.08 256.622   9
   1  -8   5 6336.93 264.688   5
  -1   8  -6 15486.9 398.779   9
   1  -8   6 15480.8 425.863   5
  -1   8  -7 108.316 65.8736   9
   1  -8   7 66.8609 68.6590   5
  -1   8  -8 27230.8 577.873   9
   1  -8   8 27324.5 623.323   5
  -1   8  -9 21136.0 527.927   9
   1  -8   9 20598.2 572.106   5
   1  -8  10 11207.7 442.386   5
   1  -8  11 50627.6 977.611   5
   1  -8  12 3050.12 258.222   5
   1   8  13 48955.3 1110.00  11
   1   8  13 51024.1 1089.03  12
   1  -8  13 50071.5 1047.89   5
   1  -8  13 48521.0 1096.41  16
   1   8  14 196.703 103.020  11
   1   8  14 361.650 125.684  12
   1  -8  14 101.791 92.1255   5
   1  -8  14-2.10407 134.177  16
   1   8  15 644.187 172.481  11
   1  -8  15 906.937 191.641  16
   1  -8  15 638.480 149.290   5
   1   8  15 859.566 156.309  12
   1   8  16 7414.03 453.570  11
   1  -8  16 6855.66 438.583  16
   1   8  17 8801.62 481.449  11
   1  -8  17 8273.45 476.965  16
   1   8  18 2731.43 270.913  11
   1   8  19 13631.7 536.397  11
   1   8  19 14568.0 564.572  16
   1   8  20 5095.45 311.746  16
  -1   9  21 8612.10 385.971  16
  -1   9  20 9240.88 444.257  16
  -1   9  19 4451.26 331.609  11
  -1   9  19 4016.11 325.489  16
  -1   9  18 2761.92 254.650  12
  -1   9  18 2948.35 287.441  11
  -1   9  17 3617.15 326.137  11
  -1   9  17 3696.22 310.186  12
  -1   9  17 3210.43 329.477  13
  -1   9  16 1568.26 242.852  13
  -1   9  16 1514.78 218.276  12
  -1   9  16 1525.25 224.468  11
  -1  -9  16 1229.28 215.310  16
  -1   9  15 512.723 153.278  11
  -1  -9  15 531.635 169.394  16
  -1  -9  15 338.726 123.726   5
  -1   9  15 178.139 99.2849  12
  -1  -9  14 9886.77 522.479  16
  -1  -9  14 9529.91 463.414   5
  -1   9  14 9482.62 495.990  12
  -1   9  14 9620.60 500.223  11
   1   9 -13 9687.09 441.496   9
  -1  -9  13 11011.5 483.224   5
   1   9 -12 17702.5 574.912   9
  -1  -9  12 18559.2 597.134   5
   1   9 -11 11663.9 448.047   9
  -1  -9  11 11611.5 455.158   5
   1   9 -10 13392.5 458.225   9
  -1  -9  10 13151.5 464.949   5
   1   9  -9 7318.93 331.087   9
  -1  -9   9 7252.11 334.469   5
   1   9  -8 426.291 107.852   9
  -1  -9   8 409.762 96.9190   5
   1   9  -7 6720.48 293.512   9
  -1  -9   7 6567.82 290.500   5
   1   9  -6 5544.56 257.808   9
   1   9  -5 2117.56 167.783   9
   1  -9  -5 2121.33 305.380   4
  -1  -9   5 1956.76 252.002   4
   1   9  -4 18587.4 439.947   9
   1  -9  -4 18667.4 795.938   4
  -1  -9   4 18032.4 704.682   4
  -1   9   3 4950.89 238.369   9
   1   9  -3 5027.42 232.575   9
   1   9  -3 4846.52 436.263   2
   1   9  -2 22095.4 465.981   9
  -1   9   2 21866.9 475.596   9
  -1   9   2 23660.9 687.988   3
   1   9  -2 23752.3 873.186   2
   1   9  -1 5611.86 237.814   9
  -1   9   1 5369.49 236.028   9
   1   9  -1 5061.05 378.722   2
  -1   9   0 16.0875 62.7656   9
   1   9   0 76.4663 57.7728   9
  -1   9   0 43.9753 98.8182   2
   1   9   0 101.348 92.6411   2
  -1   9  -1 4837.24 218.569   9
   1   9   1 4854.00 227.568   9
  -1   9  -1 4442.55 386.585   2
   1   9   1 4400.16 268.308   2
   1   9   2 3173.68 187.672   9
  -1   9  -2 2743.63 170.037   9
  -1   9  -2 3026.11 342.597   2
   1   9   3 4632.64 231.058   9
  -1   9  -3 4420.04 215.287   9
  -1   9  -4 861.285 110.662   9
  -1   9  -5 4249.55 218.571   9
   1  -9   5 3759.69 217.759   5
  -1   9  -6 11.6176 60.4338   9
   1  -9   6 8.83120 69.7618   5
  -1   9  -7 5956.18 276.493   9
   1  -9   7 5794.76 289.209   5
  -1   9  -8 2233.21 185.281   9
   1  -9   8 1854.23 177.775   5
  -1   9  -9 3691.70 240.192   9
   1  -9   9 3557.31 253.400   5
   1  -9  10 55.7035 89.8853   5
   1  -9  11 340.757 124.178   5
   1  -9  12 9382.19 457.519   5
   1   9  13 676.023 147.278  11
   1   9  13 780.029 176.141  12
   1  -9  13 556.764 136.822   5
   1  -9  13 298.564 111.870  16
   1   9  14 7374.19 430.626  12
   1   9  14 7401.45 442.344  11
   1  -9  14 8060.68 447.378   5
   1  -9  14 6881.53 439.015  16
   1   9  15 280.461 110.909  12
   1   9  15 611.505 163.558  11
   1  -9  15 265.884 119.163  16
   1   9  16 2376.68 250.855  12
   1   9  16 2245.35 261.064  11
   1  -9  16 2244.68 264.213  16
   1   9  17 60.1408 104.841  11
   1   9  18 778.011 159.987  11
   1   9  19 952.145 159.255  11
   1   9  19 790.556 158.802  16
   1   9  20 43.0637 92.6428  16
  -1  10  21 4306.67 268.846  16
  -1  10  20 2026.44 219.329  16
  -1  10  19 4048.28 310.444  16
  -1  10  18 1178.42 191.039  11
  -1  10  18 848.404 148.244  12
  -1  10  17 5989.68 390.230  12
  -1  10  17 6408.14 413.857  11
  -1  10  16 5820.17 403.955  11
  -1  10  16 5719.87 391.120  12
  -1  10  15 6407.70 412.126  11
  -1  10  15 6564.02 418.809  12
  -1 -10  15 6833.15 405.143   5
  -1  10  14 303.659 123.039  11
  -1 -10  14 329.023 157.610  16
  -1  10  14 125.272 99.1758  12
  -1 -10  14 274.773 116.557   5
   1  10 -13-52.6414 85.6678   9
  -1 -10  13 28.8469 129.323  16
  -1 -10  13 49.7887 93.3012   5
  -1  10  13 249.490 115.693  12
  -1 -10  12 24005.6 701.328   5
   1  10 -12 21806.6 657.545   9
  -1 -10  11 1526.07 186.632   5
   1  10 -11 1471.28 181.146   9
  -1 -10  10 31414.4 741.686   5
   1  10 -10 30636.9 723.628   9
  -1 -10   9 7053.13 342.597   5
   1  10  -9 6957.65 335.189   9
  -1 -10   8 23784.6 596.531   5
   1  10  -8 24054.4 592.856   9
  -1 -10   7 1603.35 165.877   5
   1  10  -7 1341.49 150.716   9
   1  10  -6 4.11530 63.6773   9
   1  10  -5 163.296 73.4677   9
   1 -10  -4-407.870 147.150   4
   1  10  -4 71.7151 66.7489   9
   1  10  -3 4594.03 441.479   2
  -1  10   3 3964.52 225.929   9
   1  10  -3 3987.88 219.325   9
   1  10  -2 4211.71 395.167   2
   1  10  -2 4390.64 226.689   9
  -1  10   2 4725.35 238.678   9
   1  10  -1 1623.84 224.925   2
   1  10  -1 1681.63 144.428   9
  -1  10   1 1504.57 142.534   9
  -1  10   0 57.0693 110.934   2
   1  10   0 2.21461 84.6305   2
  -1  10   0 30.7703 65.2321   9
   1  10   0 9.05960 62.0552   9
  -1  10  -1 467.256 150.350   2
   1  10   1 610.449 95.9644   9
  -1  10  -1 668.762 106.625   9
  -1  10  -2 12863.2 374.657   9
   1  10   2 13077.1 393.956   9
  -1  10  -3 1445.97 140.999   9
   1  10   3 1623.36 154.547   9
  -1  10  -4 825.064 112.582   9
   1 -10   5 218.076 88.4249   5
  -1  10  -5 383.159 91.2735   9
   1 -10   6 6361.66 301.888   5
  -1  10  -6 6818.35 300.339   9
   1 -10   7 1878.01 179.639   5
  -1  10  -7 2098.81 177.106   9
   1 -10   8 26432.9 662.695   5
  -1  10  -8 27525.9 632.097   9
   1 -10   9 9241.38 415.174   5
  -1  10  -9 8364.69 369.147   9
   1 -10  10 60652.9 1085.14   5
   1 -10  11 2349.19 236.261   5
   1  10  12 30670.6 847.644  12
   1 -10  12 29217.6 813.670   5
   1  10  13 2845.98 278.379  11
   1  10  13 2976.96 284.290  12
   1 -10  13 2751.01 274.957   5
   1 -10  13 2668.25 285.143  16
   1  10  14 11415.8 540.819  11
   1  10  14 11603.6 541.241  12
   1 -10  14 11485.6 535.940   5
   1 -10  14 10411.5 531.759  16
   1  10  15 1044.12 174.119  12
   1  10  15 1369.94 210.815  11
   1  10  16 3733.06 312.779  11
   1  10  16 3406.35 292.779  12
   1  10  17 1689.36 202.665  12
   1  10  17 1749.06 224.964  11
   1  10  18 14182.7 550.965  11
   1  10  19 1868.11 203.523  11
   1  10  19 1766.01 207.118  16
   1  10  20 15083.9 496.016  16
  -1  11  20 1092.47 162.231  16
  -1  11  19 9942.85 427.712  12
  -1  11  19 10429.8 475.801  16
  -1  11  18 3005.87 262.357  12
  -1  11  18 2909.85 269.833  11
  -1  11  17 2335.85 251.856  11
  -1  11  17 2030.06 235.866  12
  -1  11  16 2057.93 243.123  11
  -1  11  16 1722.25 217.254  12
  -1  11  15 4138.91 341.076  12
  -1  11  15 4201.76 328.404  11
  -1 -11  15 4418.48 337.092   5
  -1  11  14 8727.95 478.988  12
  -1  11  14 9369.57 485.064  11
  -1 -11  14 10371.7 498.264   5
  -1  11  13 19563.4 701.170  12
  -1  11  13 20171.4 689.362  11
  -1 -11  13 20373.9 681.156   5
  -1 -11  12 4394.74 318.667   5
   1  11 -12 4390.64 310.488   9
  -1 -11  11 16122.3 573.954   5
   1  11 -11 14338.6 536.462   9
  -1 -11  10 597.394 132.436   5
   1  11 -10 493.067 119.968   9
  -1 -11   9 4155.25 277.896   5
   1  11  -9 3984.64 269.970   9
  -1 -11   8 2538.30 215.256   5
   1  11  -8 2510.12 211.039   9
  -1 -11   7 357.601 93.5753   5
   1  11  -7 322.018 93.9701   9
   1  11  -6 54.2025 77.0820   9
   1  11  -5 1389.68 150.794   9
   1  11  -4 335.800 88.6072   9
   1  11  -3 811.016 122.310   9
  -1  11   3 1060.37 135.397   9
   1  11  -2 3261.63 354.179   2
   1  11  -2 3371.31 208.790   9
  -1  11   2 3307.33 214.943   9
   1  11  -1 65.7022 85.1230   2
   1  11  -1 128.940 77.7879   9
  -1  11   1-44.4390 76.8227   9
  -1  11   0 2302.17 288.416   2
   1  11   0 2637.23 186.005   9
  -1  11   0 2523.12 182.950   9
  -1  11  -1 817.432 185.909   2
   1  11   1 962.768 124.650   9
  -1  11  -1 875.126 120.775   9
   1  11   2 9638.86 357.527   9
  -1  11  -2 8901.52 331.200   9
   1  11   3 589.439 111.890   9
  -1  11  -3 922.435 123.760   9
  -1  11  -4 138.295 69.9538   9
  -1  11  -5 961.831 121.548   9
   1 -11   6 2688.44 213.326   5
  -1  11  -6 2864.00 207.297   9
   1 -11   7 3116.97 236.578   5
  -1  11  -7 3179.74 223.645   9
   1 -11   8 1735.86 188.376   5
  -1  11  -8 1388.04 164.720   9
   1 -11   9 2991.98 252.991   5
  -1  11  -9 2651.42 216.487   9
   1 -11  10 16.0593 97.5858   5
   1 -11  11 2702.61 257.796   5
   1 -11  12 5781.78 381.148   5
   1  11  12 6487.35 390.999  11
   1  11  12 5985.09 385.609  12
   1  11  13 1044.10 175.766  11
   1 -11  13 837.984 175.268   5
   1  11  13 924.612 169.292  12
   1  11  14 1692.37 224.210  11
   1 -11  14 1427.38 210.220   5
   1  11  14 1284.59 198.875  12
   1  11  15 20.9274 90.5191  12
   1  11  15 65.1074 108.241  11
   1  11  16 320.136 128.232  12
   1  11  16 368.484 118.278  11
   1  11  17 47.4033 77.6975  12
   1  11  17 180.230 102.085  11
   1  11  18 1965.04 195.669  12
   1  11  18 1623.04 193.565  11
   1  11  19 192.913 103.538  16
   1  11  20 2001.36 188.567  16
  -1  12  20 1336.31 166.725  16
  -1  12  19 2746.55 228.496  12
  -1  12  19 2894.25 254.228  16
  -1  12  18 894.341 160.686  12
  -1  12  17 1256.65 190.105  11
  -1  12  17 872.578 162.837  12
  -1  12  16 284.431 129.903  11
  -1  12  16 82.9339 99.4239  12
  -1  12  15 3099.65 300.586  12
  -1  12  15 3090.04 284.932  11
  -1  12  14 6880.45 408.792  11
  -1  12  14 6594.44 418.610  12
  -1 -12  14 7667.83 439.862   5
  -1  12  13 668.822 160.304  12
  -1 -12  13 810.052 162.185   5
  -1  12  12 22025.1 729.878  12
  -1 -12  12 20519.5 683.783   5
   1  12 -12 20130.2 665.474   9
  -1 -12  11 1328.39 191.008   5
   1  12 -11 1297.43 178.420   9
  -1 -12  10 31306.8 796.490   5
   1  12 -10 30778.0 777.559   9
  -1 -12   9 2419.66 226.732   5
   1  12  -9 2263.85 216.507   9
  -1 -12   8 15467.5 523.202   5
   1  12  -8 16157.2 532.403   9
  -1 -12   7 15358.6 511.526   5
   1  12  -7 15737.9 508.832   9
   1  12  -6 1003.10 140.948   9
   1  12  -5 31480.9 683.975   9
   1  12  -4 378.534 103.341   9
   1  12  -3 17555.0 494.327   9
  -1  12   3 17933.5 514.790   9
  -1  12   2 1646.42 165.777   9
   1  12  -2 1424.68 152.793   9
  -1  12   1 2572.45 196.920   9
   1  12  -1 2726.33 199.448   9
   1  12   0 809.836 120.955   9
  -1  12   0 828.536 118.555   9
   1  12   1 2153.21 180.730   9
  -1  12  -1 2532.44 192.607   9
   1  12   2 2393.87 191.355   9
  -1  12  -2 2038.58 175.985   9
   1  12   3 17226.5 508.972   9
  -1  12  -3 17239.9 479.670   9
  -1  12  -4 3443.63 227.439   9
  -1  12  -5 44266.0 796.301   9
   1 -12   6 63.9588 75.8343   5
  -1  12  -6 1.95312 75.0077   9
   1 -12   7 15698.7 536.521   5
  -1  12  -7 15916.3 508.378   9
   1 -12   8 11273.8 470.405   5
  -1  12  -8 10372.7 424.987   9
   1 -12   9 130.589 91.2760   5
   1 -12  10 19041.6 651.241   5
   1 -12  11 7003.06 414.201   5
   1  12  11 6197.45 384.785  12
   1  12  12 1149.64 174.257  11
   1 -12  12 1200.49 192.785   5
   1  12  12 1166.37 188.181  12
   1 -12  13 5075.20 371.818   5
   1  12  13 4417.68 324.219  11
   1  12  13 4948.45 356.691  12
   1  12  14 1087.45 182.805  12
   1  12  14 1233.90 186.118  11
   1  12  15 3281.23 292.681  12
   1  12  15 3913.09 314.319  11
   1  12  16 1933.68 219.103  12
   1  12  16 1954.77 229.508  11
   1  12  17 1491.13 185.301  12
   1  12  17 1728.89 201.121  11
   1  12  18 5527.98 311.009  12
   1  12  18 6282.67 340.421  11
   1  12  19 204.943 95.9628  16
  -1  13  20 1197.48 129.716  12
  -1  13  20 1590.29 166.109  16
  -1  13  19 2083.98 191.389  12
  -1  13  19 2303.54 219.429  16
  -1  13  18-47.1259 98.6898  12
  -1  13  17 5754.82 369.945  12
  -1  13  17 6267.24 369.633  11
  -1  13  16 2992.23 278.737  12
  -1  13  16 2922.02 262.861  11
  -1  13  15 497.294 148.629  11
  -1  13  15 362.870 128.953  12
  -1 -13  14 2909.83 288.106   5
  -1  13  14 3989.76 329.474  12
  -1 -13  13-151.792 107.778   5
  -1  13  13 35.9019 100.556  12
   1  13 -12 2832.98 270.248   9
  -1 -13  12 3245.87 286.946   5
  -1  13  12 3045.00 285.245  12
   1  13 -11 88.0134 85.7855   9
  -1 -13  11 152.527 104.028   5
  -1  13  11 93.5179 99.9283  12
  -1 -13  10 448.181 130.949   5
   1  13 -10 434.074 121.891   9
  -1 -13   9 483.275 122.308   5
   1  13  -9 575.553 139.462   9
  -1 -13   8 25095.4 696.691   5
   1  13  -8 24596.6 682.973   9
  -1 -13   7 992.838 157.533   5
   1  13  -7 717.319 141.235   9
   1  13  -6 57545.1 982.963   9
   1  13  -5 1502.43 172.546   9
   1  13  -4 24948.5 622.526   9
   1  13  -3 2474.10 206.528   9
   1  13  -2 7957.66 347.556   9
  -1  13   2 7951.68 351.902   9
  -1  13   1 2029.08 183.089   9
   1  13  -1 2220.16 191.750   9
  -1  13   0 2360.77 193.768   9
   1  13   0 2414.83 195.943   9
  -1  13  -1 1304.12 149.768   9
   1  13   1 1320.86 152.440   9
   1  13   2 16584.8 512.472   9
  -1  13  -2 17677.8 504.465   9
  -1  13  -3 107.814 80.8781   9
  -1  13  -4 21457.6 568.859   9
  -1  13  -5 3721.00 248.038   9
   1 -13   6 13725.1 507.794   5
  -1  13  -6 13470.7 472.787   9
   1 -13   7 7776.26 397.134   5
  -1  13  -7 7515.19 366.455   9
   1 -13   8 3537.43 280.441   5
  -1  13  -8 3689.10 272.767   9
   1 -13   9 7076.09 405.403   5
   1  13  10 51.1027 92.5970  12
   1 -13  10-61.3285 101.426   5
   1  13  11 12016.2 536.515  12
   1 -13  11 12464.3 556.503   5
   1 -13  11 11747.8 543.510  14
   1 -13  12 1604.40 222.448   5
   1  13  12 2023.59 236.325  12
   1 -13  13 9837.58 512.939   5
   1  13  13 9656.60 493.188  12
   1  13  14 121.845 96.2440  12
   1  13  14-74.8268 101.265  11
   1  13  15 2350.95 235.162  11
   1  13  15 2090.48 234.928  12
   1  13  16-1.26594 94.7695  12
   1  13  16 13.0773 95.4921  11
   1  13  17 917.885 147.937  12
   1  13  17 941.246 151.067  11
   1  13  18 1716.26 178.473  12
   1  13  19 316.513 104.680  16
   1  13  19 63.5599 51.6969  12
  -1  14  19 754.794 127.420  16
  -1  14  19 599.404 107.859  12
  -1  14  18 21.4089 77.8344  12
  -1  14  17-5.52128 90.4352  12
  -1  14  16 47.5626 101.546  12
  -1  14  15 3763.76 313.014  12
  -1  14  14 776.975 162.097  12
  -1 -14  13 1177.25 183.280   5
  -1  14  13 1352.91 205.812  12
  -1 -14  12 5236.16 367.588   5
  -1  14  12 5210.01 365.750  12
   1  14 -11 144.902 90.8416   9
  -1 -14  11 61.6465 93.5115   5
  -1  14  11 124.732 105.125  12
   1  14 -10 10721.1 495.962   9
  -1 -14  10 10253.2 491.427   5
   1  14  -9 5549.47 352.661   9
  -1 -14   9 6469.33 384.215   5
   1  14  -8 12310.3 505.522   9
  -1 -14   8 13641.8 536.475   5
   1  14  -7 33463.3 807.983   9
  -1 -14   7 36073.7 840.026   5
   1  14  -6 24451.7 671.931   9
   1  14  -5 71372.5 1114.84   9
   1  14  -4 10569.7 426.767   9
   1  14  -3 46943.5 878.106   9
   1  14  -2 3059.62 230.622   9
  -1  14   2 3262.12 241.333   9
   1  14  -1 6281.38 323.013   9
  -1  14   1 6158.06 322.539   9
  -1  14   0 3348.61 236.069   9
   1  14   0 2912.35 226.492   9
   1  14   1 6169.32 324.625   9
  -1  14  -1 6826.76 332.968   9
   1  14   2 22807.2 628.217   9
  -1  14  -2 23126.1 605.232   9
  -1  14  -3 65728.4 1020.44   9
  -1  14  -4 43002.6 840.308   9
  -1  14  -5 125333. 1456.26   9
  -1  14  -6 16336.6 545.749   9
   1 -14   6 16380.2 575.638   5
  -1  14  -7 46705.5 930.946   9
   1 -14   7 47380.6 999.652   5
  -1  14  -8 4190.94 295.067   9
   1 -14   8 4591.71 332.759   5
   1 -14   9 3418.45 297.156   5
   1 -14  10-44.3527 103.100  14
   1 -14  10-20.6309 91.5084   5
   1  14  10-35.6374 93.1266  12
   1 -14  11 1117.64 179.530  14
   1  14  11 1445.06 196.786  12
   1 -14  11 1428.53 211.081   5
   1  14  12 2909.58 279.528  12
   1 -14  12 2717.38 281.493   5
   1  14  13 233.866 108.886  12
   1  14  14 10382.2 500.455  12
   1  14  15 1981.92 226.648  12
   1 -14  15 1943.92 209.777  15
   1  14  16 4021.35 296.593  12
   1  14  16 4152.26 285.585  11
   1  14  17 919.756 138.355  12
   1  14  17 796.543 138.816  11
   1  14  18 493.225 110.097  12
  -1  15  19 111.661 80.4618  16
  -1  15  19-79.5703 73.6654  12
  -1  15  18-41.7856 87.8028  12
  -1  15  17 4655.30 314.330  12
  -1  15  16 152.741 98.6041  12
  -1  15  15 6342.22 398.743  12
  -1  15  14 282.512 122.441  12
  -1  15  13 803.910 162.905  12
  -1  15  12 2148.23 242.121  12
  -1 -15  12 1992.01 237.334   5
   1  15 -11 94.2810 89.9050   9
  -1 -15  11 73.9743 105.472  14
  -1  15  11 248.344 103.284  12
  -1 -15  11-69.5739 98.0296   5
  -1 -15  10 6666.94 421.915  14
   1  15 -10 6258.09 392.103   9
  -1 -15  10 6384.45 401.717   5
  -1  15  10 6542.16 394.079  12
   1  15  -9 7633.47 427.012   9
  -1 -15   9 8168.07 441.368   5
   1  15  -8 22359.6 697.342   9
  -1 -15   8 23771.6 723.494   5
   1  15  -7 42730.6 937.903   9
  -1 -15   7 42539.5 939.235   5
   1  15  -6 23782.8 686.886   9
   1  15  -5 67097.9 1128.44   9
   1  15  -4 18607.9 585.953   9
   1  15  -3 42068.1 866.556   9
  -1  15   2 5849.11 334.009   9
   1  15  -2 5595.31 321.067   9
  -1  15   1 10040.2 426.184   9
   1  15  -1 10131.6 424.233   9
   1  15   0 1078.99 159.431   9
  -1  15   0 1152.23 152.250   9
  -1  15  -1-32.7246 73.3380   9
   1  15   1 17.8255 72.8649   9
  -1  15  -2 23949.4 644.913   9
   1  15   2 24830.7 684.609   9
  -1  15  -3 5616.15 318.627   9
  -1  15  -4 21785.6 629.522   9
  -1  15  -5 10636.8 445.959   9
  -1  15  -6 14999.2 534.557   9
   1 -15   6 14732.9 563.037   5
  -1  15  -7 1480.67 182.194   9
   1 -15   7 1529.33 205.968   5
   1 -15   8 5842.40 382.752   5
   1  15   9 916.867 153.216  12
   1 -15   9 712.379 165.838   5
   1 -15   9 756.347 177.035  14
   1  15  10 474.700 129.158  12
   1 -15  10 431.391 142.032   5
   1 -15  10 364.988 117.762  14
   1 -15  11 6359.87 418.350  14
   1  15  11 6683.41 408.466  12
   1 -15  11 6831.43 434.342   5
   1  15  12 814.849 157.323  12
   1 -15  12 362.198 126.061  14
   1  15  13 12578.5 552.091  12
   1  15  14 67.8475 97.2066  12
   1 -15  15 1059.87 147.299  15
   1  15  15 1543.43 198.656  12
   1  15  16-136.725 110.430  12
   1  15  17 888.219 134.583  12
   1  15  18 42.7077 59.0497  12
  -1  16  18 107.571 69.5846  12
  -1  16  17 147.872 77.7947  12
  -1  16  16 361.869 104.921  12
  -1  16  15-22.4317 109.312  12
  -1  16  14 1224.09 189.434  12
  -1  16  13 2013.70 236.932  12
  -1  16  12 172.229 96.5465  12
  -1 -16  11 12072.7 564.454  14
  -1  16  11 11875.3 536.094  12
  -1 -16  11 10856.6 535.461   5
  -1 -16  10 4667.69 360.373  14
  -1  16  10 4715.45 335.727  12
  -1 -16  10 4956.81 361.600   5
   1  16 -10 5230.09 370.486   9
  -1 -16   9 10797.7 534.076  14
  -1  16   9 10948.9 497.277  12
  -1 -16   9 10628.6 511.473   5
   1  16  -9 9720.80 488.372   9
  -1 -16   8 8510.81 453.566   5
   1  16  -8 7918.93 431.245   9
  -1 -16   7 20389.0 676.491   5
   1  16  -7 19961.1 662.923   9
   1  16  -6 15368.0 576.832   9
   1  16  -5 16450.6 583.097   9
   1  16  -4 12512.1 501.900   9
   1  16  -3 4801.82 313.417   9
   1  16  -2 1483.61 179.666   9
  -1  16   1 390.076 121.169   9
   1  16  -1 312.587 106.189   9
   1  16   0 2957.56 246.376   9
  -1  16   0 3192.19 257.104   9
   1  16   1 186.684 83.7831   9
  -1  16  -1 357.546 108.077   9
  -1  16  -2 30326.7 749.120   9
   1  16   2 29804.4 780.310   9
  -1  16  -3 2346.82 221.216   9
  -1  16  -4 60779.0 1080.38   9
   1 -16   5 6696.55 387.060   5
  -1  16  -5 6189.96 358.158   9
   1 -16   6 50597.4 1061.36   5
  -1  16  -6 47978.7 987.623   9
   1 -16   7 6070.21 386.897   5
  -1  16  -7 6327.57 370.713   9
   1 -16   8 18040.6 703.567  14
   1 -16   8 17478.6 656.477   5
   1  16   8 18434.9 634.142  12
   1 -16   9 4785.22 374.781  14
   1  16   9 5206.85 355.147  12
   1 -16   9 4540.22 352.360   5
   1  16  10 771.316 155.800  12
   1 -16  10 651.228 157.175   5
   1 -16  10 657.734 156.005  14
   1 -16  11 17.2308 132.529  14
   1  16  11 214.202 104.014  12
   1  16  12 4262.76 326.027  12
   1 -16  12 4344.45 338.697  14
   1  16  13 306.918 109.740  12
   1  16  14 14792.7 573.241  12
   1  16  15 210.600 96.4648  12
   1 -16  15-96.5403 96.9319  15
   1  16  16 2384.52 217.777  12
   1  16  17 867.093 130.637  12
  -1  17  18 847.652 120.961  12
  -1  17  17 985.293 144.479  12
  -1  17  16 938.791 151.623  12
  -1  17  15 10975.8 486.098  12
  -1  17  14 5227.67 352.328  12
  -1  17  13 11122.8 517.123  12
  -1  17  12 7357.39 428.247  12
  -1 -17  12 7318.00 430.594  14
  -1  17  11 5327.10 363.938  12
  -1 -17  11 5734.59 398.116  14
   1  17 -10 1404.71 202.263   9
  -1  17  10 1780.41 213.301  12
  -1 -17  10 2302.20 263.216   5
  -1 -17  10 1983.94 242.318  14
   1  17  -9 348.535 115.764   9
  -1  17   9 323.274 127.470  12
  -1 -17   9 135.783 107.670   5
  -1 -17   9 176.702 134.293  14
   1  17  -8 187.283 118.463   9
  -1  17   8 120.280 80.0583  12
  -1 -17   8 131.122 101.606   5
  -1 -17   8 255.217 134.870  14
   1  17  -7 1028.10 176.768   9
  -1 -17   7 1261.95 189.029   5
  -1 -17   7 909.068 176.611  14
   1  17  -6 562.713 140.164   9
   1  17  -5 9198.49 452.162   9
   1  17  -4 1372.46 187.773   9
   1  17  -3 9511.71 450.197   9
   1  17  -2 839.135 146.781   9
   1  17  -1 4452.92 312.382   9
  -1  17   1 3917.31 293.650   9
   1  17   0 33.9287 84.0629   9
  -1  17   0 20.2048 87.6918   9
   1  17   1 1408.23 185.413   9
  -1  17  -1 1625.06 193.082   9
  -1  17  -2 1045.03 167.395   9
  -1  17  -3 70.6458 82.9187   9
  -1  17  -4 493.504 122.564   9
  -1  17  -5 167.560 79.8334   9
   1 -17   5 236.632 91.9551   5
  -1  17  -6 1068.42 167.736   9
   1 -17   6 1137.26 181.410   5
   1 -17   6 1002.00 185.904  14
   1  17   7 200.630 83.8479  12
   1 -17   7 74.2164 118.199   5
   1 -17   7 313.055 121.590  14
   1  17   8 2134.92 228.368  12
   1 -17   8 2251.50 244.799   5
   1 -17   8 1820.69 245.827  14
   1  17   9 147.701 90.8003  12
   1 -17   9 205.375 136.788   5
   1 -17   9-52.0291 111.385  14
   1  17  10 2325.65 243.293  12
   1 -17  10 2457.14 268.103   5
   1 -17  10 2343.24 268.703  14
   1 -17  11 2281.17 255.767  14
   1  17  11 2327.27 247.364  12
   1 -17  12 1033.17 184.521  14
   1  17  12 1516.60 203.307  12
   1  17  13 2983.24 269.923  12
   1  17  14-103.331 104.798  12
   1 -17  15 621.945 123.503  15
   1  17  15 582.507 122.885  12
   1  17  16 195.832 82.0410  12
   1  17  17 88.5619 68.2870  12
  -1  18  17 326.354 86.5484  12
  -1  18  16 24.4840 87.5651  12
  -1  18  15 191.936 97.5411  12
  -1  18  14 11.8065 95.8370  12
  -1  18  13 9613.08 471.645  12
  -1 -18  12 342.214 129.690  14
  -1  18  12 113.435 94.7566  12
  -1 -18  11 18121.7 682.121  14
  -1  18  11 19128.1 670.720  12
  -1  18  10 1311.91 186.307  12
  -1 -18  10 1594.38 229.015  14
  -1 -18   9 16494.1 671.117  14
  -1  18   9 16342.2 611.888  12
  -1 -18   9 15670.2 637.652   5
   1  18  -9 15562.8 626.824   9
  -1 -18   8 3546.19 320.277  14
  -1  18   8 3566.50 288.747  12
  -1 -18   8 3984.92 322.431   5
   1  18  -8 3830.15 317.857   9
  -1 -18   7 10132.4 528.613  14
   1  18  -7 9695.25 486.995   9
  -1  18   7 10527.7 472.155  12
  -1 -18   7 9912.72 496.458   5
   1  18  -6 3710.98 307.287   9
  -1 -18   6 3339.81 307.734  14
   1  18  -5 86.0991 83.2903   9
  -1 -18   5-6.26147 97.7411  14
   1  18  -4 2582.10 256.380   9
   1  18  -3-102.101 104.734   9
   1  18  -2 2.36072 94.1689   9
   1  18  -1 2080.01 232.411   9
  -1  18   0 2323.56 237.794   9
   1  18   0 2300.45 239.753   9
   1  18   1 2321.69 245.023   9
  -1  18  -1 2034.85 219.088   9
  -1  18  -2 6733.70 389.390   9
  -1  18  -3 2795.76 257.600   9
   1 -18   4 10775.9 530.774  14
  -1  18  -4 10685.2 489.659   9
   1 -18   5 658.552 156.398  14
   1 -18   5 693.884 150.918   5
  -1  18  -5 818.441 159.703   9
   1 -18   6 4219.57 355.430  14
   1  18   6 4245.34 306.901  12
   1 -18   6 4512.61 341.216   5
  -1  18  -6 3762.68 306.148   9
   1 -18   7 11797.3 581.934  14
   1  18   7 11580.0 505.560  12
   1 -18   7 11137.3 532.045   5
   1  18   8 342.491 131.757  12
   1 -18   8 243.783 112.998   5
   1 -18   8 174.767 124.876  14
   1 -18   9 33586.3 963.574  14
   1  18   9 30386.2 831.800  12
   1 -18  10 1866.80 242.332  14
   1  18  10 1869.94 220.801  12
   1 -18  11 15774.8 637.721  14
   1  18  11 15077.5 587.766  12
   1 -18  12 7169.50 420.701  14
   1  18  12 7508.29 410.760  12
   1 -18  13 5478.80 348.553  14
   1  18  13 5637.59 349.436  12
   1  18  14 4757.74 309.152  12
   1 -18  15 331.876 95.4570  15
   1  18  15 412.694 97.6791  12
   1  18  16 71.5566 68.9124  12
  -1  19  17 482.777 97.5523  12
  -1  19  16 995.961 142.845  12
  -1  19  15 15.4059 76.9947  12
  -1  19  14 13800.4 524.181  12
  -1 -19  13 422.380 105.821  14
  -1  19  13 642.872 142.927  12
  -1 -19  12 21780.4 713.333  14
  -1  19  12 21416.7 690.243  12
  -1 -19  11 173.092 97.1391  14
  -1  19  11 128.813 94.9196  12
  -1  19  10 13062.6 548.831  12
  -1 -19  10 13842.8 605.467  14
  -1  19   9 3167.87 275.407  12
  -1 -19   9 2608.76 283.634  14
   1  19  -8 1214.86 201.115   9
  -1 -19   8 1204.50 208.380  14
  -1  19   8 1033.19 163.369  12
  -1 -19   8 884.329 170.545   5
  -1 -19   7 3332.41 311.751  14
   1  19  -7 3622.09 311.871   9
  -1  19   7 3280.94 273.733  12
  -1 -19   7 3764.70 325.506   5
  -1 -19   6 463.683 139.730  14
  -1 -19   6 472.761 134.519   5
   1  19  -6 304.388 120.464   9
  -1 -19   5 120.489 106.412  14
   1  19  -5 10.2479 91.3457   9
  -1 -19   4 2590.56 278.716  14
   1  19  -4 2115.71 239.813   9
  -1 -19   3 288.320 134.615  14
   1  19  -3 337.456 120.797   9
  -1 -19   2 44.9156 113.627  14
   1  19  -2 74.8629 78.4373   9
  -1 -19   1 808.077 170.042  14
   1  19  -1 592.646 150.332   9
   1 -19   0 330.654 128.841  14
  -1 -19   0 171.851 113.833  14
   1  19   0 196.474 120.686   9
  -1  19   0 252.444 118.969   9
   1 -19   1 5006.26 361.183  14
  -1 -19  -1 5177.16 362.929  14
  -1  19  -1 5319.30 361.424   9
  -1 -19  -2 120.000 117.345  14
   1 -19   2 133.672 114.460  14
  -1  19  -2 21.1487 86.2092   9
  -1 -19  -3 4394.39 331.931  14
   1 -19   3 4538.22 355.430  14
  -1  19  -3 4788.49 341.797   9
   1 -19   4 590.068 158.663  14
  -1  19  -4 605.297 139.816   9
   1 -19   5 499.059 142.958  14
   1 -19   5 646.930 147.146   5
  -1  19  -5 497.109 144.834   9
   1 -19   6 7667.97 472.219  14
   1  19   6 7872.08 411.413  12
   1 -19   6 7489.58 440.273   5
   1  19   7 203.385 103.823  12
   1 -19   7 171.168 119.732   5
   1 -19   7 243.116 135.004  14
   1  19   8 6610.56 386.701  12
   1 -19   8 6511.67 436.387  14
   1  19   9-78.0616 103.641  12
   1 -19   9 117.718 104.854  14
   1  19  10 2858.59 258.316  12
   1 -19  10 2427.32 271.240  14
   1  19  11 963.565 162.706  12
   1 -19  11 482.348 136.910  14
   1  19  12 29.2919 84.4136  12
   1 -19  12-98.2076 88.5708  14
   1  19  13 335.225 111.461  12
   1 -19  13 280.096 106.500  14
   1  19  14 220.666 91.5670  12
   1  19  15 319.431 93.8485  12
   1 -19  15 469.991 96.9489  15
   1  19  16 585.902 96.6154  12
  -1  20  16-49.5792 75.5883  12
  -1  20  15 95.6327 71.3002  12
  -1  20  14 381.821 109.738  12
  -1  20  13 188.069 97.7459  12
  -1 -20  13-165.566 94.9508  14
  -1  20  12 205.068 105.884  12
  -1 -20  12 120.004 91.4245  14
  -1  20  11 707.476 151.556  12
  -1 -20  11 771.202 158.290  14
  -1  20  10 3093.04 269.933  12
  -1 -20  10 2672.77 278.865  14
  -1  20   9 7702.68 414.887  12
  -1 -20   9 7679.66 456.280  14
  -1  20   8 701.123 132.379  12
  -1 -20   8 922.847 182.567  14
  -1 -20   7 9412.24 499.616   5
  -1 -20   7 9774.94 519.252  14
   1  20  -6 7562.07 445.140   9
  -1 -20   6 7510.28 456.968  14
  -1 -20   6 7956.27 451.538   5
   1  20  -5 2615.13 270.864   9
  -1 -20   5 2408.22 271.269  14
   1  20  -4 12593.4 563.276   9
  -1 -20   4 13462.7 599.338  14
   1  20  -3-41.9687 112.579   9
  -1 -20   3 17.1127 96.1401  14
   1  20  -2 3896.78 328.144   9
  -1 -20   2 3780.29 326.088  14
   1 -20  -2 4023.21 320.990  14
   1  20  -1 735.529 157.240   9
  -1 -20   1 487.756 145.213  14
   1 -20  -1 700.924 158.286  14
   1  20   0 435.734 131.401   9
   1 -20   0 416.875 122.755  14
  -1 -20   0 297.434 139.204  14
  -1  20  -1-180.156 102.893   9
   1 -20   1-20.7936 94.3984  14
  -1 -20  -1-17.5510 111.664  14
  -1  20  -2 1600.68 213.496   9
  -1 -20  -2 1838.89 223.578  14
   1 -20   2 1670.28 224.419  14
  -1  20  -3-41.3434 81.4952   9
  -1 -20  -3-31.5768 109.798  14
   1 -20   4 8472.41 490.486  14
   1 -20   4 9753.20 495.124   5
  -1  20  -4 9870.66 493.595   9
   1 -20   5 5557.53 400.766  14
   1 -20   5 5796.59 385.429   5
  -1  20  -5 5445.83 364.646   9
   1 -20   6 4557.66 357.244   5
   1 -20   6 4225.59 357.700  14
   1 -20   7 10798.0 551.391  14
   1  20   7 10869.5 481.044  12
   1 -20   8-4.71902 104.445  14
   1  20   8-71.2493 89.3965  12
   1 -20   9 15457.6 640.150  14
   1  20   9 17151.9 605.006  12
   1 -20  10 3959.77 323.515  14
   1  20  10 4508.81 315.343  12
   1 -20  11 16438.0 614.707  14
   1  20  11 17036.8 589.107  12
   1 -20  12 1140.29 163.119  14
   1  20  12 1034.90 155.601  12
   1 -20  13 2640.29 229.029  14
   1  20  13 3117.68 241.858  12
   1  20  14-84.1948 83.6387  12
   1 -20  15-21.5417 64.9653  15
   1  20  15-41.6182 71.4161  12
  -1  21  15 153.665 71.5655  12
  -1  21  14 1255.88 153.132  12
  -1 -21  13 762.181 119.424  14
  -1  21  13 683.447 131.927  12
  -1 -21  12 1685.62 198.306  14
  -1  21  12 2017.34 205.740  12
  -1 -21  11 9.00961 101.385  14
  -1  21  11 4.40564 91.5259  12
  -1 -21  10 5179.41 363.336  14
  -1  21  10 6170.60 362.239  12
  -1 -21   9 1964.57 240.877  14
  -1  21   9 2227.80 227.189  12
  -1 -21   8 9544.65 505.982  14
  -1 -21   7 5629.67 397.960  14
  -1 -21   6 14104.7 618.745  14
  -1 -21   5 2854.56 294.783  14
  -1 -21   4 2850.87 293.543  14
   1  21  -4 2890.93 288.742   9
  -1 -21   3 309.143 125.997  14
   1  21  -3-50.6811 91.8649   9
   1 -21  -2 868.942 171.695  14
  -1 -21   2 863.944 190.634  14
   1  21  -2 1017.55 183.248   9
   1 -21  -1 1185.85 180.029  14
  -1 -21   1 1180.94 195.438  14
   1  21  -1 1074.55 188.876   9
  -1 -21   0 105.309 101.414  14
   1 -21   0 122.718 112.404  14
  -1 -21  -1 2552.05 273.823  14
   1 -21   1 2602.66 274.328  14
  -1 -21  -2-41.8225 106.605  14
   1 -21   2 26.5673 106.697  14
  -1  21  -2 199.152 109.263   9
  -1 -21  -3 11087.5 517.386  14
  -1  21  -3 10076.1 509.561   9
   1 -21   3 10989.9 547.555  14
   1 -21   4 518.088 142.453  14
   1 -21   5 3329.59 312.414  14
   1 -21   6 3094.71 301.278  14
   1 -21   7 120.835 122.960  14
   1  21   7 73.0528 79.0147  12
   1 -21   8 1538.13 222.005  14
   1  21   8 1230.32 170.621  12
   1 -21   9 2215.61 252.110  14
   1  21   9 2253.09 224.674  12
   1 -21  10 1.87687 97.0542  14
   1  21  10 347.899 105.670  12
   1 -21  11 235.876 96.0600  14
   1  21  11 179.558 82.0360  12
   1 -21  12-74.8359 88.9728  14
   1  21  12-31.1507 86.3976  12
   1 -21  13 244.951 76.9377  14
   1  21  13 287.380 90.2559  12
   1 -21  14-48.0324 65.0195  15
   1  21  14 44.2039 69.1106  12
  -1  22  14 463.620 95.8990  12
  -1 -22  13 6.73613 57.7262  14
  -1  22  13-67.9983 84.8251  12
  -1 -22  12 214.734 93.5639  14
  -1  22  12 314.595 94.0791  12
  -1 -22  11 811.453 155.546  14
  -1  22  11 839.011 134.874  12
  -1 -22  10 3122.57 273.592  14
  -1  22  10 3543.04 264.155  12
  -1 -22   9 6898.54 410.741  14
  -1  22   9 7053.54 367.412  12
  -1 -22   8-72.8474 117.991  14
  -1 -22   7 11558.1 546.467  14
  -1 -22   6 4333.15 351.675  14
  -1 -22   5 9537.43 501.989  14
  -1 -22   4 14232.6 618.740  14
  -1 -22   3 1724.94 231.749  14
   1 -22  -2 3357.99 289.203  14
  -1 -22   2 3186.48 303.446  14
  -1 -22   1 971.261 184.184  14
   1 -22  -1 767.240 166.888  14
   1 -22   0 2094.68 245.627  14
  -1 -22   0 2170.61 252.127  14
   1 -22   1 664.864 140.379  14
  -1 -22  -1 1192.41 191.564  14
   1 -22   2 206.360 95.9633  14
  -1 -22  -2 124.818 119.953  14
   1 -22   3 13041.7 589.877  14
  -1 -22  -3 13797.5 569.222  14
   1 -22   4 3006.50 298.208  14
   1 -22   5 24999.3 810.482  14
   1 -22   6 66.9126 102.909  14
   1 -22   7 16581.9 651.226  14
   1 -22   8 466.978 132.420  14
   1  22   8 714.427 139.129  12
   1 -22   9 2360.66 245.962  14
   1  22   9 2931.94 240.217  12
   1 -22  10 5566.82 349.889  14
   1  22  10 6134.54 331.147  12
   1 -22  11 24.6109 95.6111  14
   1  22  11 168.869 89.5923  12
   1 -22  12 8309.48 368.040  14
   1  22  12 7975.33 350.359  12
   1  22  13 1234.65 140.144  12
  -1 -23  13 289.195 84.1965  14
  -1  23  13 275.825 78.1272  12
  -1 -23  12 6973.92 329.414  14
  -1  23  12 7579.66 328.229  12
  -1 -23  11-163.396 101.826  14
  -1  23  11-96.2140 82.5590  12
  -1 -23  10 595.981 137.575  14
  -1  23  10 959.653 143.179  12
  -1 -23   9-68.8557 95.9636  14
  -1 -23   8 2072.70 234.450  14
  -1 -23   7 163.568 108.536  14
  -1 -23   6 8003.17 450.645  14
  -1 -23   5 56.9226 115.961  14
  -1 -23   4 3450.01 307.147  14
  -1 -23   3 372.856 147.045  14
   1 -23  -2 134.652 105.916  14
  -1 -23   2 197.592 112.291  14
   1 -23  -1 2519.76 256.428  14
  -1 -23   1 2491.55 265.672  14
  -1 -23   0 27.2211 99.5919  14
   1 -23   0-120.279 115.156  14
   1 -23   1 7275.32 428.540  14
  -1 -23  -1 8227.70 454.564  14
  -1 -23  -2 502.625 130.394  14
   1 -23   2-90.6063 118.651  14
   1 -23   3 2863.81 288.471  14
  -1 -23  -3 3077.92 270.017  14
   1 -23   4 692.188 166.704  14
   1 -23   5 357.138 139.210  14
   1 -23   6 137.898 111.210  14
   1 -23   7 489.910 137.102  14
   1 -23   8 207.015 105.789  14
   1 -23   9 1470.39 188.867  14
   1  23   9 1467.70 163.473  12
   1 -23  10-6.01799 93.7811  14
   1  23  10 59.7284 70.1893  12
   1 -23  11 564.120 110.045  14
   1  23  11 553.445 105.537  12
   1 -23  12 404.846 92.0837  14
   1  23  12 594.220 106.952  12
  -1 -24  12 110.226 66.5687  14
  -1  24  12 31.0022 55.9721  12
  -1 -24  11 114.614 79.4962  14
  -1 -24  10 684.573 122.704  14
  -1 -24   9 5624.60 341.742  14
  -1 -24   8 328.709 117.601  14
  -1 -24   7 14910.3 574.826  14
  -1 -24   6 166.719 115.937  14
  -1 -24   5 18728.2 660.819  14
  -1 -24   4 799.608 166.306  14
  -1 -24   3 15019.7 602.843  14
   1 -24  -2 521.466 131.280  14
  -1 -24   2 589.619 146.199  14
   1 -24  -1 1227.04 182.370  14
  -1 -24   1 1004.23 167.049  14
  -1 -24   0 10.5418 108.947  14
   1 -24   0-83.8254 109.422  14
   1 -24   1 5879.38 376.082  14
  -1 -24  -1 6124.15 379.928  14
  -1 -24  -2 584.710 145.733  14
   1 -24   2 404.582 145.548  14
   1 -24   3 29026.1 826.143  14
   1 -24   4-6.53143 104.478  14
   1 -24   5 31863.1 853.625  14
   1 -24   6 1.54591 87.5624  14
   1 -24   7 11905.5 506.940  14
   1 -24   8 1543.83 197.558  14
   1 -24   9 209.688 95.5130  14
   1 -24  10 2895.46 223.719  14
   1  24  10 3762.42 220.579  12
   1 -24  11 2835.11 204.575  14
   1  24  11 2904.66 183.125  12
  -1 -25  11 8659.00 330.308  14
  -1 -25  10 172.261 86.4804  14
  -1 -25   9 1618.43 179.546  14
  -1 -25   8 1393.39 174.096  14
  -1 -25   7 68.7753 83.0347  14
  -1 -25   6 7296.65 394.295  14
  -1 -25   5 4560.75 319.699  14
  -1 -25   4 9481.53 459.465  14
  -1 -25   3 5805.38 362.156  14
   1 -25  -2 2931.97 247.575  14
  -1 -25   2 2673.74 253.579  14
   1 -25  -1 1154.43 171.441  14
  -1 -25   1 739.213 145.657  14
   1 -25   0 900.415 167.025  14
  -1 -25   0 742.689 146.036  14
   1 -25   1 3169.70 269.297  14
  -1 -25  -1 2786.71 253.860  14
  -1 -25  -2 6139.61 353.965  14
   1 -25   2 5977.65 367.541  14
   1 -25   3 182.725 105.317  14
   1 -25   4 3170.24 268.267  14
   1 -25   5 620.987 131.013  14
   1 -25   6 147.125 94.2767  14
   1 -25   7 21.2759 79.7104  14
   1 -25   8 328.078 105.749  14
   1 -25   9 721.267 122.290  14
   1 -25  10 22.0644 64.9132  14
  -1 -26   9 6323.85 299.167  14
   1 -26  -8 571.875 95.6395  18
  -1 -26   8 741.791 128.418  14
  -1 -26   7 6746.51 342.776  14
  -1 -26   6 1939.97 203.148  14
  -1 -26   5 5966.80 339.050  14
  -1 -26   4 1165.75 172.069  14
  -1 -26   3 4165.15 290.527  14
  -1 -26   2 23.5864 81.5375  14
  -1 -26   1 893.863 148.852  14
   1 -26  -1 868.172 139.558  14
  -1 -26   0 2486.86 232.066  14
   1 -26   0 2533.05 230.192  14
  -1 -26  -1 905.600 144.230  14
   1 -26   1 1137.10 170.528  14
   1 -26   2 3675.31 276.318  14
  -1 -26  -2 3554.01 248.895  14
   1 -26   3 8206.54 398.451  14
   1 -26   4 7190.30 369.255  14
   1 -26   5 13853.7 501.829  14
   1 -26   6 669.050 132.067  14
   1 -26   7 11396.1 424.774  14
   1 -26   8 2138.67 183.743  14
  -1 -27   7 5203.54 273.833  14
  -1 -27   6 2127.03 193.276  14
  -1 -27   5 12901.2 452.706  14
  -1 -27   4 1354.79 166.835  14
  -1 -27   3 9008.90 391.662  14
  -1 -27   2 126.280 85.5761  14
   1 -27  -1 1400.05 157.363  14
  -1 -27   1 1409.75 161.737  14
   1 -27   0-45.8395 87.0373  14
  -1 -27   0-7.55940 74.7854  14
  -1 -27  -1-99.1538 80.6133  14
   1 -27   1-52.4925 77.2912  14
   1 -27   2 590.177 115.865  14
   1 -27   3 86.1749 73.1316  14
   1 -27   4 1518.74 168.697  14
   1 -27   5 66.3388 75.7960  14
   1 -27   6 1342.32 152.407  14
  -1 -28   5 200.787 79.9396  14
  -1 -28   4 63.5929 66.3054  14
  -1 -28   3 116.148 67.8156  14
  -1 -28   2 96.6281 73.1767  14
  -1 -28   1-85.5528 84.5407  14
  -1 -28   0 835.161 122.344  14
   1 -28   0 907.660 123.976  14
   1 -28   1 115.932 65.6526  14
  -1 -28  -1-35.0962 71.7270  14
   1 -28   2 3577.20 226.173  14
   1 -28   3 1534.50 153.126  14
   1 -28   4 5217.24 260.994  14
  -2   0  23 122.634 92.1929  16
  -2   0  22 636.613 145.406  16
  -2   0  21-86.6711 137.528  13
  -2   0  21-225.045 145.239  16
  -2   0  20 134.094 131.655  13
  -2   0  20-30.2768 137.695  16
  -2   0  19 70.0439 111.128  11
  -2   0  19 101.839 122.909  13
  -2   0  19 79.8889 110.052  16
  -2   0  18 704.709 176.136  11
  -2   0  18 494.865 188.773  13
  -2   0  18 595.573 170.974  16
  -2   0  17 100.963 112.994  11
  -2   0  17 196.692 156.140  13
  -2   0  17-51.8001 121.478  16
  -2   0  16 1252.09 207.428  11
  -2   0  16 1076.57 193.660  16
  -2   0  16 1374.30 226.857  13
  -2   0  15-1.68968 106.540   6
  -2   0  14 444.472 147.169   6
  -2   0  13 65.8377 93.8777   6
  -2   0  13-23.2752 78.0674   5
  -2   0  12 1692.89 212.007   6
  -2   0  12 1709.83 148.275   5
  -2   0  11 5.71898 90.8070   6
  -2   0  11 18.2618 60.6209   5
  -2   0  10 1704.96 195.850   6
  -2   0  10 2105.05 143.401   5
   2   0  -9-28.1024 48.0308   8
  -2   0   9-17.8161 84.5994   6
  -2   0   9-80.0461 58.4900   5
   2   0  -8 4248.54 151.230   8
  -2   0   8 4262.01 169.553   5
   2   0  -7-2.50134 42.9231   8
   2   0  -7 34.7724 87.9855   4
  -2   0   7-24.4327 105.249   4
  -2   0   7-7.33453 48.2919   5
   2   0  -6 30275.0 347.620   8
  -2   0   6 31158.1 842.587   4
  -2   0   5-3.44018 77.5639   4
  -2   0   4 162090. 1535.78   4
  -2   0   3 63.4700 54.1865   4
  -2   0   2 20823.8 427.594   4
   2   0   0 25191.8 482.180   3
  -2   0   0 24857.3 490.735   3
  -2   0  -1 63.3566 55.0368   3
   2   0   1-10.1417 53.8872   2
   2   0   2 225278. 1761.11   2
  -2   0  -3 0.94571 75.3272   2
   2   0   3 38.4781 90.6597   2
  -2   0  -4 29528.8 765.908   4
  -2   0  -4 29687.7 775.643   2
  -2   0  -5-20.0300 98.8414   2
   2   0   5-31.1042 51.8623   5
  -2   0  -5 20.8818 82.4093   4
   2   0   5 12.1379 36.2979   7
  -2   0  -6 14861.1 663.630   4
  -2   0  -6 15185.1 666.299   2
   2   0   6 14383.8 341.121   5
  -2   0  -6 15338.1 655.523   1
   2   0   6 14489.9 256.987   7
  -2   0  -7 86.8384 95.1322   2
   2   0   7-2.35966 58.1036   5
   2   0   8 62309.7 810.643   5
   2   0   9 28.0549 72.2823   5
   2   0  10 36039.6 703.195   5
   2   0  11 252.077 98.0469   5
   2   0  12 14558.3 503.718   5
   2   0  13 40.0416 82.6407   5
   2   0  14 119.558 132.583  13
   2   0  14-92.7962 99.3836  11
   2   0  14 14.1351 82.7979   5
   2   0  15-161.201 162.651  13
   2   0  15-2.15530 97.4910  11
   2   0  15 132.229 107.743  16
   2   0  16 386.416 156.596  13
   2   0  16 300.626 117.686  11
   2   0  16 308.891 122.903  16
   2   0  17-202.535 144.303  11
   2   0  17-146.339 120.650  16
   2   0  18 1008.05 177.606  11
   2   0  18 826.342 177.838  16
   2   0  19 10.8153 93.7924  11
   2   0  19 117.915 97.3772  16
   2   0  20 794.975 153.073  16
   2   0  21-181.036 76.7806  16
  -2   1  23 111.010 94.6763  16
  -2  -1  23-8.43476 98.1271  16
  -2  -1  22 96.0239 100.498  16
  -2   1  22-34.2466 107.497  16
  -2   1  21-18.1586 122.831  13
  -2   1  21-120.241 116.874  16
  -2  -1  21 78.7310 126.796  16
  -2  -1  20 999.171 218.448  13
  -2   1  20 1540.50 253.515  13
  -2  -1  20 1532.54 228.990  16
  -2   1  20 1143.94 200.754  16
  -2  -1  19 182.668 156.112  13
  -2   1  19 58.1182 123.524  13
  -2   1  19-25.5015 127.572  11
  -2  -1  19 54.9918 106.414  16
  -2   1  19 361.077 146.893  16
  -2   1  18 3376.84 364.115  13
  -2  -1  18 3485.18 375.992  13
  -2   1  18 2639.64 296.390  11
  -2  -1  18 3130.35 312.618  11
  -2  -1  18 2930.86 306.607  16
  -2   1  18 3464.30 322.927  16
  -2  -1  17 1032.94 224.961  13
  -2   1  17 1003.03 214.025  13
  -2  -1  17 1060.56 199.150  11
  -2   1  17 1118.40 215.345  11
  -2  -1  17 1008.59 188.699  16
  -2   1  17 1059.38 186.250  16
  -2  -1  16 12848.6 593.120  11
  -2   1  16 13358.9 618.619  11
  -2   1  16 11657.7 550.568  16
  -2  -1  16 12248.0 570.522  16
  -2  -1  16 13418.1 672.066  13
  -2   1  16 13406.4 683.666  13
  -2   1  15 1411.14 221.304   6
  -2  -1  15 1328.72 222.837   6
  -2   1  14 3124.83 297.501   6
  -2  -1  14 2805.10 288.682   6
  -2  -1  13 28401.9 617.344   5
  -2   1  13 28862.2 613.988   5
  -2   1  13 29076.2 835.972   6
  -2  -1  13 27764.9 819.341   6
  -2   1  12 3634.34 294.101   6
  -2  -1  12 3339.69 285.640   6
  -2   1  12 3710.00 211.916   5
  -2  -1  12 3279.30 205.598   5
  -2  -1  11 46054.5 963.530   6
  -2   1  11 47520.1 692.574   5
  -2   1  11 47139.9 968.629   6
  -2  -1  11 45685.7 691.412   5
   2  -1 -10 17376.9 337.746   8
  -2   1  10 18344.5 580.741   6
  -2   1  10 17886.4 396.146   5
  -2  -1  10 17450.8 570.637   6
  -2  -1  10 17663.9 401.944   5
   2  -1  -9 18601.9 331.160   8
   2   1  -9 17870.0 318.655   8
  -2   1   9 18063.0 368.122   5
  -2  -1   9 17862.7 552.921   6
  -2   1   9 18330.1 557.960   6
  -2  -1   9 18051.2 375.691   5
   2   1  -8 4708.51 156.931   8
  -2   1   8 4668.86 175.344   5
  -2  -1   8 4533.11 177.436   5
   2   1  -7 310.695 55.1915   8
  -2   1   7 296.493 62.3033   5
   2   1  -7 342.326 128.771   4
   2  -1  -7 468.132 147.335   4
  -2  -1   7 454.446 143.022   4
  -2  -1   7 318.062 61.7078   5
  -2   1   7 499.072 138.477   4
   2   1  -7 331.827 121.152   1
   2   1  -6 6971.33 169.061   8
  -2  -1   6 7347.47 183.843   5
  -2  -1   6 7074.42 410.431   4
  -2   1   6 6614.23 394.066   4
  -2  -1   5 15341.8 544.148   4
  -2   1   5 15156.6 531.006   4
  -2   1   4 5155.93 277.308   4
  -2  -1   4 4903.06 282.402   4
   2  -1  -3 211474. 1538.81   4
  -2  -1   3 210719. 1606.69   4
  -2   1   3 208987. 1486.72   4
   2   1  -3 212455. 1504.10   1
   2  -1  -2 25899.7 456.214   4
  -2   1   2 25619.2 434.324   4
  -2  -1   2 25250.1 429.020   1
   2   1  -2 26097.2 430.445   1
  -2  -1   1 349136. 1193.90   1
   2  -1  -1 345453. 1829.83   3
   2  -1   0 16859.5 417.018   3
   2   1   0 18150.1 398.343   3
   2   1   1 198870. 1332.71   3
  -2   1  -1 195974. 1092.55   1
   2  -1   1 197186. 1563.31   2
  -2  -1  -1 198866. 1346.48   3
  -2  -1  -2 142.482 61.2110   3
   2   1   2 40.2230 60.3540   2
   2  -1   2 73.0665 78.0222   2
  -2   1  -2 173.298 92.4190   2
  -2   1  -2 81.9445 56.4700   1
  -2   1  -3 25747.1 716.485   2
  -2   1  -3 26004.7 600.655   1
   2   1   3 24184.2 636.496   2
  -2   1  -3 24899.7 599.741   4
   2  -1   3 23642.6 732.100   2
  -2   1  -4 36.8763 67.5371   4
  -2  -1  -4 193.058 83.7491   2
  -2   1  -4 21.6981 71.0766   1
  -2   1  -4 131.732 105.331   2
  -2  -1  -5 6160.57 409.607   4
  -2   1  -5 5856.08 372.272   1
  -2   1  -5 5151.87 346.324   4
  -2   1  -5 5926.23 429.235   2
  -2  -1  -5 5642.08 344.086   2
   2  -1   5 5571.67 199.202   5
   2   1   5 5670.12 201.868   5
   2   1   5 5553.55 155.616   7
   2  -1   5 5591.97 156.109   7
  -2   1  -6 2452.77 308.480   2
  -2   1  -6 2962.85 296.510   4
  -2  -1  -6 2664.09 266.331   2
  -2  -1  -6 3130.84 323.986   4
  -2   1  -6 2401.18 264.755   1
   2  -1   6 2747.16 154.522   5
   2  -1   6 2641.21 113.501   7
   2   1   6 2511.53 110.950   7
   2   1   6 2450.45 146.593   5
  -2   1  -7 1229.12 234.978   2
  -2  -1  -7 1478.51 218.703   2
   2  -1   7 1340.47 119.677   5
   2   1   7 1319.91 121.722   5
   2  -1   8 4766.82 234.900   5
   2   1   8 4464.97 221.072   5
   2  -1   9 32787.8 636.363   5
   2   1   9 33694.9 636.642   5
   2   1  10 4490.09 257.291   5
   2  -1  10 5028.49 269.169   5
   2  -1  11 32416.9 712.821   5
   2   1  11 33262.0 715.899   5
   2  -1  12 2542.12 218.754   5
   2   1  12 2124.60 201.217   5
   2  -1  13 10816.0 462.492   5
   2   1  13 11513.6 471.699   5
   2   1  14 971.432 225.420  13
   2  -1  14 1215.87 225.412  13
   2  -1  14 1180.16 180.936  11
   2   1  14 839.614 175.044  11
   2   1  14 788.190 153.154   5
   2  -1  14 1182.37 170.955   5
   2  -1  14 798.211 153.924  16
   2   1  15 8235.07 556.350  13
   2  -1  15 7698.02 533.598  13
   2  -1  15 7981.55 427.149   5
   2  -1  15 7849.13 458.032  11
   2   1  15 7250.34 458.333  11
   2  -1  15 7990.09 456.359  16
   2   1  16 190.811 159.350  13
   2  -1  16 217.780 141.276  13
   2   1  16-11.7987 113.315  11
   2  -1  16-14.4674 124.864  11
   2   1  16 230.745 115.957  16
   2  -1  16-63.1577 111.236  16
   2  -1  17 1532.10 216.433  11
   2   1  17 1500.45 224.064  11
   2  -1  17 1088.61 202.474  16
   2   1  18 292.566 126.352  11
   2  -1  18 165.962 98.7789  11
   2   1  18 299.069 129.943  16
   2  -1  18 131.120 109.765  16
   2  -1  19 1174.29 177.136  11
   2   1  19 1015.64 169.775  11
   2  -1  19 1440.78 204.986  16
   2   1  19 1130.96 182.702  16
   2   1  20 100.800 95.5248  11
   2  -1  20 101.041 93.6838  16
   2   1  20-115.308 126.801  16
   2  -1  21 271.153 106.174  16
   2   1  21 71.2998 75.5799  16
  -2   2  23 363.383 110.836  16
  -2  -2  22 375.242 137.173  16
  -2   2  22 469.821 139.044  16
  -2   2  21 174.176 125.541  13
  -2   2  21 186.273 124.531  16
  -2  -2  21 528.612 149.439  16
  -2  -2  20 2919.37 332.125  13
  -2   2  20 3092.06 337.488  13
  -2   2  20 2987.03 298.412  16
  -2  -2  20 2487.75 278.422  16
  -2   2  19 507.279 161.827  13
  -2  -2  19 138.729 133.071  13
  -2   2  19 248.892 141.097  11
  -2   2  19 356.981 153.973  16
  -2  -2  19 159.622 134.371  16
  -2   2  18 11843.5 662.384  13
  -2  -2  18 11888.3 653.039  13
  -2   2  18 12783.0 625.785  11
  -2  -2  18 12676.7 595.697  11
  -2  -2  18 12162.5 589.096  16
  -2   2  18 12513.4 590.923  16
  -2  -2  17 289.895 165.324  13
  -2   2  17-101.588 125.603  13
  -2   2  17 76.9476 124.605  11
  -2  -2  17-17.7230 107.933  11
  -2   2  17-113.615 122.123  16
  -2  -2  17-40.4390 126.348  16
  -2  -2  16 10832.5 532.054  11
  -2   2  16 11524.6 584.658  11
  -2  -2  16 11337.8 552.370  16
  -2  -2  16 11564.5 619.769  13
  -2   2  16 12801.0 666.284  13
  -2  -2  15 317.385 130.278   6
  -2   2  15 211.563 125.468   6
  -2  -2  14 9962.26 515.499   6
  -2   2  14 9926.80 508.807   6
  -2  -2  14 9834.99 392.500   5
  -2  -2  13 6866.30 311.422   5
  -2   2  13 7406.86 424.029   6
  -2  -2  13 7321.27 427.373   6
  -2  -2  12 1940.97 162.942   5
  -2   2  12 1758.72 209.597   6
  -2   2  12 1675.50 146.102   5
  -2  -2  12 1815.97 219.030   6
  -2  -2  11 13479.3 382.932   5
  -2  -2  11 13547.0 523.593   6
  -2   2  11 13663.6 520.011   6
  -2   2  11 13925.5 377.757   5
  -2   2  10 248.498 66.7184   5
  -2  -2  10 130.933 58.6294   5
   2  -2 -10 220.736 59.5361   8
  -2   2  10 220.661 99.3784   6
  -2  -2  10 126.921 88.1492   6
  -2   2   9 63.9147 54.1866   5
  -2  -2   9 56.0185 52.0762   5
   2   2  -9 97.8681 43.9228   8
  -2  -2   9 89.9778 95.8674   6
  -2   2   9 69.8295 84.7494   6
   2   2  -8 1266.49 89.0157   8
  -2  -2   8 1363.54 108.527   5
  -2   2   8 1315.53 102.032   5
   2   2  -7 5631.04 166.228   8
   2  -2  -7 5477.16 411.799   4
   2   2  -7 5565.93 408.138   1
  -2  -2   7 5292.91 398.829   4
  -2  -2   7 5526.79 185.955   5
  -2   2   7 5738.28 410.572   4
   2   2  -7 5570.46 410.090   4
  -2   2   7 5354.60 173.639   5
   2   2  -6 2415.58 106.194   8
   2   2  -6 2375.17 255.671   4
  -2  -2   6 2433.82 252.944   4
   2  -2  -6 2631.77 267.472   4
  -2   2   6 2141.52 231.368   4
  -2  -2   6 2411.53 116.547   5
  -2   2   5 190.003 93.8480   4
  -2  -2   5 10.2663 81.0697   4
  -2   2   4 23753.9 586.768   4
  -2  -2   4 23285.7 618.850   4
   2  -2  -4 24183.8 620.106   4
  -2   2   3 7410.87 281.135   4
   2  -2  -3 7314.58 292.821   4
  -2  -2   3 6833.71 295.169   1
   2   2  -3 7351.53 303.670   1
  -2  -2   3 6970.20 319.000   4
   2  -2  -2 43157.6 662.620   3
  -2   2   2 43330.7 542.135   4
  -2  -2   2 42358.4 627.890   1
   2  -2  -2 44021.7 573.770   4
  -2   2   1 12714.6 214.375   4
   2  -2  -1 12195.5 359.236   3
  -2   2   1 12041.9 372.468   3
   2  -2   0 40787.4 693.929   2
   2  -2   1 24741.7 606.214   2
   2   2   1 25480.0 451.168   3
   2  -2   1 25150.1 459.024   1
  -2   2  -2 34196.2 551.944   4
   2   2   2 33886.4 560.276   2
   2  -2   2 34308.9 620.886   1
  -2  -2  -2 34342.9 553.104   3
  -2   2  -3 353.601 91.8263   1
  -2  -2  -3 429.789 83.9861   3
   2   2   3 290.533 91.0578   2
  -2   2  -3 529.218 153.566   2
  -2   2  -3 516.164 95.7577   4
   2  -2   4 2332.86 101.346   7
   2   2   4 2363.94 102.885   7
  -2  -2  -4 2398.44 186.414   3
  -2   2  -4 2155.00 194.449   4
  -2   2  -4 2190.35 270.738   2
  -2   2  -4 2281.53 218.815   1
   2   2   5 7708.99 235.294   5
   2  -2   5 7293.95 185.644   7
   2  -2   5 7673.62 237.796   5
  -2   2  -5 7952.18 413.195   4
  -2   2  -5 7389.64 526.830   2
  -2  -2  -5 8002.52 487.737   4
  -2   2  -5 7538.90 430.920   1
   2  -2   6 18492.3 303.478   7
   2   2   6 18576.4 386.902   5
  -2   2  -6 19046.4 712.157   4
   2  -2   6 18952.3 398.067   5
  -2   2  -6 18965.1 881.301   2
  -2   2  -6 19489.0 759.639   1
   2   2   7 10670.8 317.932   5
   2  -2   7 10917.2 323.627   5
   2   2   8 16555.1 421.434   5
   2  -2   8 15616.3 417.665   5
   2   2   9 12749.4 396.457   5
   2  -2   9 13911.0 420.493   5
   2   2  10 10461.5 379.214   5
   2  -2  10 9796.32 378.377   5
   2   2  11 1136.28 145.845   5
   2  -2  11 1045.62 149.791   5
   2  -2  12 17215.5 556.488   5
   2   2  12 16646.5 537.846   5
   2  -2  13 9489.26 436.412   5
   2   2  13 9571.70 429.922   5
   2  -2  14 3749.28 381.680  13
   2   2  14 3942.17 383.226  13
   2  -2  14 4280.08 307.959   5
   2   2  14 3837.62 333.928  11
   2  -2  14 4434.72 331.940  11
   2  -2  14 4399.73 335.349  16
   2   2  15 23333.5 906.955  13
   2  -2  15 21145.1 878.258  13
   2  -2  15 20983.6 690.446   5
   2  -2  15 19673.0 709.025  11
   2   2  15 22488.1 793.546  11
   2  -2  15 19927.0 711.301  16
   2   2  16 152.108 125.447  13
   2  -2  16-12.5118 126.564  11
   2   2  16 15.9668 102.574  11
   2   2  16 111.652 116.666  16
   2  -2  16 251.685 134.484  16
   2   2  17 9208.85 582.475  13
   2   2  17 9619.16 506.813  16
   2  -2  17 9833.51 510.473  16
   2   2  17 9508.28 516.810  11
   2  -2  17 9165.37 480.355  11
   2   2  18 1012.43 188.372  11
   2  -2  18 850.445 154.408  11
   2   2  18 1276.05 205.428  16
   2  -2  18 1040.84 187.762  16
   2  -2  19 621.206 137.734  11
   2   2  19 867.671 161.633  11
   2   2  19 880.804 172.379  16
   2  -2  19 791.784 171.862  16
   2   2  20 946.076 156.870  11
   2   2  20 725.027 136.666  16
   2  -2  20 675.952 143.426  16
   2  -2  21 799.977 137.221  16
   2   2  21 748.145 134.930  16
  -2   3  22 90.9477 111.397  16
  -2  -3  22 506.598 139.945  16
  -2   3  21 541.390 165.031  13
  -2   3  21 707.406 158.515  16
  -2  -3  21 667.890 155.398  16
  -2   3  20 4753.38 409.220  13
  -2   3  20 4101.32 339.594  16
  -2  -3  20 4070.04 344.162  16
  -2  -3  19 2028.61 293.657  13
  -2   3  19 1686.02 274.997  13
  -2   3  19 1649.19 242.933  11
  -2  -3  19 1625.09 242.703  16
  -2   3  19 2147.19 255.282  16
  -2   3  18 16707.0 722.027  11
  -2  -3  18 17569.2 788.037  13
  -2   3  18 17802.0 798.895  13
  -2   3  18 17325.2 690.060  16
  -2  -3  18 17521.9 710.358  16
  -2   3  17 19467.2 776.374  11
  -2  -3  17 18901.2 702.959  11
  -2  -3  17 20301.9 839.228  13
  -2   3  17 19643.2 841.584  13
  -2  -3  17 19647.1 741.156  16
  -2   3  17 19041.0 719.179  16
  -2   3  16 20468.0 780.175  11
  -2  -3  16 19527.7 698.315  11
  -2  -3  16 19857.5 726.569  16
  -2   3  16 20348.7 849.190  13
  -2  -3  16 20453.8 821.995  13
  -2  -3  15 34995.7 988.528   6
  -2  -3  14 1539.91 216.461   6
  -2   3  14 1321.57 198.842   6
  -2  -3  14 1148.94 147.283   5
  -2  -3  13 20523.2 695.712   6
  -2   3  13 21164.6 700.382   6
  -2  -3  13 20355.1 540.932   5
  -2   3  12 3777.77 215.435   5
  -2  -3  12 3179.94 273.329   6
  -2   3  12 3294.89 274.496   6
  -2  -3  12 3369.78 213.377   5
  -2   3  11 3467.32 194.186   5
  -2  -3  11 3048.02 257.486   6
  -2   3  11 3443.89 268.794   6
  -2  -3  11 3466.62 204.116   5
  -2   3  10 37585.7 806.196   6
  -2  -3  10 36956.9 811.181   6
  -2   3  10 38014.8 583.623   5
  -2  -3  10 35447.9 593.379   5
  -2  -3   9 621.315 127.482   6
  -2   3   9 673.464 132.407   6
   2   3  -9 582.833 71.8299   8
  -2   3   9 751.030 89.4799   5
  -2  -3   9 722.237 95.7145   5
   2   3  -8 65690.5 589.026   8
  -2   3   8 65771.8 653.970   5
  -2  -3   8 64471.5 694.085   5
   2   3  -7 380.334 56.2426   8
  -2  -3   7 299.943 66.3180   5
  -2   3   7 273.661 60.3432   5
   2   3  -7 197.656 120.147   4
   2   3  -7 278.913 127.116   1
   2  -3  -7 265.662 107.934   4
  -2  -3   7 263.405 117.521   4
   2   3  -6 21846.5 312.681   8
  -2   3   6 21902.2 315.437   5
  -2  -3   6 21407.4 342.754   5
  -2  -3   6 22369.7 750.463   4
   2  -3  -6 22437.6 768.074   4
   2   3  -6 22559.8 765.697   1
   2   3  -5 22683.5 300.288   8
   2  -3  -5 23031.2 697.402   4
  -2  -3   5 22854.1 696.777   4
  -2  -3   5 22396.3 325.008   5
   2  -3  -4 194.850 91.7695   4
  -2  -3   4 171.628 87.0724   1
  -2  -3   4 258.105 105.204   4
  -2   3   4 164.037 81.6104   4
  -2  -3   3 6837.71 321.995   1
  -2   3   3 7677.51 295.332   4
   2  -3  -3 7374.81 284.161   3
   2  -3  -3 7852.73 310.768   4
  -2   3   2 1851.45 120.912   4
   2  -3  -2 2004.63 130.797   4
   2  -3  -2 1790.89 145.614   3
   2  -3  -1 4264.68 122.592   4
   2  -3  -1 3766.56 215.754   2
  -2   3   1 4014.98 235.003   3
   2  -3   0 5475.26 282.347   2
  -2   3  -1 924.434 64.3361   4
   2   3   1 1079.65 98.1024   3
   2  -3   1 947.785 150.626   2
   2  -3   2 84.3333 105.957   2
   2   3   2 219.575 57.4964   2
   2  -3   2 120.201 73.9831   1
  -2   3  -2 228.601 59.2997   4
  -2   3  -3 31308.7 605.769   4
   2   3   3 30766.5 563.008   2
   2  -3   3 30744.2 724.593   1
  -2   3  -4 2061.55 303.027   2
  -2   3  -4 2177.21 195.455   4
  -2  -3  -4 2272.02 160.469   3
   2  -3   4 2280.16 106.842   7
  -2   3  -5 1101.79 243.718   2
   2  -3   5 1047.18 103.414   5
  -2   3  -5 972.779 152.680   4
  -2   3  -5 1195.94 187.328   1
  -2  -3  -5 1136.59 200.511   4
  -2  -3  -5 1069.10 125.785   3
   2  -3   5 1112.60 81.4700   7
   2   3   5 1121.45 101.881   5
   2  -3   6 22930.3 445.865   5
  -2  -3  -6 22705.4 612.626   3
  -2   3  -6 24510.9 1078.94   2
  -2   3  -6 23810.8 785.676   4
  -2   3  -6 23378.7 853.348   1
   2   3   6 22829.5 437.911   5
   2  -3   6 22936.2 347.838   7
   2   3   7 204.421 66.4430   5
   2  -3   7 116.429 58.3901   5
   2  -3   8 22438.0 506.800   5
   2   3   8 22108.4 491.890   5
   2   3   9 907.526 116.312   5
   2  -3   9 915.604 125.180   5
   2  -3  10 5408.89 288.514   5
   2   3  10 4991.94 267.767   5
   2  -3  11 8215.55 371.247   5
   2   3  11 8540.87 367.387   5
   2   3  12 178.965 93.5403   5
   2  -3  12 145.767 95.4336   5
   2  -3  13 5741.80 346.641   5
   2   3  14 596.584 196.639  13
   2  -3  14 348.433 177.125  13
   2  -3  14 441.106 124.178  11
   2   3  14 318.426 131.704  11
   2  -3  14 82.0414 123.985  16
   2  -3  14 171.189 98.0934   5
   2   3  15 2010.02 256.585  11
   2  -3  15 1842.85 216.633  11
   2  -3  15 1661.85 232.070  16
   2  -3  15 1743.25 219.732   5
   2   3  16 257.236 143.291  13
   2  -3  16 58.8162 113.309  11
   2   3  16 88.8783 117.349  11
   2  -3  16 244.701 111.107  16
   2   3  17 2296.16 314.724  13
   2   3  17 2421.47 276.143  11
   2  -3  17 2118.31 241.728  11
   2  -3  17 2234.32 269.349  16
   2   3  17 2366.96 264.704  16
   2   3  18 273.691 133.236  11
   2  -3  18 186.822 97.9431  11
   2   3  18 183.548 121.049  16
   2  -3  18 222.999 128.130  16
   2   3  19 25.3325 104.762  11
   2   3  19-22.1456 97.6705  16
   2  -3  19 20.8334 96.5643  16
   2   3  20 113.038 101.588  11
   2  -3  20 59.8767 100.670  16
   2   3  21-120.225 95.5845  16
  -2   4  22 26.3823 98.0547  16
  -2   4  21 413.119 150.000  13
  -2  -4  21 405.378 153.557  16
  -2   4  21 191.715 122.382  16
  -2   4  20 353.116 158.266  13
  -2   4  20 250.249 126.827  16
  -2  -4  20 321.263 144.086  16
  -2   4  19 724.893 208.087  13
  -2  -4  19 682.198 206.286  13
  -2   4  19 675.285 174.137  11
  -2   4  19 672.053 175.589  16
  -2  -4  19 447.733 160.247  16
  -2   4  18 741.066 202.478  13
  -2   4  18 518.206 163.429  11
  -2   4  18 553.280 167.868  16
  -2  -4  18 620.444 185.231  16
  -2  -4  17 896.623 216.839  13
  -2   4  17 883.905 216.210  13
  -2  -4  17 710.272 171.816  11
  -2   4  17 718.381 187.496  11
  -2  -4  17 727.329 176.343  16
  -2   4  16 3098.18 343.529  13
  -2  -4  16 2940.25 333.264  13
  -2   4  16 2743.35 298.335  11
  -2  -4  16 2437.45 259.031  11
  -2  -4  16 2819.83 284.118  16
  -2  -4  14 12324.4 453.179   5
  -2   4  14 12859.7 570.123   6
  -2  -4  14 13010.1 582.061   6
  -2  -4  13 47.9964 67.8774   5
  -2  -4  13 11.6599 85.5544   6
  -2   4  13-6.13678 82.9274   6
  -2  -4  12 12026.6 403.531   5
  -2   4  12 11931.3 500.051   6
  -2  -4  12 11664.5 504.726   6
  -2  -4  11 1135.49 125.126   5
  -2   4  11 1219.12 164.842   6
  -2  -4  11 1211.49 174.517   6
  -2  -4  10 3896.48 207.004   5
  -2  -4  10 3317.71 256.749   6
  -2   4  10 3333.26 249.925   6
   2   4  -9 36.5931 41.0018   8
  -2  -4   9 79.0590 55.7862   5
  -2   4   9 108.257 89.4228   6
  -2  -4   9 54.1180 79.1691   6
   2   4  -8 339.761 58.9973   8
  -2  -4   8 369.015 76.1896   5
  -2  -4   8 291.316 99.6017   6
  -2   4   8 359.788 98.3967   6
   2   4  -7 9027.40 218.981   8
  -2  -4   7 8922.36 254.426   5
   2  -4  -7 9315.43 561.874   4
  -2  -4   7 8900.37 527.532   4
   2   4  -7 9295.68 554.052   1
   2   4  -6 2798.33 121.363   8
  -2  -4   6 2736.78 276.515   4
   2   4  -6 3160.40 305.002   1
   2  -4  -6 2846.92 287.349   4
  -2  -4   6 2628.08 133.737   5
   2   4  -5 2270.33 108.723   8
  -2  -4   5 2547.94 249.859   4
   2  -4  -5 2103.66 229.275   4
  -2  -4   5 2341.24 246.754   1
   2   4  -4 90.6696 45.3813   8
   2  -4  -4 109.658 56.9343   3
  -2  -4   4 221.488 101.771   4
  -2  -4   4 119.323 78.6194   1
   2  -4  -3 13314.0 420.793   4
  -2  -4   3 12498.5 472.927   1
   2  -4  -3 12934.9 378.634   3
   2  -4  -2 56712.3 699.078   4
  -2   4   2 57262.7 867.567   3
   2  -4  -1 297742. 1090.99   4
   2  -4  -1 301528. 1999.19   2
  -2   4   1 298646. 2123.92   3
   2  -4   0 55864.4 954.499   2
   2  -4   1 10912.5 483.841   2
   2  -4   2 2651.65 223.538   1
  -2   4  -2 2950.05 147.303   4
   2  -4   2 2834.70 289.540   2
  -2   4  -3 1409.85 134.885   4
   2  -4   3 1470.74 180.362   1
  -2   4  -4 1587.74 163.643   4
   2  -4   4 1580.23 114.700   5
  -2   4  -4 1986.38 324.224   2
   2  -4   5 20488.4 330.835   7
   2   4   5 20536.4 396.656   5
   2  -4   5 20815.6 411.079   5
  -2   4  -5 20904.3 646.856   4
  -2   4  -5 22033.4 1062.46   2
   2   4   6 3440.45 177.835   5
   2  -4   6 3463.49 145.502   7
  -2   4  -6 3412.88 299.936   4
   2  -4   6 3561.44 185.731   5
   2   4   7 9853.29 315.321   5
   2  -4   7 10318.6 333.116   5
  -2   4  -7 10206.7 565.114   4
   2   4   8 7374.68 290.584   5
   2  -4   8 6473.69 284.762   5
   2   4   9 400.574 91.4331   5
   2  -4   9 315.489 93.0178   5
   2  -4  10 6.00101 79.1287   5
   2  -4  11 1327.85 166.301   5
   2  -4  12 9512.18 428.457   5
   2  -4  13 10391.4 467.448   5
   2   4  14 37304.6 1111.34  13
   2  -4  14 37678.9 911.879   5
   2   4  14 37072.7 1017.90  11
   2  -4  14 37386.8 952.155  16
   2   4  15 15937.9 750.454  13
   2  -4  15 14959.1 593.836   5
   2  -4  15 14570.5 623.404  16
   2   4  15 15628.1 678.513  11
   2   4  16 19032.0 816.821  13
   2  -4  16 17809.3 689.649  16
   2   4  16 18671.0 735.929  11
   2   4  17 8645.84 555.243  13
   2  -4  17 8127.56 464.295  16
   2   4  17 9824.98 511.068  16
   2   4  17 9634.33 523.536  11
   2  -4  18 4253.34 336.021  16
   2   4  18 3839.99 319.804  16
   2   4  18 3674.00 316.405  11
   2   4  19 664.364 153.441  11
   2   4  19 619.196 152.528  16
   2  -4  19 523.725 142.075  16
   2   4  20 239.120 109.141  11
   2   4  20 136.232 95.1574  16
   2  -4  20 260.330 107.399  16
  -2   5  22-31.2275 103.377  16
  -2   5  21 237.110 129.919  16
  -2  -5  21 334.962 136.427  16
  -2   5  21 422.345 133.715  13
  -2   5  20 302.198 129.491  16
  -2  -5  20 308.171 150.095  16
  -2   5  20 269.956 150.044  13
  -2   5  19 18246.3 785.608  13
  -2   5  19 19154.6 749.200  11
  -2   5  19 19539.5 725.562  16
  -2  -5  19 18208.7 712.277  16
  -2  -5  18 1602.20 277.455  13
  -2   5  18 1505.43 252.356  13
  -2   5  18 1575.40 243.086  11
  -2   5  18 1719.69 236.628  16
  -2  -5  18 1495.83 248.393  16
  -2  -5  17 64136.6 1480.00  13
  -2   5  17 62991.5 1482.92  13
  -2   5  17 63757.4 1391.42  11
  -2  -5  17 62052.5 1322.04  16
  -2   5  16 1739.74 273.040  13
  -2  -5  16 1444.78 247.515  13
  -2   5  16 1441.80 238.079  11
  -2  -5  16 1492.02 225.370  16
  -2  -5  15 46191.8 1184.14  13
  -2   5  15 46979.7 1236.71  13
  -2   5  15 45688.3 1140.96  11
  -2  -5  15 44366.9 1060.52  16
  -2  -5  15 44070.9 905.274   5
  -2  -5  14 3038.02 290.113   6
  -2   5  14 3141.14 293.005   6
  -2  -5  14 2740.88 226.564   5
  -2  -5  13 20488.1 687.749   6
  -2   5  13 19749.8 666.344   6
  -2  -5  13 20016.3 559.391   5
  -2  -5  12 964.521 159.564   6
  -2   5  12 1101.43 164.494   6
  -2  -5  12 1314.32 144.191   5
  -2   5  11-63.1033 86.5552   6
  -2  -5  11 41.1843 89.4482   6
  -2  -5  11 5.84428 61.1582   5
  -2  -5  10 608.618 130.294   6
  -2   5  10 936.506 140.599   6
  -2  -5  10 884.627 119.700   5
  -2  -5   9 11554.3 426.113   6
  -2   5   9 11996.6 425.275   6
  -2  -5   9 12091.9 349.963   5
  -2  -5   8 12999.3 429.509   6
  -2   5   8 14129.5 436.214   6
  -2  -5   8 13717.6 351.101   5
   2   5  -8 13668.0 292.028   8
  -2   5   7 15151.1 427.368   6
   2  -5  -7 16098.5 758.784   4
  -2  -5   7 15909.7 716.648   4
  -2  -5   7 15130.0 348.945   5
   2   5  -7 15227.2 295.813   8
  -2  -5   6 23564.0 811.039   4
   2  -5  -6 25628.8 872.312   4
  -2  -5   6 22876.5 848.192   1
   2  -5  -6 25138.8 552.923   3
   2   5  -6 23834.2 354.855   8
  -2  -5   5 3512.90 320.276   1
   2  -5  -5 3700.62 311.926   4
   2  -5  -5 3669.90 205.709   3
  -2  -5   5 3617.09 304.549   4
   2   5  -5 3568.93 137.148   8
   2  -5  -4 14448.2 397.929   3
  -2  -5   4 13320.0 567.745   1
  -2  -5   4 13491.4 545.872   4
   2  -5  -3 3839.46 215.499   2
   2  -5  -3 3969.11 249.897   4
   2  -5  -2 13030.4 414.549   2
  -2   5   2 13850.1 461.119   3
   2  -5  -2 12753.3 367.573   4
  -2   5   1 690.934 129.904   3
   2  -5  -1 718.247 74.0198   4
   2  -5  -1 737.667 128.162   2
  -2   5   0 10065.7 475.336   2
   2  -5   0 9687.14 436.641   2
   2   5   0 9619.63 239.920   9
   2  -5   1 135.697 112.793   2
   2   5   1 173.718 60.1719   9
   2  -5   2 12598.4 511.922   1
   2   5   2 12638.7 282.183   9
   2  -5   3 7440.66 420.442   1
   2  -5   3 7578.42 227.841   5
  -2   5  -3 7260.65 281.283   4
  -2   5  -4 18280.4 524.662   4
   2  -5   4 18296.4 373.678   5
   2  -5   4 18073.0 692.934   1
  -2   5  -4 18066.4 321.113   9
  -2   5  -5 3418.52 258.919   4
   2  -5   5 3294.40 175.272   5
  -2   5  -5 3343.59 150.132   9
   2  -5   6 1809.56 112.501   7
   2  -5   6 1610.83 137.314   5
  -2   5  -6 1893.33 226.970   4
  -2   5  -6 1521.83 111.019   9
   2  -5   7 9844.93 332.565   5
  -2   5  -7 10030.7 291.998   9
   2  -5   8 453.122 93.6600   5
   2  -5   9-23.1708 69.1672   5
   2  -5  10 4941.22 283.043   5
   2  -5  11 16513.2 539.852   5
   2  -5  12 5969.74 347.801   5
   2   5  13 32111.3 922.288  11
   2  -5  13 32228.8 827.397   5
   2  -5  14 4375.32 345.282  16
   2   5  14 3612.54 331.375  11
   2  -5  14 3958.35 313.850   5
   2   5  15 3165.26 343.710  13
   2  -5  15 3870.68 333.395  16
   2   5  15 4269.40 356.052  11
   2  -5  15 3517.61 296.606   5
   2   5  16 1516.71 263.057  13
   2   5  16 1426.54 228.265  11
   2  -5  16 1692.62 240.142  16
   2   5  17 1565.57 252.825  13
   2   5  17 1755.41 235.699  11
   2  -5  17 1474.10 221.824  16
   2   5  18 54.4839 104.836  11
   2   5  18 192.061 136.409  16
   2  -5  18 63.5821 103.996  16
   2   5  19 359.273 115.410  11
   2   5  19 422.944 126.250  16
   2  -5  19 734.982 148.560  16
   2   5  20-80.8266 86.2821  11
   2   5  20-147.788 111.400  16
  -2   6  22 1554.31 186.420  16
  -2   6  21 98.0753 119.990  13
  -2   6  21 141.548 110.447  16
  -2   6  20 466.091 152.351  13
  -2   6  20 412.201 145.610  16
  -2  -6  20 501.864 150.293  16
  -2   6  19 255.355 143.863  13
  -2   6  19 485.404 167.964  11
  -2   6  19 441.589 168.243  16
  -2  -6  19 353.791 152.010  16
  -2   6  18 1014.95 217.909  13
  -2   6  18 1062.75 203.818  11
  -2  -6  18 1063.66 218.844  16
  -2   6  17 206.335 152.314  13
  -2  -6  17 229.718 150.903  13
  -2   6  17 105.620 124.489  11
  -2  -6  17 111.383 129.090  16
  -2   6  16-7.97506 117.599  13
  -2  -6  16-83.9430 130.110  13
  -2  -6  16 254.180 137.381  16
  -2   6  16-124.188 155.906  11
  -2  -6  15 95.2716 118.854  16
  -2  -6  15 363.719 156.420  13
  -2   6  15 266.720 141.540  13
  -2  -6  15 364.501 109.316   5
  -2   6  15 434.987 154.833  11
   2   6 -15 276.855 110.622   9
  -2  -6  14 739.705 158.536   6
  -2  -6  14 941.816 147.024   5
  -2  -6  13 1672.49 217.300   6
  -2   6  13 1637.63 200.372   6
  -2  -6  13 1996.50 195.631   5
  -2  -6  12 2596.47 246.324   6
  -2   6  12 2356.08 227.511   6
  -2  -6  12 2671.01 214.302   5
  -2  -6  11 662.686 131.088   6
  -2   6  11 845.114 139.081   6
  -2  -6  11 841.184 123.802   5
  -2  -6  10 145.964 91.7716   6
  -2   6  10 37.2703 75.7591   6
  -2  -6  10 87.5374 66.8761   5
  -2  -6   9 1278.07 159.219   6
  -2   6   9 1574.74 165.848   6
  -2  -6   9 1569.41 139.943   5
  -2   6   8 1834.29 165.452   6
  -2  -6   8 1573.47 155.637   6
  -2  -6   8 1708.28 141.504   5
  -2  -6   7 1365.06 139.226   6
  -2   6   7 1440.67 140.124   6
  -2  -6   7 1324.62 120.902   5
  -2  -6   7 970.854 195.752   4
   2   6  -6 3516.21 173.853   9
   2  -6  -6 3468.34 185.934   3
  -2  -6   6 3369.07 324.379   4
   2  -6  -6 3522.14 351.928   4
   2   6  -5 2986.22 156.127   9
  -2  -6   5 3219.59 302.053   4
  -2  -6   5 2793.31 300.948   1
   2  -6  -5 3064.28 297.347   4
   2   6  -4 187.233 57.5394   9
   2  -6  -4 163.755 61.7739   2
  -2  -6   4 120.031 96.7481   1
  -2  -6   4 341.646 128.619   4
   2  -6  -4 169.897 107.815   4
   2  -6  -3 12204.3 465.144   4
   2  -6  -3 11827.5 393.255   2
  -2   6   2 375.780 71.4606   9
   2  -6  -2 440.145 99.0827   2
  -2   6   2 394.202 100.059   3
   2  -6  -2 378.228 85.7376   4
  -2   6   1 21241.3 368.784   9
  -2   6   1 21212.5 661.656   3
   2  -6  -1 21639.4 634.675   2
   2  -6  -1 20413.6 406.031   4
  -2   6   0 648.450 79.9324   9
   2   6   0 652.219 81.4133   9
  -2   6   0 706.628 164.036   2
   2  -6   0 741.182 147.978   2
  -2   6  -1 29065.7 421.273   9
   2   6   1 28773.7 451.690   9
  -2   6  -2 872.323 86.2001   9
   2   6   2 863.263 97.1164   9
   2  -6   2 645.998 78.9645   4
  -2   6  -2 972.883 205.056   2
   2   6   2 905.875 62.9124   3
  -2   6  -3 21993.6 367.792   9
   2  -6   3 21817.2 404.550   5
  -2   6  -3 22629.0 977.683   2
   2  -6   3 21039.0 754.654   1
  -2   6  -4 4946.12 188.766   9
   2  -6   4 4969.27 209.558   5
   2  -6   4 4572.52 374.895   1
  -2   6  -5 209.275 59.5532   9
   2  -6   5 333.729 77.1209   5
  -2   6  -6 25665.9 453.027   9
   2  -6   6 25437.8 424.097   7
  -2   6  -7 2840.11 164.201   9
   2  -6   7 3020.26 199.537   5
   2  -6   7 3186.82 157.099   7
   2  -6   8 21963.1 544.769   5
   2  -6   9 1554.54 165.557   5
   2  -6  10 372.617 112.778   5
   2  -6  11 1815.08 198.923   5
   2  -6  12 11911.3 494.524   5
   2   6  13 730.093 170.040  11
   2  -6  13 518.145 137.307   5
   2  -6  13 273.265 114.419  16
   2   6  14 42426.5 1075.60  11
   2  -6  14 43574.5 1010.00   5
   2  -6  14 42947.7 1037.49  16
   2   6  15-142.074 130.142  11
   2  -6  15 28.2622 127.790   5
   2  -6  15 49.1839 119.229  16
   2  -6  16 35356.2 957.456  16
   2   6  16 36693.9 1009.53  11
   2   6  17-61.8086 121.803  11
   2  -6  17-33.6683 126.863  16
   2  -6  18 9091.90 469.683  16
   2   6  18 9513.63 483.690  16
   2   6  18 9691.83 490.889  11
   2   6  19-71.5300 104.860  16
   2   6  19 9.31665 95.4345  11
   2   6  20-31.0244 94.6958  16
   2   6  20 119.772 99.9860  11
  -2   7  22-19.6422 92.8351  16
  -2   7  21-75.6733 103.623  16
  -2   7  21-14.9380 98.4908  13
  -2   7  20 172.009 116.966  16
  -2   7  20 392.108 136.557  13
  -2   7  19 9151.69 546.094  13
  -2  -7  19 8757.54 496.501  16
  -2   7  19 9414.30 494.574  16
  -2   7  19 8180.79 477.700  11
  -2   7  18 4465.84 401.971  13
  -2  -7  18 4901.59 394.023  16
  -2   7  18 4584.53 372.366  11
  -2   7  17 13146.1 679.054  13
  -2  -7  17 12953.8 614.244  16
  -2   7  17 12813.7 616.537  11
  -2   7  16 3416.96 354.668  13
  -2  -7  16 2935.56 331.434  13
  -2   7  16 2955.07 313.182  11
  -2   7  16 3372.93 295.471  12
  -2  -7  16 3607.84 343.746  16
  -2  -7  15 25348.3 829.327  16
  -2   7  15 26168.8 943.172  13
  -2  -7  15 27909.5 938.417  13
  -2   7  15 25994.1 792.219  12
  -2   7  15 26662.4 858.973  11
   2   7 -15 25287.8 720.439   9
  -2  -7  15 26965.4 735.377   5
   2   7 -14 789.703 142.609   9
  -2  -7  14 872.310 141.672   5
   2   7 -13 20998.6 614.198   9
  -2  -7  13 23688.2 643.951   5
  -2  -7  13 23132.4 718.158   6
  -2   7  13 22432.7 693.619   6
   2   7 -12 21262.4 592.486   9
  -2  -7  12 22755.1 602.571   5
  -2   7  12 22612.6 662.857   6
  -2  -7  12 23219.6 683.590   6
   2   7 -11 455.710 108.215   9
  -2  -7  11 578.570 111.955   5
  -2  -7  11 575.571 123.267   6
  -2   7  11 340.940 105.108   6
   2   7 -10 30146.4 636.005   9
  -2  -7  10 29999.7 627.443   5
  -2   7  10 28736.3 671.596   6
  -2  -7  10 31102.6 706.395   6
   2   7  -9-18.9761 68.3673   9
  -2  -7   9 294.512 80.1933   5
  -2   7   9 284.389 84.1638   6
  -2  -7   9 21.9710 73.9623   6
   2   7  -8 34453.6 617.955   9
  -2  -7   8 35074.2 614.906   5
  -2   7   8 34917.1 650.811   6
  -2  -7   8 35434.5 673.742   6
   2   7  -7 4039.20 209.767   9
  -2  -7   7 3911.46 202.440   5
  -2   7   7 4013.94 211.849   6
  -2  -7   7 3677.87 208.973   6
   2   7  -6 1842.14 139.872   9
  -2  -7   6 1640.25 243.866   4
   2  -7  -6 1738.21 262.593   4
  -2   7   6 1920.19 142.319   6
  -2  -7   6 1796.18 142.873   6
   2   7  -5 3722.73 185.666   9
  -2  -7   5 4025.08 344.645   4
   2  -7  -5 4449.90 374.629   4
   2  -7  -5 3843.20 201.694   2
  -2  -7   5 3611.57 369.555   1
   2   7  -4 35679.4 536.224   9
   2  -7  -4 35284.2 936.124   4
   2  -7  -4 35745.1 673.756   2
  -2  -7   4 34465.3 1048.55   1
   2   7  -3 5777.95 216.650   9
   2  -7  -3 5560.08 338.745   4
   2  -7  -3 5569.65 299.523   2
  -2   7   2 4673.13 196.906   9
  -2   7   2 4700.10 316.591   3
   2  -7  -2 4525.72 272.805   4
   2  -7  -2 4687.62 301.779   2
   2   7  -1 658.607 91.4587   9
  -2   7   1 561.122 85.8343   9
  -2   7   1 623.068 135.901   3
   2  -7  -1 337.116 112.242   2
   2   7   0 1605.96 121.476   9
  -2   7   0 1543.42 119.079   9
  -2   7   0 1348.84 226.455   2
   2   7   1 5304.51 211.537   9
  -2   7  -1 5390.45 200.977   9
   2  -7   1 4570.44 140.733   4
  -2   7  -1 5456.90 433.768   2
  -2   7  -2 19125.5 372.009   9
   2   7   2 18975.6 400.648   9
  -2   7  -2 20351.1 883.286   2
   2   7   2 17578.5 275.557   2
   2   7   2 18733.5 288.660   3
  -2   7  -3 19815.1 383.996   9
   2  -7   3 20382.8 800.442   1
  -2   7  -4 178.962 58.7741   9
   2  -7   4 96.4241 107.563   1
   2  -7   4 133.469 69.3860   5
  -2   7  -5 2235.41 146.398   9
   2  -7   5 2407.79 164.222   5
  -2   7  -6 23229.2 458.937   9
   2  -7   6 23729.8 520.683   5
  -2   7  -7 309.627 73.0845   9
   2  -7   7 494.299 73.8738   7
   2  -7   7 459.579 99.6742   5
   2  -7   8 28762.4 641.051   5
   2  -7   9 5638.69 305.106   5
   2  -7  10 9475.28 410.992   5
   2  -7  11 18280.4 595.136   5
   2  -7  12 862.855 156.608   5
   2   7  13 25461.4 817.910  11
   2   7  13 24172.6 745.431  12
   2  -7  13 25719.8 764.296   5
   2  -7  13 25290.7 785.183  16
   2   7  14 204.328 132.025  11
   2  -7  14-62.8701 115.290   5
   2  -7  14 38.1455 110.582  16
   2  -7  15 15119.6 630.065  16
   2   7  15 15491.7 661.240  11
   2  -7  16 554.854 156.605  16
   2   7  16 850.314 189.260  11
   2  -7  17 424.845 144.007  16
   2   7  17 604.191 165.532  11
   2   7  18-6.48284 104.547  16
   2  -7  18-102.243 120.822  16
   2   7  18 43.1356 105.617  11
   2   7  19 226.042 114.285  16
   2   7  19 286.292 116.082  11
   2   7  20 17.6849 92.4399  16
   2   7  20 33.1163 83.0381  11
  -2   8  22 54.4911 88.9599  16
  -2   8  21 250.708 119.647  16
  -2   8  21-20.0402 96.8811  13
  -2   8  20 905.128 176.259  16
  -2   8  20 692.837 158.427  13
  -2   8  19 3246.14 306.055  11
  -2   8  19 3266.16 305.268  16
  -2   8  19 3127.06 324.416  13
  -2  -8  18 1900.82 252.430  16
  -2   8  18 2059.57 256.791  11
  -2   8  18 1903.03 274.610  13
  -2  -8  17 1937.85 268.327  16
  -2   8  17 2229.28 243.095  12
  -2   8  17 2076.10 264.502  11
  -2   8  17 1781.37 279.603  13
  -2   8  16 4015.27 383.130  13
  -2   8  16 3528.72 317.067  12
  -2   8  16 3746.68 340.630  11
  -2  -8  16 3607.69 341.919  16
  -2  -8  15 6292.85 427.068  16
   2   8 -15 5379.84 348.014   9
  -2   8  15 6126.92 470.251  13
  -2  -8  15 6821.88 481.659  13
  -2   8  15 6062.44 403.942  12
  -2   8  15 7129.70 449.012  11
  -2  -8  15 6085.82 359.494   5
  -2  -8  14 4728.21 361.720  16
   2   8 -14 4538.76 311.516   9
  -2  -8  14 4607.76 306.365   5
   2   8 -13 8517.16 403.043   9
  -2  -8  13 9462.23 419.727   5
   2   8 -12 927.489 145.294   9
  -2  -8  12 1049.97 147.890   5
  -2   8  12 915.804 143.039   6
  -2  -8  12 1157.04 173.249   6
   2   8 -11 3361.82 242.099   9
  -2  -8  11 3394.67 236.944   5
  -2   8  11 3961.70 266.946   6
  -2  -8  11 3369.09 250.639   6
   2   8 -10 1754.41 171.816   9
  -2  -8  10 1615.41 164.799   5
  -2  -8  10 1676.21 175.807   6
  -2   8  10 1828.10 175.862   6
   2   8  -9 324.907 94.9385   9
  -2  -8   9 466.940 104.505   5
  -2  -8   9 151.228 73.1223   6
  -2   8   9 380.621 87.3187   6
   2   8  -8 4954.47 254.379   9
  -2  -8   8 5092.01 248.361   5
  -2  -8   8 4960.26 252.663   6
  -2   8   8 5078.31 246.701   6
   2   8  -7 687.814 103.650   9
  -2  -8   7 646.045 95.8919   6
  -2   8   7 926.071 113.279   6
   2   8  -6 7190.25 278.319   9
   2  -8  -6 7703.01 549.790   4
  -2  -8   6 6323.31 475.843   4
  -2  -8   6 6888.02 256.532   6
   2   8  -5 9273.15 302.311   9
   2  -8  -5 10175.5 580.836   4
  -2  -8   5 9243.17 537.755   4
   2   8  -4 19901.1 431.442   9
  -2  -8   4 19823.5 767.775   4
   2  -8  -4 20369.6 754.091   4
   2  -8  -4 20909.3 561.787   2
   2   8  -3 66691.2 771.566   9
   2  -8  -3 64181.0 1216.59   4
   2  -8  -3 65934.1 1106.68   2
  -2   8   3 65982.7 1137.65   3
   2   8  -2 28000.1 502.350   9
  -2   8   2 27017.2 496.773   9
  -2   8   2 26787.2 789.940   3
   2  -8  -2 25956.4 688.040   4
   2   8  -1 91846.2 901.361   9
  -2   8   1 91670.8 1572.80   3
   2   8   0 31807.9 535.845   9
  -2   8   0 31688.5 511.367   9
  -2   8   0 31414.2 988.448   2
   2   8   1 79590.4 850.781   9
  -2   8  -1 78273.5 797.817   9
  -2   8  -1 80682.2 1686.25   2
   2   8   1 78619.4 1020.35   2
   2   8   2 36903.5 597.178   9
  -2   8  -2 36299.4 543.511   9
  -2   8  -2 37663.4 1230.19   2
   2   8   3 42122.9 649.754   9
   2  -8   3 41025.8 1217.26   1
  -2   8  -4 2347.83 153.254   9
   2  -8   4 2297.92 163.812   5
  -2   8  -5 1808.61 141.738   9
   2  -8   5 1806.06 153.509   5
  -2   8  -6 466.246 84.8026   9
   2  -8   6 442.949 98.2580   5
  -2   8  -7 18211.4 446.670   9
   2  -8   7 18094.8 409.294   7
   2  -8   7 17935.1 501.178   5
   2  -8   8 1510.51 171.394   5
   2  -8   9 36285.5 779.725   5
   2  -8  10 6131.14 346.688   5
   2  -8  11 7031.47 382.274   5
   2  -8  12 3118.79 275.518   5
   2   8  13 1363.73 209.772  11
   2   8  13 1407.37 194.425  12
   2  -8  13 1450.29 208.278   5
   2  -8  13 1468.75 215.351  16
   2   8  14 2267.08 244.295  12
   2   8  14 2653.78 277.037  11
   2  -8  14 2244.70 249.365   5
   2  -8  14 1951.02 240.891  16
   2  -8  15 3811.26 333.140  16
   2   8  15 3703.69 328.850  11
   2   8  16 1202.32 198.322  11
   2  -8  16 1182.63 204.891  16
   2   8  17 3016.49 284.012  11
   2   8  18 87.0596 94.9256  11
   2   8  19 890.733 158.366  16
   2   8  19 651.474 140.030  11
   2   8  20 630.402 129.723  16
  -2   9  21-49.7089 103.330  16
  -2   9  20 1.49799 114.335  16
  -2   9  20-44.1913 95.9134  13
  -2   9  19-57.9589 119.115  16
  -2   9  19 176.273 117.699  13
  -2   9  18 2022.81 232.677  12
  -2   9  18 1889.39 239.275  11
  -2   9  18 1761.04 255.454  13
  -2   9  17 577.281 143.214  12
  -2   9  17 569.505 164.544  11
  -2   9  17 453.203 175.220  13
  -2  -9  16 245.621 147.138  16
  -2   9  16 4.74113 167.433  13
  -2   9  16 280.226 124.812  12
  -2   9  16 349.785 128.108  11
  -2  -9  15 4192.94 360.051  16
   2   9 -15 3768.22 291.470   9
  -2   9  15 4199.42 402.273  13
  -2   9  15 4412.59 357.643  12
  -2   9  15 4484.78 360.335  11
  -2  -9  15 4361.48 315.945   5
  -2  -9  14 3259.28 311.098  16
  -2   9  14 3376.10 343.945  13
  -2   9  14 3609.07 318.294  12
  -2   9  14 4034.82 326.433  11
   2   9 -14 3266.65 271.655   9
  -2  -9  14 4085.95 298.280   5
   2   9 -13 14277.9 534.928   9
  -2  -9  13 15354.7 549.017   5
   2   9 -12 25868.5 696.309   9
  -2  -9  12 28440.7 715.220   5
   2   9 -11 30509.1 719.708   9
  -2  -9  11 30543.2 727.285   6
  -2  -9  11 30895.1 718.279   5
   2   9 -10 43600.7 825.962   9
  -2  -9  10 44822.8 825.916   6
  -2  -9  10 43526.9 814.806   5
  -2  -9   9 19425.0 523.623   5
   2   9  -9 19296.9 527.864   9
  -2  -9   8 31433.8 639.240   5
   2   9  -8 30451.1 641.206   9
   2   9  -7 6842.74 296.352   9
  -2  -9   6 501.746 157.774   4
   2   9  -6 83.4018 72.8237   9
   2  -9  -5 8773.40 576.101   4
  -2  -9   5 7518.36 507.880   4
   2   9  -5 8585.67 310.843   9
  -2  -9   4 26645.2 928.019   4
   2  -9  -4 26406.0 918.501   4
   2   9  -4 26455.5 525.019   9
   2  -9  -3 24140.1 800.858   4
  -2   9   3 24626.4 736.393   3
   2   9  -3 24989.4 506.388   9
  -2   9   2 17955.6 687.666   3
   2  -9  -2 16841.1 598.628   4
  -2   9   2 17720.4 431.660   9
   2   9  -2 18822.9 437.707   9
  -2   9   1 9433.14 534.680   3
  -2   9   1 9489.04 306.202   9
   2   9  -1 9881.81 317.023   9
   2   9   0 11190.3 488.897   2
  -2   9   0 10764.4 321.980   9
   2   9   0 10772.6 333.594   9
  -2   9  -1 17391.5 820.731   2
  -2   9  -1 17096.4 400.369   9
   2   9   1 17455.7 424.057   9
   2   9   2 20126.0 468.571   9
  -2   9  -2 19669.7 429.680   9
  -2   9  -3 21981.3 461.056   9
   2   9   3 21219.1 494.101   9
   2  -9   4 2712.51 184.955   5
  -2   9  -4 2311.69 163.683   9
   2  -9   5 439.238 94.8811   5
  -2   9  -5 436.874 87.1753   9
   2  -9   6 13780.3 435.496   5
  -2   9  -6 13970.1 396.856   9
   2  -9   7 18587.5 527.965   5
  -2   9  -7 17364.5 458.650   9
   2  -9   8 9799.35 405.793   5
   2  -9   9 12432.3 474.987   5
   2  -9  10 8300.47 409.479   5
   2  -9  11 4318.81 312.876   5
   2   9  12 2374.19 245.642  11
   2   9  12 2168.51 237.074  12
   2  -9  12 2181.54 233.821   5
   2   9  13 3238.13 300.380  11
   2   9  13 3038.55 279.762  12
   2  -9  13 3910.86 314.995   5
   2   9  14 179.439 117.485  11
   2   9  14 193.515 108.499  12
   2  -9  14 217.321 99.1131   5
   2  -9  14 258.730 135.290  16
   2  -9  15 6680.91 422.569  16
   2   9  15 7130.83 442.699  11
   2   9  15 7251.56 415.091  12
   2   9  16 279.404 133.239  11
   2   9  16 393.112 126.674  12
   2   9  17 1315.28 205.718  11
   2   9  18 305.038 111.798  11
   2   9  19 518.966 119.961  16
   2   9  19 811.374 146.613  11
   2   9  20 3.97905 94.0499  16
  -2  10  21-114.322 96.1288  16
  -2  10  20 7550.22 398.123  16
  -2  10  19-237.714 101.483  12
  -2  10  19 29.5618 105.346  13
  -2  10  19-78.1144 119.311  16
  -2  10  18 10520.5 513.810  11
  -2  10  18 10261.8 504.108  12
  -2  10  18 10747.9 559.087  13
  -2  10  17 40.3699 102.158  12
  -2  10  17 49.0398 101.866  11
  -2  10  17 184.905 115.001  13
  -2  10  16 10116.1 526.132  12
  -2  10  16 10088.8 516.642  11
  -2  10  16 9478.88 561.606  13
  -2  10  15 449.162 134.516  11
  -2  10  15 604.154 165.341  13
  -2  10  15 318.748 131.184  12
  -2 -10  15 598.444 130.148   5
   2  10 -14 9413.32 462.976   9
  -2 -10  14 10081.2 531.479  16
  -2  10  14 10670.0 536.993  12
  -2  10  14 10084.5 503.114  11
  -2 -10  14 9613.38 464.397   5
  -2 -10  13 1043.38 168.296   5
   2  10 -13 1358.50 189.787   9
  -2 -10  12 1711.61 194.476   5
   2  10 -12 1477.27 184.219   9
  -2 -10  11 9011.46 405.349   5
   2  10 -11 8230.46 397.052   9
  -2 -10  10 4654.73 284.613   5
   2  10 -10 4827.00 292.338   9
  -2 -10   9 11186.6 415.594   5
   2  10  -9 10543.4 411.785   9
  -2 -10   8 132.973 77.4684   5
   2  10  -8 47.7236 73.6174   9
   2  10  -7 2597.06 201.375   9
   2  10  -6 3767.84 226.584   9
   2  10  -5 685.924 112.115   9
  -2 -10   4 12914.9 675.289   4
   2  10  -4 16686.1 444.922   9
   2  10  -3 12597.1 382.607   9
  -2  10   2 70840.0 1421.48   3
   2  10  -2 72014.1 1579.26   2
   2  10  -2 71432.4 893.655   9
  -2  10   2 70599.8 897.224   9
  -2  10   1 36228.9 1088.79   3
   2  10  -1 36362.1 1019.93   2
   2  10  -1 35696.3 630.835   9
  -2  10   1 36176.7 626.008   9
  -2  10   0 76293.8 892.715   9
   2  10   0 77367.0 929.318   9
  -2  10  -1 17320.1 429.644   9
   2  10   1 17890.8 454.693   9
   2  10   2 24824.5 548.205   9
  -2  10  -2 24766.1 510.917   9
   2  10   3 9079.53 341.305   9
  -2  10  -3 9471.63 324.309   9
   2 -10   4 389.790 98.2118   5
  -2  10  -4 408.051 87.8437   9
   2 -10   5 2745.35 204.743   5
  -2  10  -5 2784.09 190.877   9
   2 -10   6 16590.3 498.825   5
  -2  10  -6 17204.2 464.938   9
   2 -10   7 3950.21 261.990   5
  -2  10  -7 3884.44 234.996   9
   2 -10   8 55922.6 987.963   5
   2 -10   9 9029.60 421.134   5
   2 -10  10 27980.7 762.343   5
   2 -10  11 2506.54 248.654   5
   2  10  12 993.095 174.072  11
   2 -10  12 1006.22 181.815   5
   2  10  12 1160.68 180.457  12
   2 -10  13 2938.04 280.228   5
   2  10  13 2055.71 239.711  12
   2  10  13 2413.53 260.009  11
   2  10  14 3862.88 319.033  11
   2  10  14 3984.48 318.854  12
   2  10  15 1146.13 181.532  12
   2  10  15 1391.51 204.065  11
   2  10  16 9515.88 483.389  11
   2  10  16 9222.74 450.304  12
   2  10  17 445.362 127.715  11
   2  10  18 5738.89 340.268  11
   2  10  19 132.475 82.1770  11
   2  10  19-11.4284 89.1698  16
  -2  11  21 440.853 113.173  16
  -2  11  20 1215.34 151.385  12
  -2  11  20 1477.45 197.340  16
  -2  11  19 3362.85 273.266  12
  -2  11  19 3482.44 291.320  16
  -2  11  18 8189.36 444.320  12
  -2  11  17 1972.10 235.017  11
  -2  11  17 1998.12 244.078  12
  -2  11  16 8166.04 472.778  12
  -2  11  16 8299.91 461.686  11
  -2  11  15 1750.88 226.372  11
  -2  11  15 2404.43 271.776  12
  -2 -11  15 1984.33 233.550   5
  -2  11  14 17945.3 691.738  12
  -2  11  14 18321.8 667.595  11
  -2 -11  14 17825.6 638.447   5
  -2 -11  13 9652.71 461.379   5
   2  11 -13 8814.45 446.359   9
  -2 -11  12 4671.72 317.553   5
   2  11 -12 4629.35 316.321   9
  -2 -11  11 43818.2 913.857   5
   2  11 -11 43532.6 926.845   9
  -2 -11  10 2149.12 206.438   5
   2  11 -10 1784.65 194.912   9
  -2 -11   9 52193.4 932.664   5
   2  11  -9 52026.3 939.838   9
  -2 -11   8 4194.93 264.087   5
   2  11  -8 4454.79 277.197   9
   2  11  -7 7660.62 347.642   9
   2  11  -6 1606.70 165.668   9
   2  11  -5 4888.91 266.978   9
   2  11  -4 3482.78 224.776   9
   2  11  -3 77677.0 994.135   9
   2  11  -2 12692.9 685.071   2
  -2  11   2 12804.6 409.282   9
   2  11  -2 13284.9 410.301   9
  -2  11   1 118305. 1191.81   9
   2  11  -1 118934. 1213.72   9
   2  11   0 4890.55 254.036   9
  -2  11   0 5235.11 256.735   9
   2  11   1 66954.7 924.152   9
  -2  11  -1 67327.1 883.471   9
   2  11   2 9154.77 351.371   9
  -2  11  -2 9317.82 332.169   9
  -2  11  -3 13660.4 407.091   9
   2  11   3 13818.1 441.187   9
  -2  11  -4 2358.08 181.091   9
   2 -11   5 10.1103 77.9701   5
  -2  11  -5 57.5595 65.1820   9
   2 -11   6 3294.60 239.296   5
  -2  11  -6 3135.01 218.777   9
   2 -11   7 5013.02 301.927   5
   2 -11   8 440.272 120.291   5
   2 -11   9 7379.96 392.986   5
   2 -11  10 9752.23 467.120   5
   2 -11  11 2106.37 248.399   5
   2  11  11 2564.18 258.819  12
   2 -11  12 9278.59 485.470   5
   2  11  12 8962.78 469.921  12
   2  11  12 10152.8 494.266  11
   2  11  13 1643.73 216.663  11
   2  11  13 1811.74 230.210  12
   2 -11  13 1649.14 222.371   5
   2 -11  14 5437.34 351.210  15
   2  11  14 6167.91 393.388  12
   2  11  14 6230.20 397.194  11
   2  11  15 3094.58 276.042  12
   2  11  15 3590.35 306.533  11
   2  11  16 1315.41 194.367  11
   2  11  16 965.723 161.854  12
   2  11  17 2501.57 226.620  12
   2  11  17 2466.77 237.004  11
   2  11  18 599.535 134.088  11
   2  11  19 1200.33 158.639  16
  -2  12  21 346.859 93.6206  16
  -2  12  20 646.377 134.197  16
  -2  12  20 502.697 102.616  12
  -2  12  19 536.426 140.186  16
  -2  12  19 582.957 127.344  12
  -2  12  18 2412.17 245.145  12
  -2  12  17 54.7504 97.5871  12
  -2  12  17 148.124 110.612  11
  -2  12  16 331.360 119.230  12
  -2  12  16 163.841 109.028  11
  -2  12  15 539.843 142.451  12
  -2  12  15 630.578 160.624  11
  -2  12  14 331.429 130.730  12
  -2 -12  14 482.556 140.246   5
   2  12 -14 378.793 136.319   9
  -2  12  13 1845.81 229.315  12
  -2 -12  13 1821.14 221.395   5
   2  12 -13 1655.29 215.801   9
  -2  12  12-41.2446 109.633  12
  -2 -12  12 82.1395 91.3676   5
   2  12 -12-41.0689 88.3097   9
  -2 -12  11 4026.27 298.449   5
   2  12 -11 3384.23 273.612   9
  -2 -12  10 5363.76 326.329   5
   2  12 -10 5044.73 326.721   9
  -2 -12   9 3573.12 266.739   5
   2  12  -9 3628.86 269.953   9
  -2 -12   8 796.053 131.894   5
   2  12  -8 709.839 130.467   9
   2  12  -7 86.2472 86.9392   9
   2  12  -6 6587.52 327.476   9
   2  12  -5 108.960 85.9715   9
   2  12  -4 381.185 91.7240   9
   2  12  -3 1917.91 176.200   9
   2  12  -2 9323.60 362.192   9
  -2  12   2 9202.98 361.919   9
   2  12  -1 388.375 96.6138   9
  -2  12   1 720.357 113.164   9
  -2  12   0 13501.0 424.657   9
   2  12   0 13528.7 432.425   9
   2  12   1 4192.25 250.234   9
  -2  12  -1 3986.30 230.997   9
  -2  12  -2 236.540 91.0637   9
   2  12   2 288.262 93.4148   9
   2  12   3 4363.74 263.618   9
  -2  12  -3 4048.75 235.332   9
  -2  12  -4 108.590 68.1687   9
   2 -12   5 9320.82 399.332   5
  -2  12  -5 9329.77 366.754   9
   2 -12   6 14318.6 506.521   5
  -2  12  -6 14168.2 467.629   9
   2 -12   7 15262.1 540.452   5
   2 -12   8 40985.2 910.678   5
   2 -12   9 3306.37 281.759   5
   2 -12  10 16570.5 622.799   5
   2  12  11 242.362 120.754  11
   2  12  11 133.834 112.235  12
   2 -12  11 51.0249 100.544   5
   2  12  12 6819.68 414.103  12
   2  12  12 7864.90 427.843  11
   2 -12  12 7413.81 445.474   5
   2  12  13 10014.8 500.704  12
   2  12  13 9259.31 467.281  11
   2  12  14 142.878 105.674  12
   2  12  14 240.789 125.654  11
   2 -12  14 205.705 110.525  15
   2  12  15 17247.6 629.373  12
   2  12  15 16699.8 621.034  11
   2  12  16-409.177 119.892  12
   2  12  16 74.6845 91.4742  11
   2  12  17 11107.5 462.899  11
   2  12  17 10583.3 439.169  12
   2  12  18-87.2467 77.1935  12
   2  12  18 123.722 88.4474  11
   2  12  19 3094.07 224.635  16
  -2  13  20 6237.20 313.640  16
  -2  13  20 5371.18 279.907  12
  -2  13  19 884.428 158.699  16
  -2  13  19 665.577 143.030  12
  -2  13  18 31055.6 815.267  12
  -2  13  17 2794.92 271.864  12
  -2  13  16 31649.8 836.872  11
  -2  13  16 29934.9 875.891  12
  -2  13  15 41.9487 95.5398  12
  -2  13  14 14330.6 618.240  12
  -2 -13  14 14812.3 604.721   5
  -2  13  13 4482.38 350.427  12
  -2 -13  13 4368.93 331.832   5
  -2  13  12-65.4564 125.240  12
  -2 -13  12-18.3389 90.7119   5
   2  13 -12 77.4456 93.4196   9
  -2 -13  11 6471.25 385.067   5
   2  13 -11 6117.29 374.798   9
  -2 -13  10 10840.9 480.264   5
   2  13 -10 9766.65 461.781   9
  -2 -13   9 2124.56 220.203   5
   2  13  -9 1704.98 201.094   9
  -2 -13   8 30153.1 752.418   5
   2  13  -8 28722.3 740.841   9
   2  13  -7 724.800 134.895   9
   2  13  -6 7859.55 372.689   9
   2  13  -5 1209.70 158.812   9
   2  13  -4 472.031 112.741   9
   2  13  -3 45856.5 835.583   9
   2  13  -2 7446.80 340.398   9
  -2  13   2 6751.72 327.103   9
   2  13  -1 146521. 1481.27   9
  -2  13   1 147095. 1465.77   9
  -2  13   0 12808.0 433.446   9
   2  13   0 12417.9 435.339   9
  -2  13  -1 62541.5 939.057   9
   2  13   1 63545.5 993.213   9
   2  13   2 320.317 97.1262   9
  -2  13  -2 217.191 79.5477   9
  -2  13  -3 7746.25 337.105   9
  -2  13  -4 15353.5 478.171   9
   2 -13   5 5705.70 333.450   5
  -2  13  -5 6120.07 317.149   9
   2 -13   6 191.223 100.353   5
  -2  13  -6 253.700 91.7324   9
   2 -13   7 2690.15 247.056   5
   2 -13   8 207.816 106.479   5
   2 -13   9 5.42714 104.190   5
   2 -13  10 3457.87 305.634  14
   2 -13  10 3369.22 302.124   5
   2  13  10 3488.53 286.590  12
   2 -13  11 2626.98 271.542  14
   2  13  11 2734.82 266.749  12
   2 -13  11 2492.46 265.860   5
   2  13  12 5069.66 362.725  12
   2 -13  12 4642.28 367.093   5
   2  13  13 7977.46 427.676  11
   2  13  13 8052.87 445.590  12
   2 -13  14 4329.56 317.591  15
   2  13  14 4500.05 325.757  11
   2  13  14 4480.18 332.968  12
   2 -13  15 2563.52 238.090  15
   2  13  15 2181.87 234.436  12
   2  13  15 2469.80 238.773  11
   2  13  16 160.311 85.1923  11
   2  13  16 92.1695 79.3600  12
   2  13  17 1553.85 173.144  11
   2  13  17 1514.79 175.272  12
   2  13  18 207.779 77.7741  12
  -2  14  20 974.664 125.308  12
  -2  14  20 722.305 116.346  16
  -2  14  19 2.00530 74.9204  12
  -2  14  19 21.6190 94.8931  16
  -2  14  18 2305.74 231.439  12
  -2  14  17-117.627 113.837  12
  -2  14  16 422.695 138.555  12
  -2  14  15 9844.28 510.856  12
  -2  14  14 1508.31 217.064  12
  -2  14  13 13462.6 590.827  12
  -2 -14  13 13226.1 577.273   5
   2  14 -13 12110.1 556.391   9
  -2  14  12 21.3387 103.583  12
  -2 -14  12 63.5760 107.894   5
   2  14 -12 67.9460 89.3841   9
  -2  14  11 5433.38 366.579  12
  -2 -14  11 5438.04 364.174   5
   2  14 -11 5019.84 351.203   9
  -2 -14  10 105.835 116.674   5
   2  14 -10 214.700 120.302   9
  -2 -14   9 30.7921 94.1086   5
   2  14  -9-40.6435 115.511   9
  -2 -14   8 1802.30 204.826   5
   2  14  -8 1378.75 184.453   9
   2  14  -7 567.913 133.921   9
   2  14  -6 7773.64 386.828   9
   2  14  -5 434.767 116.635   9
   2  14  -4 113.678 92.7174   9
   2  14  -3 1389.65 168.299   9
   2  14  -2 8501.27 379.686   9
  -2  14   2 9090.91 394.983   9
   2  14  -1 3437.34 243.795   9
  -2  14   1 3025.65 229.881   9
  -2  14   0 11744.4 434.035   9
   2  14   0 11934.1 447.099   9
   2  14   1 5166.72 301.803   9
  -2  14  -1 4891.98 284.305   9
  -2  14  -2 2700.75 213.184   9
   2  14   2 2117.44 204.318   9
  -2  14  -3 3987.46 255.845   9
  -2  14  -4 227.923 84.1879   9
   2 -14   5 3691.20 278.463   5
  -2  14  -5 3718.00 258.371   9
   2 -14   6 2406.36 239.435   5
  -2  14  -6 2459.26 216.599   9
   2 -14   7 20838.2 683.573   5
   2 -14   8-58.7060 109.308   5
   2 -14   9 9582.61 513.844  14
   2  14   9 9466.78 462.403  12
   2 -14   9 9420.29 484.992   5
   2  14  10 937.034 166.363  12
   2 -14  10 959.824 176.550   5
   2 -14  10 1038.94 178.198  14
   2  14  11-5.84850 90.6106  12
   2 -14  11 203.149 105.489   5
   2 -14  11-6.38360 102.554  14
   2  14  12 1948.60 235.005  12
   2 -14  12 1123.54 192.191  14
   2  14  13 11564.1 529.259  12
   2  14  14 5042.38 349.343  12
   2 -14  15 15035.9 539.632  15
   2  14  15 16025.0 557.611  11
   2  14  15 15771.7 579.364  12
   2  14  16 3889.83 278.557  12
   2  14  16 4075.80 280.231  11
   2  14  17 8157.80 364.230  12
   2  14  17 8873.01 358.359  11
   2  14  18 565.887 98.4581  12
  -2  15  19 5023.41 272.076  16
  -2  15  19 4857.95 283.214  12
  -2  15  18 10089.2 439.495  12
  -2  15  17 14648.0 562.699  12
  -2  15  16 11787.3 530.869  12
  -2  15  15 5846.13 390.211  12
  -2  15  14 8169.90 463.062  12
  -2  15  13 2546.56 271.263  12
  -2 -15  13 2578.76 278.911   5
  -2  15  12 397.225 122.564  12
  -2 -15  12 233.233 102.933   5
   2  15 -12 461.031 134.516   9
  -2  15  11 1975.49 230.474  12
  -2 -15  11 2003.33 235.233   5
   2  15 -11 1999.09 236.704   9
  -2 -15  10 3284.30 296.245  14
   2  15 -10 4305.46 330.947   9
  -2 -15  10 3864.02 313.864   5
  -2  15  10 4439.26 330.037  12
   2  15  -9 15403.8 597.461   9
  -2 -15   9 16193.6 603.329   5
   2  15  -8 8019.83 427.744   9
  -2 -15   8 7726.95 411.772   5
   2  15  -7 12114.6 507.988   9
   2  15  -6 13012.0 514.217   9
   2  15  -5 428.391 125.584   9
   2  15  -4 5852.10 338.802   9
   2  15  -3 9473.24 419.383   9
  -2  15   2 628.169 131.101   9
   2  15  -2 513.654 112.243   9
  -2  15   1 1110.39 155.727   9
   2  15  -1 1105.68 151.604   9
   2  15   0 1948.80 199.592   9
  -2  15   0 2250.57 206.333   9
   2  15   1 23.2587 66.6512   9
  -2  15  -1 127.114 84.9503   9
  -2  15  -2 12572.4 463.642   9
   2  15   2 12891.6 498.099   9
  -2  15  -3 709.531 130.997   9
  -2  15  -4 8501.70 388.836   9
  -2  15  -5 13212.5 487.610   9
   2 -15   5 13094.9 527.222   5
   2 -15   6 1038.01 173.685   5
   2 -15   7 10619.2 506.659   5
   2  15   8 1195.90 181.337  12
   2 -15   8 1023.47 203.051   5
   2 -15   8 903.352 168.538  14
   2  15   9 892.913 160.454  12
   2 -15   9 730.040 174.546   5
   2 -15   9 842.808 172.348  14
   2  15  10 2033.59 227.342  12
   2 -15  10 1950.79 241.581   5
   2 -15  10 2142.49 254.550  14
   2  15  11 61.9344 89.9590  12
   2 -15  11 60.7148 114.220  14
   2 -15  12 1594.68 215.505  14
   2  15  12 1571.43 207.028  12
   2  15  13 3010.27 279.651  12
   2  15  14 7548.04 412.803  12
   2  15  15 941.239 150.779  12
   2 -15  15 1221.70 168.164  15
   2  15  16 1655.21 181.942  12
   2  15  17 692.053 115.341  12
  -2  16  19 508.064 100.587  12
  -2  16  19 541.552 101.743  16
  -2  16  18 724.341 118.348  12
  -2  16  17 17.6137 84.4518  12
  -2  16  16 1495.60 199.384  12
  -2  16  15 1643.85 216.375  12
  -2  16  14 159.325 114.504  12
  -2  16  13 2464.83 260.721  12
   2  16 -12 102.028 124.899   9
  -2  16  12 280.841 129.873  12
  -2 -16  12 115.014 107.210   5
   2  16 -11 379.322 132.638   9
  -2 -16  11 301.203 102.829  14
  -2  16  11 375.165 129.404  12
  -2 -16  11 351.109 146.426   5
  -2 -16  10 3439.88 309.774  14
   2  16 -10 3041.53 289.774   9
  -2  16  10 3358.86 291.503  12
  -2 -16  10 2996.89 280.378   5
   2  16  -9-87.6248 82.8466   9
  -2  16   9 27.1261 87.8157  12
  -2 -16   9 179.359 111.093   5
  -2 -16   9-138.715 116.915  14
   2  16  -8 8688.26 455.999   9
  -2 -16   8 8462.76 440.547   5
   2  16  -7 363.502 128.269   9
   2  16  -6 5224.84 345.749   9
   2  16  -5 71.5072 90.3052   9
   2  16  -4 5623.95 343.926   9
   2  16  -3 2641.90 241.571   9
   2  16  -2 3608.40 271.327   9
  -2  16   1 21902.2 646.569   9
   2  16  -1 20681.5 636.919   9
   2  16   0 9633.27 440.244   9
  -2  16   0 9379.79 423.970   9
  -2  16  -1 6595.55 355.680   9
   2  16   1 7315.74 389.295   9
   2  16   2 1099.65 169.593   9
  -2  16  -2 1074.07 154.288   9
  -2  16  -3 670.294 125.771   9
  -2  16  -4-2.20366 76.4079   9
   2 -16   4-26.9886 109.054   5
  -2  16  -5 157.086 101.098   9
   2 -16   5 116.822 101.690   5
   2 -16   6 127.546 105.074   5
   2  16   7 1617.05 199.252  12
   2 -16   7 1957.46 234.552   5
   2 -16   7 1841.67 238.653  14
   2 -16   8 5526.65 404.168  14
   2 -16   8 5923.05 394.443   5
   2  16   8 5941.40 365.960  12
   2 -16   9 7251.83 460.510  14
   2 -16   9 7351.81 451.226   5
   2  16   9 6879.18 401.925  12
   2 -16  10 6457.09 432.003  14
   2 -16  10 6114.31 415.753   5
   2  16  10 6513.61 396.083  12
   2 -16  11 12766.0 587.426  14
   2  16  11 12333.9 543.740  12
   2 -16  12-15.9380 117.425  14
   2  16  12 99.0644 99.0260  12
   2  16  13 4686.99 329.493  12
   2  16  14 9565.32 450.798  12
   2  16  15 1718.23 193.473  12
   2 -16  15 1177.67 158.492  15
   2  16  16 5660.09 310.348  12
   2  16  17 3376.96 216.342  12
  -2  17  18 798.680 125.412  12
  -2  17  17 3223.22 253.799  12
  -2  17  16 825.949 146.941  12
  -2  17  15 7993.71 431.395  12
  -2  17  14 6479.78 399.022  12
  -2  17  13 3091.24 283.015  12
  -2  17  12 14807.4 601.511  12
  -2 -17  12 14648.4 605.283  14
   2  17 -11 340.473 123.141   9
  -2 -17  11 274.825 126.554  14
  -2  17  11 746.866 164.264  12
  -2 -17  11 564.371 150.796   5
  -2 -17  10 11121.7 544.396  14
  -2  17  10 9838.46 485.609  12
  -2 -17  10 10552.0 521.407   5
   2  17 -10 9769.13 506.118   9
  -2 -17   9 5054.30 375.926  14
   2  17  -9 4275.80 335.112   9
  -2  17   9 4771.33 332.595  12
  -2 -17   9 4970.71 358.887   5
   2  17  -8 190.985 121.178   9
  -2  17   8 216.307 93.1746  12
  -2 -17   8 204.209 104.069   5
  -2 -17   8 301.970 119.281  14
  -2 -17   7 4017.74 337.254  14
   2  17  -7 3883.61 312.339   9
   2  17  -6 12959.9 545.979   9
   2  17  -5 159.535 99.0620   9
   2  17  -4 40724.0 938.670   9
   2  17  -3 8974.46 443.143   9
   2  17  -2 91637.0 1385.57   9
   2  17  -1 5901.25 361.725   9
  -2  17   1 6134.53 363.247   9
   2  17   0 91159.4 1391.29   9
  -2  17   0 89381.2 1344.71   9
   2  17   1 707.450 140.734   9
  -2  17  -1 760.616 147.826   9
  -2  17  -2 47565.7 971.089   9
  -2  17  -3 181.729 112.436   9
   2 -17   4 11399.2 507.957   5
  -2  17  -4 10858.6 474.517   9
  -2  17  -5 4973.85 331.405   9
   2 -17   5 5644.48 395.755  14
   2 -17   5 5433.48 357.258   5
   2  17   6 424.295 107.360  12
   2 -17   6 362.456 115.860   5
   2 -17   6 356.070 136.429  14
   2 -17   7 3414.21 320.276  14
   2 -17   7 3179.26 288.062   5
   2  17   7 3361.45 282.534  12
   2 -17   8 5329.79 401.003  14
   2  17   8 5095.88 343.461  12
   2 -17   8 4967.99 374.539   5
   2  17   9 27.4940 89.8298  12
   2 -17   9 172.380 130.693   5
   2 -17   9 69.6290 106.097  14
   2 -17  10 8340.01 484.450  14
   2  17  10 8639.58 452.592  12
   2 -17  11 4.83310 137.376  14
   2  17  11 74.4471 89.4201  12
   2 -17  12 9430.04 482.296  14
   2  17  12 8523.48 441.252  12
   2 -17  13 969.316 166.753  14
   2  17  13 909.719 155.579  12
   2 -17  14 11692.1 464.142  15
   2  17  14 11982.8 485.022  12
   2 -17  15 5648.38 302.444  15
   2  17  15 5947.61 324.236  12
   2 -17  16 2134.86 166.371  15
   2  17  16 2416.06 195.938  12
  -2  18  18 18.8781 62.2226  12
  -2  18  17 935.632 138.502  12
  -2  18  16 29.1733 78.1569  12
  -2  18  15 165.608 93.1323  12
  -2  18  14 444.491 129.922  12
  -2  18  13 282.696 108.577  12
  -2  18  12 1273.82 190.545  12
  -2 -18  12 1162.40 193.761  14
  -2  18  11 1465.70 201.529  12
  -2 -18  11 1364.40 212.602  14
   2  18 -10 572.775 137.975   9
  -2 -18  10 827.095 176.900  14
  -2  18  10 729.162 153.556  12
  -2 -18  10 959.205 192.181   5
  -2 -18   9 7000.02 435.441  14
   2  18  -9 6427.77 414.287   9
  -2  18   9 6604.37 394.099  12
  -2 -18   9 6267.66 404.036   5
   2  18  -8 2846.27 276.707   9
  -2  18   8 3343.56 280.025  12
  -2 -18   8 3630.63 311.225   5
  -2 -18   8 3566.97 318.402  14
   2  18  -7 3180.26 292.634   9
  -2 -18   7 3022.39 292.971  14
   2  18  -6 5380.90 365.825   9
  -2 -18   6 5044.23 369.387  14
   2  18  -5 943.508 160.363   9
  -2 -18   5 637.293 138.284  14
   2  18  -4 4303.84 321.273   9
   2  18  -3 2922.64 267.571   9
   2  18  -2 167.375 108.273   9
   2  18  -1 17937.3 641.430   9
  -2  18   0 274.436 114.370   9
   2  18   0 485.843 135.570   9
   2  18   1 9957.14 485.303   9
  -2  18  -1 10354.5 476.199   9
  -2  18  -2 345.759 120.006   9
  -2  18  -3 1936.08 210.972   9
   2 -18   3 1980.48 248.902  14
  -2  18  -4 120.412 89.8246   9
   2 -18   4-41.7852 106.747   5
   2 -18   4 9.28105 100.353  14
   2  18   5 1189.03 166.686  12
   2 -18   5 1139.26 188.168   5
   2 -18   5 1404.22 217.050  14
   2  18   6 741.058 153.270  12
   2 -18   6 485.630 135.394   5
   2 -18   6 461.277 146.151  14
   2 -18   7 14526.9 648.927  14
   2  18   7 13576.3 550.871  12
   2 -18   7 14645.6 621.919   5
   2  18   8 301.460 120.392  12
   2 -18   8 330.751 157.599   5
   2 -18   8 541.131 178.111  14
   2 -18   9 17845.1 709.073  14
   2  18   9 16134.4 604.581  12
   2 -18  10 164.922 101.362  14
   2  18  10 468.574 132.592  12
   2 -18  11 9698.69 502.151  14
   2  18  11 9066.09 451.524  12
   2 -18  12 2131.68 242.825  14
   2  18  12 2293.13 229.759  12
   2 -18  13 963.857 156.429  14
   2  18  13 1049.44 161.044  12
   2  18  14 2439.09 220.320  12
   2 -18  14 2258.69 209.455  15
   2  18  15-81.5969 86.5669  12
   2 -18  15-138.658 91.2663  15
   2  18  16 2922.57 201.948  12
  -2  19  17 90.0628 72.8041  12
  -2  19  16 98.2444 86.8083  12
  -2  19  15 715.877 141.404  12
  -2  19  14 454.304 118.668  12
  -2  19  13 1049.27 175.352  12
  -2  19  12 11923.0 520.813  12
  -2 -19  12 12241.0 538.536  14
  -2  19  11 8808.11 456.593  12
  -2 -19  11 8431.04 467.392  14
  -2  19  10 31696.4 852.427  12
  -2 -19  10 30894.2 897.280  14
  -2  19   9 9313.94 463.272  12
  -2 -19   9 9219.77 502.825  14
  -2 -19   8 27666.6 862.176  14
   2  19  -8 26832.1 834.487   9
  -2  19   8 27817.2 776.357  12
  -2 -19   8 28415.1 848.052   5
  -2 -19   7 8204.81 475.380  14
  -2 -19   7 7859.59 447.737   5
   2  19  -7 7407.11 440.930   9
   2  19  -6 422.951 125.954   9
  -2 -19   6 541.450 146.274  14
   2  19  -5 936.376 165.195   9
  -2 -19   5 879.445 180.467  14
   2  19  -4 17824.8 660.566   9
  -2 -19   4 16615.2 665.689  14
   2  19  -3 221.280 127.017   9
  -2 -19   3 503.989 147.066  14
   2  19  -2 68768.0 1284.50   9
  -2 -19   2 69486.5 1332.50  14
   2 -19  -2 69231.6 1267.27  14
   2  19  -1 3726.99 310.760   9
  -2 -19   1 3932.02 327.779  14
   2 -19  -1 3809.57 316.101  14
   2  19   0 52556.4 1133.47   9
  -2 -19   0 52327.0 1149.55  14
   2 -19   0 53969.7 1150.05  14
  -2  19  -1 8105.72 437.612   9
  -2 -19  -1 8635.44 475.407  14
   2 -19   1 8380.81 473.811  14
   2 -19   2 12890.2 585.994  14
  -2 -19  -2 13735.9 590.607  14
  -2  19  -2 13280.9 553.326   9
   2 -19   3 2262.09 262.386  14
  -2 -19  -3 2112.50 246.360  14
  -2  19  -3 1798.46 216.287   9
   2 -19   4 40.6610 122.022  14
   2 -19   4 85.4434 100.152   5
   2 -19   5 1547.02 222.183   5
   2 -19   5 1191.88 204.253  14
   2 -19   6 8042.43 483.364  14
   2  19   6 8158.07 417.953  12
   2 -19   6 7989.97 455.578   5
   2  19   7 247.131 109.907  12
   2 -19   7 216.159 117.782   5
   2 -19   7 463.609 154.969  14
   2 -19   8 16296.7 678.773  14
   2  19   8 16785.8 607.959  12
   2 -19   9 741.330 164.845  14
   2  19   9 1325.00 190.094  12
   2 -19  10 6889.20 431.576  14
   2  19  10 7126.92 396.490  12
   2 -19  11 3151.56 282.880  14
   2  19  11 3179.47 265.200  12
   2 -19  12 3827.47 295.625  14
   2  19  12 3505.64 272.662  12
   2  19  13 470.209 120.324  12
   2 -19  14 2070.06 187.266  15
   2  19  14 2261.23 200.861  12
   2 -19  15 942.152 115.683  15
   2  19  15 921.185 127.670  12
  -2  20  16 733.512 121.975  12
  -2  20  15 3388.04 248.624  12
  -2  20  14 702.549 140.953  12
  -2 -20  13 493.087 119.799  14
  -2  20  13 641.891 134.261  12
  -2 -20  12 2689.21 255.189  14
  -2  20  12 2784.16 249.028  12
  -2 -20  11 14.4291 96.7751  14
  -2  20  11 54.0613 85.4431  12
  -2 -20  10 3673.89 315.047  14
  -2  20  10 3971.45 307.943  12
  -2  20   9-31.9106 86.4323  12
  -2 -20   9 19.4114 92.8854  14
  -2 -20   8 1939.08 241.670  14
  -2 -20   7 495.640 147.220  14
  -2 -20   7 738.219 160.898   5
   2  20  -7 704.721 152.033   9
   2  20  -6 1383.33 202.496   9
  -2 -20   6 1123.17 196.657  14
   2  20  -5 121.071 87.8953   9
  -2 -20   5 35.7426 117.803  14
   2  20  -4 2896.09 288.728   9
  -2 -20   4 2363.51 266.598  14
   2  20  -3 10673.4 525.947   9
  -2 -20   3 10305.6 530.805  14
   2  20  -2 8429.86 468.018   9
  -2 -20   2 8248.26 474.368  14
   2 -20  -2 7938.53 440.443  14
   2  20  -1 23302.0 771.006   9
   2 -20  -1 23035.8 755.151  14
  -2 -20   1 23000.8 779.570  14
   2  20   0 7611.37 446.745   9
  -2 -20   0 6882.20 430.318  14
   2 -20   0 7160.04 428.982  14
   2 -20   1 12069.7 568.432  14
  -2 -20  -1 11598.9 548.302  14
   2 -20   2 1028.44 178.926  14
  -2 -20  -2 1130.23 176.697  14
  -2  20  -2 1150.53 188.404   9
   2 -20   3 587.795 147.929  14
   2 -20   3 539.661 135.866   5
  -2  20  -3 250.042 122.373   9
   2 -20   4 5181.04 390.978  14
   2 -20   4 5322.14 370.538   5
   2 -20   5 1348.21 198.199   5
   2 -20   5 1751.78 249.014  14
   2 -20   6 19080.4 734.709  14
   2  20   6 18433.1 620.359  12
   2 -20   7 5786.40 407.695  14
   2  20   7 6576.84 378.778  12
   2 -20   8 12968.7 598.860  14
   2  20   8 13051.4 527.507  12
   2 -20   9 2646.38 274.189  14
   2  20   9 3116.35 264.209  12
   2 -20  10 2086.04 240.966  14
   2  20  10 2144.89 218.430  12
   2 -20  11 129.685 90.7654  14
   2  20  11 320.339 104.951  12
   2 -20  12 86.0204 99.4735  14
   2  20  12-43.3599 86.2717  12
   2  20  13 2247.54 201.791  12
   2 -20  14 907.924 120.272  15
   2  20  14 802.338 122.082  12
  -2  21  15 108.783 74.4740  12
  -2  21  14 7093.53 349.257  12
  -2 -21  13 875.199 140.441  14
  -2  21  13 783.825 138.281  12
  -2 -21  12 7261.99 386.876  14
  -2  21  12 7212.03 380.989  12
  -2 -21  11 11733.2 517.907  14
  -2  21  11 11695.3 488.756  12
  -2 -21  10 3639.86 307.987  14
  -2  21  10 4213.09 299.230  12
  -2 -21   9 22413.0 751.137  14
  -2  21   9 23576.9 699.487  12
  -2 -21   8 2567.20 272.119  14
  -2 -21   7 19599.3 719.759  14
  -2 -21   6-170.032 121.207  14
  -2 -21   5 1870.54 241.800  14
  -2 -21   4 2509.66 280.990  14
   2  21  -4 2830.60 283.472   9
  -2 -21   3-36.3081 120.827  14
   2  21  -3-7.69595 108.396   9
  -2 -21   2 13426.4 600.711  14
   2  21  -2 13788.6 605.822   9
   2 -21  -2 14115.8 582.236  14
  -2 -21   1 4745.40 359.379  14
   2  21  -1 4672.73 366.121   9
   2 -21  -1 4752.42 353.440  14
   2 -21   0 1711.87 223.448  14
  -2 -21   0 1525.07 223.054  14
   2 -21   1 7837.05 466.111  14
  -2 -21  -1 7693.57 454.364  14
  -2 -21  -2 358.392 107.619  14
   2 -21   2 304.291 106.935  14
   2 -21   3 227.289 111.460  14
  -2 -21  -3 47.6941 96.4796  14
   2 -21   4 370.555 146.295  14
   2 -21   5 1944.86 246.378  14
   2 -21   6 0.31287 109.940  14
   2 -21   7 3414.68 311.899  14
   2  21   7 4288.52 300.836  12
   2 -21   8 1602.76 224.254  14
   2  21   8 1872.91 203.018  12
   2 -21   9-98.8263 121.614  14
   2  21   9 89.2590 81.1829  12
   2 -21  10 2154.84 233.210  14
   2  21  10 2632.07 226.384  12
   2 -21  11-8.75751 82.7792  14
   2  21  11-52.4373 77.6367  12
   2 -21  12 1887.52 195.329  14
   2  21  12 1914.30 184.626  12
   2 -21  13 934.370 129.835  15
   2  21  13 964.287 130.416  12
   2 -21  14 2658.51 178.077  15
   2  21  14 2765.43 187.359  12
  -2  22  15 1021.02 122.523  12
  -2  22  14 40.4412 67.3741  12
  -2 -22  13-33.8180 78.4183  14
  -2  22  13 81.0766 72.8737  12
  -2 -22  12 194.167 78.1693  14
  -2  22  12 152.365 77.5347  12
  -2 -22  11 70.5956 86.3371  14
  -2  22  11 177.057 96.3847  12
  -2 -22  10 805.021 152.330  14
  -2  22  10 1031.09 153.039  12
  -2 -22   9 209.775 110.731  14
  -2 -22   8 427.674 142.235  14
  -2 -22   7 76.9779 104.178  14
  -2 -22   6 126.113 108.985  14
  -2 -22   5 30.1022 93.6920  14
  -2 -22   4 1282.55 207.821  14
  -2 -22   3 1771.11 231.903  14
   2 -22  -2 9560.41 476.889  14
  -2 -22   2 9897.86 521.245  14
  -2 -22   1 235.867 117.593  14
   2 -22  -1 258.871 101.085  14
   2 -22   0 9316.03 490.015  14
  -2 -22   0 8725.94 481.735  14
   2 -22   1 3500.95 309.692  14
  -2 -22  -1 3714.00 316.348  14
   2 -22   2 146.055 101.969  14
  -2 -22  -2 163.409 104.567  14
  -2 -22  -3 826.509 166.592  14
   2 -22   3 735.426 168.586  14
   2 -22   4 6843.72 432.164  14
   2 -22   5 1422.46 216.611  14
   2 -22   6 11936.2 558.127  14
   2 -22   7 2287.97 264.415  14
   2  22   7 3062.10 247.065  12
   2 -22   8 7628.94 431.866  14
   2  22   8 8007.65 383.892  12
   2 -22   9 1402.35 188.817  14
   2  22   9 1542.82 182.124  12
   2 -22  10 3408.49 273.193  14
   2  22  10 3794.96 258.189  12
   2 -22  11-57.1092 84.9091  14
   2  22  11 91.8943 86.3262  12
   2 -22  12 5.40307 70.3064  14
   2  22  12-35.8335 67.2910  12
   2 -22  13 3538.92 205.952  15
   2  22  13 3526.04 209.980  12
  -2  23  14 8532.87 314.466  12
  -2 -23  13 94.3247 63.4355  14
  -2  23  13 317.393 89.9347  12
  -2 -23  12 1981.38 182.645  14
  -2  23  12 2482.84 201.410  12
  -2 -23  11 3678.82 267.233  14
  -2  23  11 4094.57 257.278  12
  -2 -23  10 210.424 102.737  14
  -2 -23   9 4842.35 331.401  14
  -2 -23   8 2900.46 271.206  14
  -2 -23   7 5909.20 386.488  14
  -2 -23   6 3268.29 295.830  14
  -2 -23   5 3165.06 295.154  14
  -2 -23   4 1534.43 220.618  14
  -2 -23   3 219.996 125.983  14
   2 -23  -2-17.9439 108.070  14
  -2 -23   2-23.0098 99.2258  14
   2 -23  -1 718.961 149.296  14
  -2 -23   1 920.096 173.510  14
   2 -23   0 569.553 146.159  14
  -2 -23   0 195.845 110.794  14
  -2 -23  -1 1656.37 213.952  14
   2 -23   1 1633.99 224.171  14
  -2 -23  -2 142.395 113.315  14
   2 -23   2 151.596 122.354  14
  -2 -23  -3 424.484 135.455  14
   2 -23   3 488.732 142.121  14
   2 -23   4 377.151 135.906  14
   2 -23   5 247.079 115.904  14
   2 -23   6 4157.20 326.830  14
   2 -23   7-117.333 113.013  14
   2 -23   8 131.930 92.5833  14
   2  23   8 168.199 80.6454  12
   2 -23   9 189.547 90.2146  14
   2  23   9 204.562 82.7637  12
   2 -23  10 2109.06 203.650  14
   2  23  10 2010.99 176.286  12
   2 -23  11 1068.97 142.385  14
   2  23  11 1267.54 135.749  12
   2  23  12 4392.58 225.917  12
  -2 -24  12 358.281 86.2243  14
  -2  24  12 533.653 101.415  12
  -2 -24  11 135.063 72.6214  14
  -2 -24  10 1070.31 156.425  14
  -2 -24   9 361.582 113.619  14
  -2 -24   8 369.561 102.271  14
  -2 -24   7 1573.86 200.859  14
  -2 -24   6 524.340 135.589  14
  -2 -24   5 964.437 175.471  14
  -2 -24   4 166.580 103.187  14
  -2 -24   3 352.269 109.733  14
   2 -24  -2-50.7567 98.7542  14
  -2 -24   2-60.3339 107.694  14
  -2 -24   1 508.679 137.802  14
   2 -24  -1 909.459 164.252  14
  -2 -24   0 249.759 107.033  14
   2 -24   0 125.993 102.423  14
   2 -24   1 145.619 110.034  14
  -2 -24  -1-103.145 127.974  14
  -2 -24  -2 1409.39 196.113  14
   2 -24   2 1328.87 197.488  14
   2 -24   3 794.079 162.892  14
  -2 -24  -3 1050.59 172.204  14
   2 -24   4 3904.94 313.268  14
   2 -24   5 3728.52 304.699  14
   2 -24   6 4134.61 310.428  14
   2 -24   7 7513.10 399.430  14
   2 -24   8 1283.49 178.117  14
   2 -24   9 4272.61 278.471  14
   2 -24  10 182.288 80.7304  14
   2  24  10 118.025 72.2640  12
   2 -24  11 344.881 86.3239  14
   2  24  11 733.797 100.308  12
  -2 -25  11 1227.78 137.839  14
  -2 -25  10 21.2944 66.2287  14
  -2 -25   9 3380.50 247.035  14
  -2 -25   8 2719.92 238.321  14
  -2 -25   7 2014.71 210.756  14
  -2 -25   6 2606.69 248.232  14
  -2 -25   5 81.3453 93.1810  14
  -2 -25   4-0.75673 114.946  14
  -2 -25   3 1677.62 206.858  14
  -2 -25   2 1106.32 171.372  14
   2 -25  -2 1151.12 167.183  14
   2 -25  -1 1744.94 202.518  14
  -2 -25   1 1987.58 226.872  14
  -2 -25   0 508.993 128.660  14
   2 -25   0 567.874 134.388  14
   2 -25   1 72.0967 90.9457  14
  -2 -25  -1-10.8834 84.9207  14
  -2 -25  -2 495.901 118.802  14
   2 -25   2 554.268 134.075  14
   2 -25   3 1119.38 182.397  14
   2 -25   4 1434.98 189.647  14
   2 -25   5 5404.46 336.918  14
   2 -25   6 1397.61 185.292  14
   2 -25   7 8373.12 388.330  14
   2 -25   8 81.1993 75.0215  14
   2 -25   9 2814.75 205.889  14
  -2 -26  10 2169.17 170.855  14
   2 -26 -10 2519.27 164.220  18
   2 -26  -9-24.3360 63.6089  18
  -2 -26   9-112.276 73.5641  14
  -2 -26   8 1895.47 186.113  14
   2 -26  -8 1763.98 148.031  18
  -2 -26   7 652.162 122.759  14
  -2 -26   6 2211.41 211.947  14
  -2 -26   5 2106.27 212.872  14
  -2 -26   4-35.0081 92.2407  14
  -2 -26   3 920.896 156.271  14
  -2 -26   2 1457.43 183.081  14
  -2 -26   1 2522.05 235.318  14
   2 -26  -1 2200.62 207.153  14
  -2 -26   0 3476.76 260.242  14
   2 -26   0 3460.32 261.129  14
   2 -26   1 424.186 117.984  14
  -2 -26  -1 803.674 138.447  14
   2 -26   2 5268.90 321.437  14
  -2 -26  -2 5600.90 310.461  14
   2 -26   3 58.3895 90.6338  14
   2 -26   4 2103.44 210.557  14
   2 -26   5 282.394 96.5004  14
   2 -26   6 177.802 92.3581  14
   2 -26   7 589.609 118.562  14
   2 -26   8 2011.42 171.625  14
  -2 -27   8 2192.72 173.110  14
  -2 -27   7 3891.68 238.923  14
  -2 -27   6 181.064 81.1431  14
  -2 -27   5 14.3037 89.9962  14
  -2 -27   4 454.887 108.448  14
  -2 -27   3 3265.37 242.230  14
  -2 -27   2 4667.28 286.513  14
   2 -27  -1 6577.25 313.492  14
  -2 -27   1 6601.98 334.285  14
   2 -27   0 2806.70 218.983  14
  -2 -27   0 2646.66 216.163  14
  -2 -27  -1 2829.74 213.640  14
   2 -27   1 3115.17 228.675  14
   2 -27   2 1687.89 177.557  14
   2 -27   3 420.447 106.681  14
   2 -27   4 480.870 109.404  14
   2 -27   5 7178.09 322.694  14
   2 -27   6 99.9261 73.2142  14
  -2 -28   5 1899.78 164.808  14
  -2 -28   4 540.760 102.904  14
  -2 -28   3 3442.16 221.018  14
  -2 -28   2 50.5677 68.7059  14
  -2 -28   1 5170.41 262.617  14
  -2 -28   0 1482.11 146.003  14
   2 -28   0 1499.06 148.905  14
  -2 -28  -1 2539.59 177.869  14
   2 -28   1 2503.56 189.810  14
   2 -28   2 5046.66 258.712  14
   2 -28   3 165.625 80.7199  14
  -3   0  23 292.235 134.481  16
  -3   0  22 5250.96 348.691  16
  -3   0  21 232.631 157.957  13
  -3   0  21 56.0614 134.366  16
  -3   0  20 7637.52 519.079  13
  -3   0  20 8055.29 475.773  16
  -3   0  19-36.5799 123.992  13
  -3   0  19 3.54268 138.909  16
  -3   0  18 100.209 139.940  13
  -3   0  18-0.67030 105.740  11
  -3   0  18-13.7502 132.327  16
  -3   0  17-3.13985 136.356  13
  -3   0  17-70.2790 113.072  11
  -3   0  17-167.561 168.371  16
  -3   0  16 11441.4 616.894  13
  -3   0  16 12603.5 594.894  11
  -3   0  16 12897.2 629.027   6
  -3   0  16 12498.1 563.778  16
  -3   0  15 274.567 142.228   6
  -3   0  14 20447.8 737.112   6
  -3   0  13-79.0213 103.977   6
  -3   0  12 31178.9 840.405   6
  -3   0  11-30.9256 105.172   6
   3   0 -11 55.1482 53.3044   8
  -3   0  11-7.76958 55.3327   5
   3   0 -10 388.908 69.7722   8
  -3   0  10 399.920 76.5448   5
   3   0  -9-60.2885 61.0664   8
  -3   0   9-45.1450 55.4694   5
   3   0  -8 19809.4 335.627   8
  -3   0   8 20991.1 337.788   5
   3   0  -8 21128.1 855.736   4
   3   0  -7-7.65026 46.6374   8
   3   0  -7 43.8140 109.577   4
  -3   0   7-9.55606 88.1921   4
   3   0  -6 20523.0 306.497   8
  -3   0   6 20566.3 689.713   4
  -3   0   5 142.158 89.0629   4
  -3   0   4 2081.74 187.226   4
  -3   0   3-46.1663 66.2204   4
   3   0  -1-2.15247 57.8815   3
   3   0   0 7436.01 327.795   3
   3   0   1-34.9049 77.4376   2
  -3   0  -1 21.9244 62.4293   3
  -3   0  -1 21.4188 35.3726   1
   3   0   2 4303.62 134.737   7
  -3   0  -2 4128.10 208.346   1
  -3   0  -2 3964.81 269.165   3
   3   0   2 3516.71 262.304   2
   3   0   3 12.4160 40.9604   7
  -3   0  -3 56.9181 62.3104   3
   3   0   3 60.2174 84.0303   2
  -3   0  -3 25.9630 66.2338   1
   3   0   4 4592.79 152.611   7
   3   0   4 4470.90 178.308   5
  -3   0  -4 4894.37 343.669   3
  -3   0  -4 4626.84 334.767   4
  -3   0  -4 4823.45 310.530   1
   3   0   5 20.7643 36.6903   7
  -3   0  -5-94.1280 84.5142   1
   3   0   5 6.07526 50.4625   5
  -3   0  -5 71.8257 68.6299   4
   3   0   6 1773.05 105.612   7
   3   0   6 1838.80 141.030   5
  -3   0  -6 2065.12 244.783   1
   3   0   7-43.4715 68.1123   5
   3   0   8 326.981 85.8305   5
   3   0   9 140.462 76.2025   5
   3   0  10 3779.50 247.356   5
   3   0  11-87.4337 93.6746   5
   3   0  12 7783.74 389.314   5
   3   0  13 66.8365 135.484  13
   3   0  13 118.554 96.9975   5
   3   0  13 47.9562 87.5939  11
   3   0  14 4662.35 426.259  13
   3   0  14 4454.26 349.591  11
   3   0  14 3782.75 297.439   5
   3   0  15-89.7762 118.898  16
   3   0  15 38.1497 92.1868  11
   3   0  16 1607.69 226.987  16
   3   0  16 1411.71 214.884  11
   3   0  17-117.323 128.665  16
   3   0  17-2.29266 105.301  11
   3   0  18 16291.3 619.028  16
   3   0  18 16381.0 604.505  11
   3   0  19 61.5339 83.6154  11
   3   0  19 107.651 111.813  16
   3   0  20 11761.2 445.565  16
  -3   1  23 15726.6 530.706  16
  -3  -1  23 13604.7 498.426  16
  -3   1  22 130.432 116.163  13
  -3   1  22 302.654 131.305  16
  -3  -1  22 292.637 133.258  16
  -3  -1  21 20531.3 795.474  13
  -3   1  21 20188.9 796.189  13
  -3  -1  21 21476.7 730.610  16
  -3   1  21 21872.9 731.945  16
  -3   1  20 3754.25 373.959  13
  -3  -1  20 3274.47 355.200  13
  -3   1  20 3231.55 312.793  16
  -3  -1  20 3072.82 313.370  16
  -3   1  19 9078.71 573.770  13
  -3  -1  19 9768.20 596.655  13
  -3  -1  19 9022.97 511.285  16
  -3   1  19 10225.6 539.283  16
  -3   1  18 322.327 161.192  13
  -3  -1  18 312.301 151.807  13
  -3   1  18 676.113 194.192  11
  -3  -1  18 470.982 162.639  11
  -3   1  18 436.307 131.932  16
  -3  -1  18 296.507 137.637  16
  -3  -1  17 566.734 181.491  13
  -3   1  17 751.800 196.515  13
  -3  -1  17 696.429 185.411  11
  -3   1  17 930.773 205.407  11
  -3  -1  17 762.037 172.486  16
  -3   1  17 1147.46 198.253  16
  -3   1  16 3746.64 320.470  16
  -3  -1  16 3404.96 303.609  16
  -3  -1  16 3425.26 330.038  17
  -3   1  16 3588.30 335.204  11
  -3  -1  16 3776.99 332.535  11
  -3  -1  16 3372.84 328.391   6
  -3   1  16 3495.13 340.172   6
  -3   1  16 3682.75 364.198  13
  -3  -1  16 3674.66 359.673  13
  -3  -1  15 21112.4 771.560   6
  -3   1  15 22052.4 784.100   6
  -3   1  14 4769.78 361.289   6
  -3  -1  14 5231.00 378.815   6
  -3  -1  13 46181.1 1058.39   6
  -3   1  13 46630.8 1056.55   6
  -3  -1  12 6404.65 389.901   6
  -3   1  12 6081.92 376.017   6
  -3  -1  12 5836.70 255.632   5
   3  -1 -11 65281.1 715.159   8
   3   1 -11 65315.4 702.408   8
  -3  -1  11 63786.4 1146.59   6
  -3   1  11 64021.5 1143.48   6
  -3  -1  11 65675.2 778.278   5
   3  -1 -10 620.618 77.9826   8
   3   1 -10 622.237 78.9268   8
  -3   1  10 626.928 80.7388   5
  -3  -1  10 659.274 83.4602   5
   3   1  -9 64307.7 634.270   8
  -3   1   9 65706.5 649.844   5
  -3  -1   9 65508.3 666.340   5
   3   1  -8 19556.1 333.615   8
  -3   1   8 20006.4 327.637   5
  -3  -1   8 19757.5 336.992   5
   3  -1  -8 19685.5 831.672   4
   3   1  -8 19923.8 835.181   4
   3   1  -7 8526.04 212.198   8
  -3  -1   7 9080.62 508.427   4
  -3  -1   7 9031.46 207.648   5
   3   1  -7 8610.53 508.513   4
  -3   1   7 8179.31 476.013   4
   3  -1  -7 9206.59 526.579   4
   3   1  -7 9309.32 512.658   1
   3   1  -6 52287.9 488.280   8
  -3  -1   6 54681.6 1138.80   4
  -3   1   6 52789.8 1088.05   4
   3   1  -6 55995.1 1130.00   1
   3  -1  -6 55955.9 1172.05   4
   3   1  -5 4302.16 136.498   8
  -3  -1   5 4511.34 308.650   4
  -3   1   5 4194.20 283.355   4
   3   1  -5 4638.43 300.555   1
  -3  -1   4 69661.2 1085.03   4
  -3   1   4 71276.4 1027.23   4
   3   1  -4 71282.2 999.724   1
   3  -1  -4 73486.5 1089.50   4
   3   1  -3 516.208 86.9389   1
  -3   1   3 495.110 91.7570   4
  -3   1   2 577.674 89.6440   4
  -3  -1   1 707.599 54.8226   1
   3  -1  -1 606.194 112.931   3
   3  -1   0 4633.02 276.782   3
   3  -1   0 4825.44 123.745   1
   3   1   0 5032.56 268.641   3
  -3  -1  -1 554.656 103.623   3
   3   1   1 521.919 104.753   3
   3  -1   1 510.907 108.153   2
  -3   1  -1 427.891 116.161   3
   3   1   2 134538. 731.857   7
   3  -1   2 133234. 730.802   7
  -3   1  -2 131492. 1620.62   3
   3   1   2 130824. 1436.09   2
  -3   1  -2 132049. 1172.95   1
  -3  -1  -2 131738. 1427.12   3
   3  -1   3 688.279 64.7981   7
   3   1   3 907.265 73.6737   7
   3   1   3 868.320 149.476   2
   3  -1   3 522.871 147.760   2
  -3   1  -3 835.895 128.186   1
  -3  -1  -3 841.833 137.462   3
   3   1   4 52830.1 598.328   5
   3  -1   4 53696.5 514.013   7
   3   1   4 52657.5 507.936   7
   3  -1   4 53317.0 599.646   5
  -3  -1  -4 53269.6 1048.12   3
  -3   1  -4 55442.4 1079.00   4
  -3   1  -4 56215.7 1049.89   1
   3   1   5 4835.12 163.277   7
   3  -1   5 4875.93 166.939   7
   3   1   5 4968.80 201.676   5
  -3  -1  -5 5005.01 349.821   3
  -3   1  -5 5420.68 422.182   2
  -3   1  -5 5167.37 375.018   4
  -3  -1  -5 4994.50 393.000   4
  -3   1  -5 4604.76 341.525   1
   3  -1   5 4893.24 201.106   5
   3   1   6 28606.6 510.394   5
   3   1   6 28968.4 412.285   7
   3  -1   6 29028.1 416.214   7
   3  -1   6 28895.7 515.614   5
  -3  -1  -6 30126.0 915.874   3
  -3   1  -6 31522.2 1086.83   2
  -3   1  -6 28329.9 930.630   4
  -3   1  -6 29745.9 949.525   1
   3   1   7 44082.7 677.525   5
   3  -1   7 44355.3 685.897   5
   3  -1   8 199.822 74.4664   5
   3   1   8 317.447 84.0693   5
   3   1   9 44052.3 770.910   5
   3  -1   9 43482.9 770.959   5
   3   1  10 2512.51 206.827   5
   3  -1  10 2708.45 214.773   5
   3  -1  11 10250.2 424.105   5
   3   1  11 10656.5 428.851   5
   3   1  12 1164.14 167.025   5
   3  -1  12 1274.50 173.954   5
   3  -1  13 1759.35 274.333  13
   3   1  13 1580.33 242.224  13
   3   1  13 1496.27 188.366   5
   3  -1  13 1577.17 195.589   5
   3   1  13 1594.28 220.519  11
   3  -1  13 1951.89 237.397  11
   3   1  14 140.191 124.024  13
   3  -1  14-61.7373 133.317  13
   3   1  14-146.677 122.484   5
   3  -1  14 101.000 94.9347   5
   3   1  14 6.20172 99.7181  11
   3  -1  14 86.1761 105.221  11
   3  -1  14-277.660 161.615  16
   3   1  15 8168.92 564.846  13
   3  -1  15 8287.89 465.739  11
   3   1  15 7838.53 471.929  11
   3  -1  15 7911.60 454.726  16
   3   1  15 8554.03 474.713  16
   3  -1  15 8400.94 445.425   5
   3   1  16 122.625 114.005  16
   3  -1  16 15.8884 112.034  16
   3   1  16 33.9264 119.950  11
   3  -1  16 57.9258 108.314  11
   3  -1  17 13310.1 576.574  16
   3   1  17 13584.7 585.340  16
   3   1  17 12661.7 571.347  11
   3  -1  17 12943.7 561.816  11
   3   1  18 555.115 143.484  16
   3  -1  18 482.690 133.392  16
   3  -1  18 538.525 120.506  11
   3   1  18 700.185 149.000  11
   3  -1  19 19958.7 634.884  16
   3   1  19 20455.3 638.593  16
   3  -1  19 20174.2 600.382  11
   3   1  19 19478.4 615.197  11
   3  -1  20 205.927 100.915  16
   3   1  20 289.037 107.488  16
  -3   2  23 3099.06 253.037  16
  -3   2  22 1314.41 207.172  13
  -3  -2  22 1545.38 212.181  16
  -3   2  22 1098.90 185.669  16
  -3  -2  21 2104.08 278.334  13
  -3   2  21 2492.93 294.499  13
  -3  -2  21 2404.20 267.061  16
  -3   2  21 2454.18 268.135  16
  -3  -2  20 2860.34 332.327  13
  -3   2  20 2302.97 307.453  13
  -3  -2  20 2426.69 278.433  16
  -3   2  20 2859.04 287.463  16
  -3   2  19 697.724 194.869  13
  -3  -2  19 722.628 205.160  13
  -3   2  19 1294.47 236.165  11
  -3   2  19 581.742 165.961  16
  -3  -2  19 725.355 185.509  16
  -3  -2  18 353.763 170.424  13
  -3   2  18 374.559 157.753  13
  -3   2  18 611.469 175.936  11
  -3   2  18 185.356 142.267  16
  -3  -2  18 372.545 147.147  16
  -3   2  17 460.207 175.421  13
  -3  -2  17 294.007 166.719  13
  -3   2  17 224.592 125.176  11
  -3  -2  17 343.001 148.509  11
  -3   2  17 324.453 141.798  16
  -3  -2  17 341.919 163.678  16
  -3  -2  16 2881.87 284.523  16
  -3   2  16 3090.93 292.770  16
  -3   2  16 3083.33 337.410  13
  -3  -2  16 2867.90 315.514  13
  -3   2  16 3066.66 322.065  11
  -3  -2  16 2676.60 276.377  11
  -3   2  16 3320.81 320.678   6
  -3  -2  16 3013.54 315.773   6
  -3  -2  16 2914.71 313.091  17
  -3  -2  15 165.499 126.461   6
  -3   2  15 125.164 106.472   6
  -3  -2  14 6271.32 415.769   6
  -3   2  14 6495.60 415.976   6
  -3   2  13-79.5704 114.961   6
  -3  -2  13 7.29418 97.9186   6
  -3  -2  12 6340.43 269.490   5
  -3  -2  12 6108.24 374.246   6
  -3   2  12 6235.09 377.106   6
  -3  -2  11 80.2539 59.4868   5
   3  -2 -11 135.274 54.0235   8
  -3  -2  11 121.633 94.1238   6
  -3   2  11 107.063 93.5700   6
   3  -2 -10 1693.14 119.136   8
   3   2 -10 1868.76 121.288   8
  -3  -2  10 1628.24 125.448   5
  -3   2  10 1485.29 185.386   6
  -3   2  10 1883.15 126.254   5
   3   2  -9 31981.7 452.778   8
  -3  -2   9 32941.3 488.444   5
  -3   2   9 33219.8 463.545   5
   3   2  -8 2863.71 135.790   8
  -3  -2   8 3011.71 141.889   5
  -3   2   8 3149.06 135.783   5
   3   2  -7 29355.8 393.183   8
  -3  -2   7 29077.2 389.012   5
   3  -2  -7 31470.6 975.360   4
   3   2  -7 29779.5 954.103   4
   3   2  -7 31160.0 944.276   1
  -3  -2   7 28913.5 914.940   4
  -3   2   7 29224.9 895.617   4
   3   2  -6 9679.26 217.383   8
   3   2  -6 9975.72 488.272   1
   3  -2  -6 9579.60 494.317   4
  -3  -2   6 9272.95 485.772   4
  -3   2   6 9408.71 463.431   4
   3   2  -5 47401.6 447.191   8
   3  -2  -5 47442.3 975.593   4
  -3  -2   5 46198.2 990.099   4
  -3   2   5 46470.6 913.789   4
   3   2  -5 47475.8 953.630   1
  -3   2   4 18438.1 512.584   4
  -3  -2   4 19159.7 604.870   4
   3  -2  -4 19389.0 558.316   4
   3   2  -4 18927.9 538.190   1
   3  -2  -3 2587.24 187.147   4
  -3   2   3 2491.17 171.136   4
  -3  -2   3 2650.74 186.130   1
   3  -2  -2 275.106 92.1767   3
  -3   2   2 283.552 62.6884   4
  -3  -2   2 170.704 57.2100   1
   3  -2  -1 253.004 89.6329   3
   3  -2   0 2045.31 201.218   2
   3   2   1 11441.1 389.625   3
   3  -2   1 12144.4 321.597   1
   3  -2   1 12071.0 483.635   2
   3   2   2 13544.6 240.852   7
   3  -2   2 13424.8 241.271   7
   3  -2   2 13502.8 257.956   5
   3   2   2 13658.8 439.853   2
   3   2   3 8826.52 205.969   7
   3  -2   3 8261.62 199.275   7
   3  -2   3 8519.88 227.451   5
  -3   2  -3 8378.74 482.678   2
  -3   2  -3 8694.19 368.176   4
  -3   2  -3 8533.13 373.673   1
   3   2   3 8601.88 391.009   2
   3  -2   3 7765.62 477.516   2
  -3  -2  -3 8270.07 359.725   3
   3   2   4 1504.17 94.9946   7
   3   2   4 1481.90 109.821   5
   3  -2   4 1505.67 95.2112   7
  -3   2  -4 1548.91 236.576   2
   3  -2   4 1353.09 108.049   5
  -3   2  -4 1622.46 190.978   1
  -3   2  -4 1417.38 178.788   4
  -3  -2  -4 1346.12 162.549   3
   3   2   5 4333.04 191.894   5
   3  -2   5 4443.85 161.783   7
   3   2   5 4242.67 156.201   7
  -3   2  -5 3871.97 310.702   4
   3  -2   5 4045.54 186.999   5
  -3   2  -5 4427.80 416.663   2
  -3  -2  -5 5140.94 419.353   4
  -3  -2  -5 4283.53 304.455   3
  -3   2  -5 4610.58 347.983   1
   3  -2   6 0.57040 45.3907   7
  -3   2  -6-102.684 96.5577   1
   3   2   6-14.3856 57.0854   5
  -3   2  -6-32.2467 70.2108   4
   3  -2   6 42.7232 56.3964   5
   3   2   7 3683.31 203.316   5
   3  -2   7 3891.93 212.527   5
   3   2   8 662.589 102.747   5
   3  -2   8 819.445 116.239   5
   3   2   9 11053.7 390.187   5
   3  -2   9 11182.0 400.368   5
   3   2  10 3278.71 232.344   5
   3  -2  10 3290.06 232.104   5
   3   2  11 13568.3 485.306   5
   3  -2  11 13393.8 488.423   5
   3   2  12 148.523 92.4314   5
   3  -2  12 229.851 100.536   5
   3   2  13 24993.0 911.105  13
   3  -2  13 26869.6 958.236  13
   3  -2  13 25568.2 736.857   5
   3  -2  13 24747.6 766.138  11
   3   2  13 25390.2 814.254  11
   3  -2  13 24543.3 745.128  16
   3   2  14 552.355 186.152  13
   3   2  14 761.159 174.630  11
   3  -2  14 679.739 151.181  11
   3  -2  14 757.372 143.027   5
   3  -2  14 685.278 150.235  16
   3   2  15 3487.44 375.723  13
   3   2  15 3659.96 330.655  11
   3  -2  15 3452.85 304.588  11
   3  -2  15 3467.81 297.975   5
   3  -2  15 3127.18 291.440  16
   3  -2  16-94.5466 114.186  11
   3   2  16-119.162 131.132  11
   3   2  16 139.215 103.956  16
   3  -2  16-44.5348 135.255  16
   3  -2  17 847.802 159.799  11
   3   2  17 1062.77 192.692  11
   3   2  17 1350.38 204.868  16
   3  -2  17 1184.97 202.100  16
   3   2  18 3238.56 288.976  11
   3  -2  18 3561.48 276.497  11
   3   2  18 3235.43 284.349  16
   3  -2  19 2581.13 225.280  11
   3   2  19 2369.90 235.160  11
   3   2  19 2855.20 257.002  16
   3  -2  19 2813.00 249.271  16
   3   2  20 2976.46 235.244  16
   3  -2  20 2836.13 227.526  16
  -3   3  23 4077.67 277.254  16
  -3   3  22 1753.20 238.199  13
  -3  -3  22 1767.44 220.203  16
  -3   3  22 1935.59 229.261  16
  -3   3  21 9767.23 549.058  13
  -3  -3  21 9383.95 490.268  16
  -3   3  21 9949.60 496.500  16
  -3  -3  20 2769.56 325.227  13
  -3   3  20 2362.64 308.216  13
  -3  -3  20 2787.58 299.875  16
  -3   3  20 2284.10 267.893  16
  -3   3  19 3403.39 344.729  11
  -3   3  19 2886.37 337.808  13
  -3  -3  19 2975.05 334.230  13
  -3   3  19 2969.48 298.990  16
  -3  -3  19 2889.84 304.532  16
  -3   3  18 197.765 152.968  13
  -3  -3  18 272.941 162.389  13
  -3   3  18 412.321 152.381  16
  -3  -3  18 364.576 170.372  16
  -3   3  18 272.338 143.959  11
  -3  -3  17 12832.3 585.429  11
  -3   3  17 13344.8 651.998  11
  -3  -3  17 13198.1 608.453  16
  -3   3  17 12816.9 587.728  16
  -3   3  17 12700.0 674.857  13
  -3  -3  17 12884.7 664.052  13
  -3  -3  16 11911.9 560.111  16
  -3   3  16 12680.1 661.288  13
  -3  -3  16 11490.9 616.233  13
  -3   3  16 12731.9 628.967  11
  -3  -3  16 11922.9 550.162  11
  -3   3  16 12223.5 597.261   6
  -3  -3  16 12351.6 613.086   6
  -3  -3  15 6323.14 429.085   6
  -3   3  15 5917.63 408.385   6
  -3  -3  14 8844.36 482.060   6
  -3   3  14 8934.58 481.189   6
  -3  -3  13 262.854 105.898   6
  -3   3  13 56.0067 91.6954   6
   3  -3 -12 4398.34 206.824   8
  -3   3  12 4487.65 315.816   6
  -3  -3  12 4198.95 313.580   6
  -3  -3  12 4712.30 237.636   5
  -3   3  11 7647.11 394.364   6
  -3  -3  11 7993.89 409.862   6
  -3  -3  11 8410.02 294.856   5
   3   3 -10 6187.23 214.423   8
  -3   3  10 6706.84 357.406   6
  -3  -3  10 6121.96 350.690   6
  -3  -3  10 6622.46 246.614   5
   3   3  -9 68151.2 667.264   8
  -3   3   9 69975.5 681.218   5
  -3  -3   9 67662.6 725.134   5
   3   3  -8 50468.7 550.591   8
  -3  -3   8 48323.8 571.331   5
   3   3  -7 49894.6 524.103   8
   3  -3  -7 52124.4 1275.17   4
  -3  -3   7 51403.6 1252.82   4
  -3  -3   7 50928.8 540.212   5
  -3   3   7 49573.7 1170.98   4
   3   3  -7 52657.5 1258.61   1
   3   3  -6 89710.2 669.228   8
  -3  -3   6 93109.5 1559.45   4
   3  -3  -6 95206.2 1564.62   4
  -3  -3   6 90652.7 663.679   5
  -3   3   6 92236.7 1444.88   4
   3   3  -6 94834.1 1545.22   1
   3   3  -5 60972.3 527.464   8
  -3  -3   5 59101.2 1161.89   4
  -3   3   5 59987.4 1045.98   4
   3   3  -5 61160.9 1134.31   1
   3  -3  -5 60830.8 1123.28   4
   3  -3  -4 93155.7 1218.33   4
  -3  -3   4 89528.3 1364.03   4
  -3   3   4 92589.7 1133.38   4
  -3  -3   4 90198.9 1251.15   1
   3  -3  -3 12852.1 392.884   4
  -3   3   3 12909.0 365.947   4
  -3  -3   3 12225.2 420.446   1
   3  -3  -3 12584.1 444.831   3
  -3   3   2 1928.54 119.601   4
   3  -3  -2 1744.19 178.664   3
  -3   3   1 1415.73 77.4971   4
   3  -3   0 21199.3 621.628   2
   3   3   1 42001.6 718.972   3
  -3   3  -1 42388.1 504.634   4
   3  -3   1 41492.5 939.770   2
   3  -3   1 42009.9 698.546   1
   3  -3   2 136199. 840.073   5
   3   3   2 135777. 1292.18   2
  -3   3  -2 137748. 1137.24   4
   3  -3   2 135464. 1385.08   1
   3  -3   2 134144. 1848.23   2
   3  -3   2 136362. 797.163   7
   3  -3   3 64909.5 638.140   5
  -3   3  -3 70428.0 1503.68   2
  -3   3  -3 67365.1 944.360   4
   3   3   3 62878.1 982.041   2
   3  -3   3 62718.0 1410.25   2
   3  -3   3 66419.9 578.682   7
   3  -3   4 36367.9 517.548   5
  -3   3  -4 38511.7 821.518   4
  -3   3  -4 39693.0 1231.94   2
  -3  -3  -4 36869.3 759.029   3
   3   3   4 37797.8 523.544   5
   3  -3   4 36925.0 452.096   7
  -3   3  -5 111606. 1578.89   4
   3  -3   5 107949. 950.765   5
  -3  -3  -5 108519. 1393.29   3
   3   3   5 107501. 942.604   5
   3  -3   5 109404. 804.199   7
   3  -3   6 39793.6 624.915   5
   3   3   6 40333.0 618.615   5
   3  -3   6 38794.1 503.654   7
   3  -3   7 90105.8 998.760   5
   3  -3   7 87895.6 783.676   7
   3   3   7 88249.6 977.249   5
   3  -3   8 1215.23 139.984   5
   3   3   8 1108.38 129.157   5
   3  -3   9 24369.8 593.357   5
   3   3   9 24950.2 588.556   5
   3  -3  10 8744.39 380.621   5
   3   3  10 8711.17 372.024   5
   3  -3  11 15254.5 529.215   5
   3   3  11 15486.9 520.178   5
   3  -3  12 15839.4 562.101   5
   3   3  13-87.7679 130.434  13
   3   3  13 54.8817 101.492  11
   3  -3  13-112.377 111.047   5
   3  -3  13 6.85808 136.740  16
   3   3  14 6348.11 482.575  13
   3  -3  14 6140.82 383.537   5
   3   3  14 6775.07 441.476  11
   3  -3  14 6193.34 396.271  11
   3  -3  14 6634.06 413.963  16
   3   3  15 5768.01 474.191  13
   3   3  15 5845.90 411.600  11
   3  -3  15 5106.75 360.184  11
   3  -3  15 5691.80 386.812  16
   3  -3  15 5683.35 377.448   5
   3  -3  16-97.3480 115.372  16
   3  -3  16 85.1342 91.2761  11
   3   3  16-145.893 134.699  11
   3  -3  17 9072.64 484.396  16
   3   3  17 8989.29 486.180  16
   3  -3  17 9778.78 464.642  11
   3   3  17 9012.82 494.402  11
   3   3  18 259.955 123.492  16
   3  -3  18 147.542 118.750  16
   3   3  18 96.6655 112.319  11
   3   3  19 8876.04 421.412  16
   3  -3  19 8612.58 407.570  16
   3   3  19 8670.00 419.576  11
   3   3  20 474.486 106.476  11
   3  -3  20 438.728 106.072  16
   3   3  20 235.146 101.329  16
  -3   4  23 4059.15 273.863  16
  -3   4  22 2270.39 253.288  13
  -3   4  22 2128.45 226.874  16
  -3   4  21 3180.16 322.461  13
  -3   4  21 2773.41 277.680  16
  -3  -4  21 3216.56 306.452  16
  -3   4  20 232.956 143.166  13
  -3  -4  20 491.824 163.774  13
  -3   4  20 5.69065 125.228  16
  -3  -4  20 55.7867 126.292  16
  -3   4  19 1093.68 225.936  13
  -3  -4  19 878.254 216.230  13
  -3   4  19 1324.39 237.236  11
  -3   4  19 1411.70 230.149  16
  -3  -4  19 1246.98 225.342  16
  -3   4  18 3965.41 393.849  13
  -3  -4  18 3309.94 357.488  13
  -3   4  18 3488.37 346.344  11
  -3   4  18 3211.64 307.219  16
  -3  -4  18 3235.00 322.071  16
  -3   4  17 586.609 185.328  13
  -3  -4  17 824.318 204.997  13
  -3   4  17 991.700 208.945  11
  -3  -4  17 733.475 170.840  16
  -3   4  16 6319.38 475.613  13
  -3  -4  16 6204.30 451.878  13
  -3  -4  16 6749.41 411.918  11
  -3   4  16 6769.10 472.200  11
  -3   4  16 6166.26 423.359   6
  -3  -4  16 6267.06 439.385   6
  -3  -4  16 6460.07 424.749  16
  -3   4  15 81.5959 97.7743   6
  -3  -4  15 224.459 124.637   6
  -3  -4  14 1031.24 182.763   6
  -3   4  14 1140.96 186.833   6
  -3  -4  13 3246.78 218.931   5
  -3  -4  13 3629.21 302.885   6
  -3   4  13 3258.00 283.261   6
  -3  -4  12 124.593 61.9169   5
  -3  -4  12 168.916 98.3402   6
  -3   4  12 243.154 109.848   6
  -3  -4  11 308.164 72.0460   5
  -3   4  11 284.438 100.639   6
  -3  -4  11 110.263 96.7735   6
   3   4 -10 2783.79 150.389   8
  -3  -4  10 2646.55 163.839   5
  -3   4  10 2867.38 239.293   6
  -3  -4  10 2464.18 230.367   6
  -3  -4   9 66.2392 54.5033   5
   3   4  -9 29.7071 50.6988   8
   3   4  -8 5332.32 186.212   8
  -3  -4   8 5240.57 202.141   5
   3   4  -7 3457.28 146.733   8
   3  -4  -7 3227.75 333.659   4
  -3  -4   7 3733.33 354.406   4
  -3  -4   7 3338.29 152.532   5
   3   4  -7 3761.94 354.077   1
  -3  -4   6 84.5954 104.548   4
   3  -4  -6 433.350 130.635   4
   3   4  -6 293.251 60.7241   8
   3   4  -5 5297.72 167.594   8
  -3  -4   5 4959.91 361.716   4
   3  -4  -5 5527.78 354.501   4
  -3   4   5 5201.07 317.814   4
  -3  -4   5 4878.67 346.616   1
  -3  -4   4 67535.2 1160.00   1
   3  -4  -4 68968.5 1077.60   4
  -3   4   4 68202.9 994.154   4
   3  -4  -4 66033.5 1032.25   3
   3  -4  -3 29713.1 686.248   3
   3  -4  -3 30780.6 608.692   4
  -3   4   3 30541.7 564.955   4
  -3  -4   3 29291.9 712.992   1
   3  -4  -2 14672.9 332.849   4
  -3   4   2 13895.6 300.581   4
  -3   4   2 14501.8 525.140   3
   3  -4  -1 16058.5 537.282   2
  -3   4   1 16856.8 590.587   3
   3  -4   0 54553.6 1051.95   2
   3  -4   1 15405.6 274.035   5
  -3   4  -1 15361.3 231.239   4
   3  -4   1 14625.6 598.890   2
   3   4   1 15320.1 431.430   3
   3  -4   2 170.112 124.061   2
  -3   4  -2 399.401 67.2379   4
   3  -4   2 312.196 98.4343   1
   3  -4   2 310.046 64.5634   5
   3  -4   3 2038.52 112.941   7
  -3   4  -3 1887.92 303.380   2
  -3   4  -3 2032.50 162.747   4
   3  -4   3 1893.46 123.229   5
   3  -4   3 1914.78 285.021   2
   3   4   3 1960.78 160.515   2
   3  -4   3 1933.02 207.360   1
   3  -4   4 11661.9 266.382   7
   3  -4   4 11430.1 303.412   5
  -3   4  -4 12168.5 451.722   4
  -3   4  -4 12434.0 750.662   2
   3  -4   5 388.774 64.3865   7
   3   4   5 430.754 80.1357   5
  -3   4  -5 388.948 109.667   4
   3  -4   5 364.065 79.2860   5
   3  -4   6 2108.42 126.896   7
   3   4   6 2173.82 153.513   5
   3  -4   6 1946.32 150.358   5
  -3   4  -6 2109.18 247.213   4
   3  -4   7 62.1224 42.8996   7
   3   4   7 84.1048 69.0617   5
   3  -4   7 73.0443 65.8263   5
   3   4   8 1350.95 142.380   5
   3  -4   8 1256.16 140.945   5
   3  -4   9 33.5111 79.5885   5
   3  -4  10 2535.66 215.556   5
   3  -4  11 4021.15 278.920   5
   3  -4  12 6016.13 356.630   5
   3   4  13 7003.02 443.960  11
   3  -4  13 6968.30 396.530   5
   3  -4  13 6290.82 391.952  16
   3   4  14 4032.71 349.910  11
   3  -4  14 4477.00 330.507   5
   3  -4  14 3817.58 322.078  16
   3  -4  15 3419.70 306.337  16
   3   4  15 3977.97 350.104  11
   3   4  16 246.678 136.137  11
   3  -4  16 303.802 140.345  16
   3   4  17 1434.11 218.947  11
   3   4  17 1742.46 233.318  16
   3  -4  17 1652.92 223.926  16
   3   4  18 2056.27 237.214  11
   3   4  18 1850.37 224.455  16
   3  -4  18 1951.51 228.229  16
   3  -4  19 3640.61 272.936  16
   3   4  19 3955.39 290.833  16
   3   4  19 3907.23 290.273  11
   3   4  20 1080.27 148.929  16
   3   4  20 1348.44 162.696  11
  -3   5  23 5317.87 302.103  16
  -3   5  22 47.0653 109.951  16
  -3   5  22 357.590 137.163  13
  -3   5  21 7770.89 433.085  16
  -3  -5  21 7067.12 422.956  16
  -3   5  21 8338.36 489.360  13
  -3  -5  20 383.740 155.487  16
  -3   5  20 235.205 138.195  16
  -3   5  20 321.289 156.770  13
  -3   5  19 5543.82 418.920  11
  -3   5  19 4793.89 417.171  13
  -3  -5  19 4718.53 416.250  13
  -3  -5  19 5135.28 397.429  16
  -3   5  19 5189.93 384.714  16
  -3  -5  18 20.5433 147.473  13
  -3   5  18 85.0516 136.359  13
  -3   5  18 101.650 110.198  16
  -3  -5  18-30.6789 124.900  16
  -3   5  18 61.1578 125.446  11
  -3   5  17 9983.28 602.555  13
  -3  -5  17 9935.06 583.179  13
   3   5 -17 9009.19 453.038   9
  -3   5  17 9397.80 548.713  11
  -3  -5  17 9425.76 524.900  16
  -3   5  16 317.426 139.878  11
  -3  -5  16 135.855 111.888  16
  -3  -5  16 93.4611 139.533  13
  -3   5  16 96.0589 125.993  13
  -3  -5  15 11904.2 570.744   6
  -3   5  15 11394.9 548.033   6
  -3  -5  14 2069.70 245.379   6
  -3   5  14 1795.89 222.743   6
  -3  -5  13 2183.04 183.013   5
  -3   5  13 1859.83 215.242   6
  -3  -5  13 2080.19 233.951   6
  -3  -5  12 4123.34 236.795   5
  -3   5  12 3948.45 291.659   6
  -3  -5  12 3792.14 294.769   6
  -3  -5  11 2501.89 179.392   5
  -3   5  11 2648.64 232.335   6
  -3  -5  11 2927.53 251.955   6
   3   5 -10 11570.9 299.317   8
  -3  -5  10 11539.0 346.713   5
  -3   5  10 11634.1 450.946   6
  -3  -5  10 11135.2 449.339   6
   3   5  -9 48678.3 592.780   8
  -3  -5   9 49444.7 674.148   5
  -3   5   9 48875.3 872.672   6
   3   5  -8 16618.2 336.200   8
  -3  -5   8 16588.5 370.713   5
   3   5  -7 142542. 944.460   8
  -3  -5   7 141648. 2189.60   4
   3  -5  -7 145282. 2239.13   4
  -3  -5   7 141438. 1015.67   5
   3   5  -6 3108.99 144.330   8
  -3  -5   6 3031.78 313.895   4
   3  -5  -6 3448.91 249.048   3
  -3  -5   6 2659.76 291.337   1
   3   5  -5 247696. 1166.71   8
  -3  -5   5 244882. 2574.12   4
  -3  -5   5 243695. 2543.37   1
   3  -5  -5 248153. 2006.90   3
   3   5  -4 9864.77 230.178   8
   3  -5  -4 10110.3 408.263   3
   3  -5  -4 10078.0 432.812   4
  -3  -5   4 10255.6 494.114   1
   3  -5  -3 181581. 1522.39   4
   3   5  -2 12047.3 272.317   9
   3  -5  -2 11943.9 300.130   4
   3  -5  -2 11473.4 456.754   2
  -3   5   2 11553.8 493.454   3
   3   5  -1 22713.5 375.950   9
   3  -5  -1 22911.0 675.589   2
   3   5   0 9053.39 238.912   9
  -3   5   0 8933.39 495.387   3
   3  -5   0 8432.09 453.402   2
   3   5   1 222411. 1160.33   9
   3  -5   1 216931. 1099.99   5
   3  -5   1 219384. 2430.80   2
   3   5   2 10198.3 259.339   9
  -3   5  -2 10176.3 250.459   4
   3  -5   2 10362.7 260.239   5
  -3   5  -2 10205.1 617.164   2
   3  -5   2 10288.8 466.319   1
   3  -5   2 9985.06 576.616   2
   3  -5   3 180738. 1145.98   5
   3  -5   3 178360. 2041.41   1
   3   5   3 180682. 1271.43   2
  -3   5  -4 3001.59 136.246   9
   3  -5   4 3272.31 151.715   7
  -3   5  -4 3119.22 225.480   4
   3  -5   4 3332.07 176.427   5
   3  -5   5 96110.3 823.847   7
   3  -5   5 96792.1 961.554   5
   3  -5   6 1299.73 106.979   7
   3  -5   6 1372.28 139.161   5
   3  -5   7 25516.8 452.334   7
   3  -5   7 26479.6 572.430   5
   3  -5   8 363.141 97.2257   5
   3  -5   9 634.667 117.928   5
   3  -5  10 5935.39 326.684   5
   3  -5  11 2695.96 237.551   5
   3  -5  12 9464.62 449.357   5
   3   5  13 5459.71 394.498  11
   3  -5  13 5814.96 370.274   5
   3  -5  13 4996.14 349.361  16
   3   5  14 1275.51 217.696  11
   3  -5  14 983.924 169.438   5
   3  -5  14 1316.63 204.872  16
   3  -5  15 3256.49 310.964  16
   3   5  15 2740.14 291.947  11
   3   5  16 354.383 139.527  11
   3  -5  16 566.359 146.708  16
   3   5  17 600.278 146.658  11
   3   5  17 544.535 158.276  16
   3  -5  17 710.533 164.542  16
   3   5  18 587.941 150.042  11
   3   5  18 494.065 149.227  16
   3  -5  18 397.388 133.074  16
   3   5  19 672.309 140.442  11
   3   5  19 757.547 149.471  16
   3   5  20 1303.77 156.994  11
   3   5  20 1100.59 147.364  16
  -3   6  22 854.275 164.439  13
  -3   6  22 534.191 135.680  16
  -3   6  21 2710.73 288.222  13
  -3   6  21 2809.48 268.497  16
  -3   6  20 369.974 162.360  13
  -3   6  20 120.311 122.581  16
  -3  -6  20 175.970 135.637  16
  -3   6  19 941.439 215.692  13
  -3   6  19 938.734 204.062  11
  -3   6  19 699.702 154.649  16
  -3  -6  19 880.725 204.467  16
  -3  -6  18 610.609 179.553  13
  -3   6  18 615.652 192.968  13
  -3   6  18 704.590 181.781  16
  -3  -6  18 367.420 144.556  16
  -3   6  18 546.455 169.357  11
  -3  -6  17 12560.1 649.211  13
  -3   6  17 12233.2 660.994  13
   3   6 -17 11360.8 511.903   9
  -3   6  17 11959.6 608.420  11
  -3  -6  17 12345.6 601.862  16
  -3   6  16 13147.2 684.747  13
  -3  -6  16 13078.1 652.796  13
   3   6 -16 10945.4 493.723   9
  -3   6  16 13446.4 638.570  11
  -3  -6  16 11883.0 577.724  16
  -3   6  15 8285.50 539.518  13
  -3   6  15 8249.35 492.521  11
  -3   6  15 8140.48 462.274   6
  -3  -6  15 9201.27 498.605   6
  -3  -6  15 8497.62 474.779  16
  -3  -6  14 31625.0 880.298   6
  -3  -6  14 32566.5 733.514   5
  -3   6  13 967.492 156.862   6
  -3  -6  13 842.795 164.082   6
  -3  -6  13 945.760 136.282   5
  -3   6  12 10998.7 474.987   6
  -3  -6  12 10879.5 478.894   6
  -3  -6  12 11438.8 399.841   5
  -3   6  11 1121.99 160.325   6
  -3  -6  11 1078.90 164.978   6
  -3  -6  11 1214.35 138.180   5
  -3  -6  10 4959.64 303.896   6
  -3   6  10 5337.48 303.035   6
  -3  -6  10 5336.05 251.098   5
  -3   6   9 132.768 85.5393   6
  -3  -6   9 45.7430 77.2143   6
  -3  -6   9 145.206 65.1577   5
  -3  -6   8 5350.43 225.106   5
   3   6  -8 5510.22 204.461   8
   3  -6  -7 3458.98 367.293   4
   3  -6  -6 122.380 72.7013   3
  -3  -6   6 68.5804 121.113   4
  -3  -6   6 62.9457 105.106   1
   3  -6  -6 87.3966 105.879   4
   3   6  -6-27.3438 59.6172   9
   3  -6  -5 418.059 98.0539   3
  -3  -6   5 528.098 159.560   4
   3  -6  -5 447.484 124.848   4
  -3  -6   5 392.694 124.312   1
   3   6  -5 409.731 74.3821   9
   3  -6  -4 14654.9 547.130   4
  -3  -6   4 13908.2 618.811   1
   3   6  -4 15036.5 332.306   9
   3  -6  -3 1301.03 145.538   4
   3  -6  -3 1381.58 163.925   2
   3   6  -3 1249.73 109.658   9
   3  -6  -2 7062.11 243.731   4
   3  -6  -2 7607.06 392.301   2
  -3   6   2 7258.82 415.155   3
   3   6  -2 7481.72 235.057   9
  -3   6   1 7869.02 462.515   3
   3  -6  -1 7653.90 420.438   2
   3   6  -1 7920.59 244.042   9
  -3   6   1 7474.96 221.941   9
  -3   6   0 25858.7 882.935   3
   3  -6   0 24609.5 805.125   2
   3   6   0 25072.5 428.147   9
   3  -6   1 3644.43 343.546   2
   3   6   1 3996.84 177.304   9
  -3   6  -2 5371.46 500.169   2
   3  -6   2 4846.17 193.374   5
   3  -6   2 4659.05 425.916   2
   3  -6   2 4751.40 353.148   1
   3   6   2 4765.68 202.465   3
   3   6   2 4596.11 189.100   9
  -3   6  -2 4642.73 175.012   9
   3  -6   3 11138.4 557.155   1
   3  -6   3 9888.01 287.174   5
  -3   6  -3 11453.7 767.602   2
  -3   6  -3 9803.95 253.057   9
   3  -6   4 24126.5 468.504   5
   3  -6   4 24233.7 868.226   1
  -3   6  -4 23428.7 393.616   9
   3  -6   5 7796.98 287.023   5
   3  -6   5 8035.39 252.351   7
   3  -6   6 12193.1 379.998   5
   3  -6   6 12592.9 322.182   7
   3  -6   7-62.0974 77.5537   5
   3  -6   7 46.3522 55.7870   7
   3  -6   8 160.627 81.7446   5
   3  -6   9 5913.23 316.236   5
   3  -6  10 156.383 88.3884   5
   3  -6  11 1052.24 158.873   5
   3  -6  12 3450.36 282.628   5
   3   6  13 7596.64 456.315  11
   3  -6  13 7653.75 430.182   5
   3   6  14 677.357 172.946  11
   3  -6  14 586.840 136.239   5
   3  -6  14 652.379 158.606  16
   3   6  15 433.940 140.395  11
   3  -6  15 675.734 167.321  16
   3   6  16 523.318 158.331  11
   3  -6  16 439.137 160.819  16
   3   6  17 179.996 118.159  11
   3  -6  17 705.706 153.136  16
   3   6  18 2277.95 239.174  16
   3  -6  18 2160.15 222.824  16
   3   6  18 2686.46 259.916  11
   3   6  19 21.6874 80.1203  11
   3   6  19 55.8370 91.5265  16
   3   6  20 3505.77 235.903  16
   3   6  20 4098.28 251.433  11
  -3   7  22 6138.30 343.206  16
  -3   7  22 5847.23 355.329  13
  -3   7  21 9630.07 465.988  16
  -3   7  21 9053.87 489.342  13
  -3   7  20 4717.98 353.043  16
  -3   7  20 4457.50 379.001  13
  -3   7  19 7353.91 448.397  16
  -3  -7  19 7475.25 472.154  16
  -3   7  19 7663.72 513.440  13
  -3   7  18 2197.46 291.227  13
  -3   7  18 2692.69 302.128  11
  -3  -7  18 1699.71 249.365  16
  -3  -7  17 1592.55 240.494  16
   3   7 -17 1431.54 206.916   9
  -3   7  17 1954.16 286.858  13
  -3  -7  17 2245.28 301.914  13
  -3   7  17 1737.94 225.771  12
  -3   7  17 2244.51 274.563  11
  -3  -7  16 1018.98 204.066  16
   3   7 -16 686.460 146.215   9
  -3  -7  16 1133.77 224.740  13
  -3   7  16 929.122 217.820  13
  -3   7  16 1037.02 189.963  12
  -3   7  16 909.715 181.475  11
  -3   7  15 2262.35 268.188  11
  -3  -7  15 2390.25 271.112  16
  -3  -7  15 2291.67 283.421  13
  -3   7  15 2017.03 296.553  13
  -3   7  15 2126.76 242.980  12
   3   7 -15 2304.09 231.186   9
  -3  -7  15 2267.54 259.366   6
   3   7 -14 8530.85 418.197   9
  -3  -7  14 8797.14 397.765   5
  -3  -7  14 8869.90 467.636   6
  -3   7  14 9417.51 472.796   6
   3   7 -13 731.970 137.356   9
  -3  -7  13 833.357 132.580   5
  -3  -7  13 648.387 149.244   6
  -3   7  13 662.707 138.453   6
  -3  -7  12 12492.3 432.514   5
  -3  -7  12 12309.2 501.318   6
  -3   7  12 12411.0 494.662   6
  -3  -7  11 13251.6 426.322   5
  -3  -7  11 13600.9 506.798   6
  -3   7  11 13552.2 491.625   6
  -3  -7  10 13699.9 414.512   5
  -3  -7  10 13683.3 478.983   6
  -3   7  10 14141.8 478.223   6
  -3  -7   9 36762.1 638.017   5
  -3   7   9 36157.5 724.230   6
  -3  -7   9 35847.8 731.903   6
   3   7  -8 394.939 87.6886   9
  -3  -7   8 404.268 86.9164   5
  -3   7   8 609.751 108.938   6
   3   7  -7 53347.9 730.670   9
   3  -7  -7 51846.4 1452.93   4
   3   7  -6 13394.5 354.287   9
  -3  -7   6 12389.9 657.121   4
   3  -7  -6 13367.3 679.560   4
   3   7  -5 72521.7 794.711   9
  -3  -7   5 67863.0 1528.44   1
  -3  -7   5 68613.2 1490.50   4
   3  -7  -5 70658.2 1418.72   4
   3  -7  -5 69858.2 1065.13   2
   3   7  -4 13109.6 331.659   9
   3  -7  -4 13435.0 555.961   4
   3  -7  -4 12418.9 472.657   2
   3   7  -3 28917.1 486.019   9
   3  -7  -3 27954.0 675.270   4
   3  -7  -3 27341.5 737.065   2
   3   7  -2 366.721 79.7355   9
  -3   7   2 356.724 76.6619   9
  -3   7   2 288.800 119.752   3
   3  -7  -2 217.676 93.0840   2
   3  -7  -2 275.249 63.9152   4
   3   7  -1 1060.19 109.594   9
  -3   7   1 777.780 96.6394   9
  -3   7   1 851.017 180.180   3
   3  -7  -1 926.707 170.375   2
   3   7   0 4639.01 201.834   9
  -3   7   0 4350.64 186.281   9
  -3   7   0 4485.32 400.039   3
   3  -7   0 4405.20 371.264   2
   3   7   1 20532.3 414.743   9
  -3   7  -1 20034.7 379.366   9
   3  -7   1 20039.6 837.177   2
  -3   7  -2 15107.1 330.742   9
   3   7   2 15218.6 364.330   9
   3   7   2 15165.3 337.023   3
  -3   7  -2 15920.9 865.560   2
   3  -7   2 15174.5 354.755   5
   3  -7   2 14785.8 667.311   1
  -3   7  -3 61235.5 666.719   9
   3  -7   3 59379.8 730.340   5
   3  -7   3 58364.7 1359.64   1
  -3   7  -4 166.081 65.4944   9
   3  -7   4 25.3282 105.291   1
   3  -7   4 92.0780 68.0326   5
   3  -7   5 20052.3 473.609   5
   3  -7   6 5016.62 215.649   7
   3  -7   6 4875.05 256.161   5
   3  -7   7 15538.2 386.733   7
   3  -7   7 15686.1 469.114   5
   3  -7   8 18817.3 541.077   5
   3  -7   9 8495.07 385.933   5
   3  -7  10 24717.6 684.317   5
   3  -7  11 200.201 95.5862   5
   3   7  12 7107.44 404.511  12
   3   7  12 7259.41 440.455  11
   3  -7  12 7194.81 405.167   5
   3  -7  12 7360.13 390.013  15
   3  -7  13 372.726 112.753   5
   3   7  13 222.391 118.889  11
   3  -7  14-41.9103 109.870   5
   3   7  14-41.4565 115.492  11
   3   7  15 983.400 182.545  11
   3   7  16 3099.50 301.648  11
   3   7  17 1344.73 200.295  11
   3   7  18 10514.4 476.722  11
   3   7  18 10674.1 482.023  16
   3   7  19 1852.31 196.259  11
   3   7  19 1548.98 187.445  16
  -3   8  22 294.034 114.082  16
  -3   8  22 165.472 99.5034  13
  -3   8  21 15819.8 571.369  16
  -3   8  21 15111.9 595.055  13
  -3   8  20 493.757 144.615  16
  -3   8  20 308.324 138.602  13
  -3   8  19 5340.42 378.089  16
  -3   8  19 4245.33 380.576  13
  -3  -8  18 50.5277 123.883  16
  -3   8  18 181.521 111.501  12
  -3   8  18-62.1420 119.677  11
  -3   8  18-53.8832 132.952  13
  -3   8  17 3891.59 375.234  13
  -3   8  17 4540.76 347.031  12
  -3   8  17 4666.70 375.601  11
  -3  -8  17 4180.33 363.324  16
  -3  -8  16 3825.44 371.590  13
  -3   8  16 2973.68 343.832  13
   3   8 -16 3079.61 278.986   9
  -3   8  16 4012.22 354.446  11
  -3   8  16 3548.27 320.063  12
  -3  -8  16 3494.24 335.529  16
  -3  -8  15 7422.42 483.943  13
  -3   8  15 7112.98 500.670  13
   3   8 -15 7020.39 395.357   9
  -3   8  15 6813.04 435.829  11
  -3   8  15 6516.79 420.391  12
  -3  -8  15 7928.30 476.185  16
   3   8 -14 4836.33 326.923   9
  -3  -8  14 6253.09 345.686   5
  -3  -8  14 5103.76 357.694   6
  -3   8  14 6131.61 374.104   6
   3   8 -13 6150.10 349.597   9
  -3  -8  13 6690.47 342.841   5
  -3   8  13 6793.75 378.416   6
  -3  -8  13 7075.39 397.343   6
   3   8 -12 3571.75 252.681   9
  -3  -8  12 3782.27 252.842   5
  -3   8  12 3856.65 274.520   6
  -3  -8  12 3405.43 271.801   6
   3   8 -11 323.557 90.7592   9
  -3  -8  11 310.112 84.9747   5
  -3   8  11 312.990 88.5756   6
  -3  -8  11 217.823 97.2108   6
   3   8 -10 2725.49 205.878   9
  -3  -8  10 2842.89 207.370   5
  -3  -8  10 2505.12 215.350   6
  -3   8  10 2769.86 214.050   6
   3   8  -9 4684.50 256.512   9
  -3  -8   9 5149.84 253.618   5
  -3   8   9 4908.77 265.100   6
  -3  -8   9 4840.53 271.898   6
   3   8  -8 2353.05 181.578   9
  -3  -8   8 2561.79 182.495   5
  -3  -8   8 2226.70 179.883   6
  -3   8   8 2497.54 181.482   6
   3   8  -7 427.514 91.7839   9
  -3   8   7 607.791 103.432   6
   3   8  -6 19.4622 63.1904   9
   3  -8  -6 90.9319 126.978   4
   3   8  -5 4812.94 223.496   9
  -3  -8   5 4081.31 396.546   4
   3  -8  -5 4780.93 400.329   4
   3  -8  -5 4670.53 286.056   2
   3   8  -4 77.1143 54.8853   9
   3  -8  -4 54.8072 69.4885   2
   3  -8  -4 19.1544 91.4068   4
   3   8  -3 75.2621 55.8528   9
  -3   8   3 164.629 108.568   3
   3  -8  -3 86.5051 79.2384   2
   3  -8  -3 105.171 70.8056   4
   3   8  -2 67.4759 63.1130   9
  -3   8   2 29.2628 60.7785   9
  -3   8   2 116.808 123.784   3
   3  -8  -2 124.643 93.2888   2
   3  -8  -2 38.7969 48.5068   4
   3   8  -1 594.863 95.3973   9
  -3   8   1 482.647 85.9614   9
  -3   8   1 518.065 155.941   3
   3  -8  -1 462.895 154.374   2
  -3   8   0 2471.93 152.648   9
   3   8   0 2336.92 158.370   9
  -3   8   0 1938.97 287.104   3
   3  -8   0 2091.67 279.217   2
  -3   8  -1 10345.4 295.649   9
   3   8   1 10634.6 320.967   9
  -3   8  -2 146.113 62.2087   9
   3   8   2 190.154 73.6797   9
  -3   8  -3 8199.98 264.116   9
   3  -8   3 8101.18 289.750   5
  -3   8  -4 5489.45 223.680   9
   3  -8   4 5349.01 250.102   5
   3  -8   5 8726.53 332.262   5
   3  -8   6 6895.10 265.059   7
   3  -8   6 6931.42 310.536   5
   3  -8   7 296.131 69.0095   7
   3  -8   7 221.142 87.0768   5
   3  -8   8 1574.18 175.622   5
   3  -8   9 13632.5 499.099   5
   3  -8  10 2197.50 219.517   5
   3  -8  11 19282.2 645.461   5
   3   8  12 186.181 102.719  11
   3   8  12 92.7171 88.5272  12
   3  -8  12 317.548 128.066   5
   3  -8  12 81.9008 97.1493  15
   3   8  13 4102.44 317.957  12
   3   8  13 3734.46 323.946  11
   3  -8  13 4296.71 331.310   5
   3  -8  13 3710.19 289.912  15
   3   8  14 200.541 118.965  11
   3   8  14 183.416 93.7364  12
   3   8  15 1763.81 233.688  11
   3   8  16-99.8613 111.247  11
   3   8  17-87.9291 113.485  11
   3   8  18-79.6675 96.3095  11
   3   8  18-73.5663 99.2775  16
   3   8  19 3775.23 260.958  11
   3   8  19 4069.68 277.598  16
  -3   9  22 9787.79 391.659  16
  -3   9  22 8795.48 372.577  13
  -3   9  21 5760.24 347.196  16
  -3   9  21 5678.68 362.937  13
  -3   9  20 11654.2 517.057  16
  -3   9  20 10243.3 526.247  13
  -3   9  19 9720.58 472.398  12
  -3   9  19 10305.7 507.667  16
  -3   9  19 9506.76 546.141  13
  -3   9  18 5118.53 422.225  13
  -3   9  18 5339.50 374.969  12
  -3   9  18 5414.03 388.062  11
  -3   9  17 76.4211 135.295  13
  -3   9  17 24.2028 132.426  12
  -3   9  17 103.303 120.356  11
  -3  -9  16 123.563 132.212  16
   3   9 -16-70.7236 124.770   9
  -3   9  16 90.7978 142.776  13
  -3   9  16 33.3345 99.3167  12
  -3   9  16 103.073 111.082  11
  -3   9  15 1993.71 280.891  13
   3   9 -15 2300.56 239.489   9
  -3   9  15 2457.14 278.209  12
  -3   9  15 2270.04 268.570  11
  -3  -9  15 2188.78 271.355  16
   3   9 -14 6020.54 366.830   9
  -3  -9  14 6620.28 364.421   5
  -3   9  14 6326.12 419.727  12
  -3  -9  14 6746.51 435.093  16
  -3  -9  13 5756.14 329.791   5
   3   9 -13 5386.75 337.736   9
  -3  -9  12 18826.6 598.290   6
  -3  -9  12 18258.0 561.372   5
   3   9 -12 18286.3 583.199   9
  -3  -9  11 21598.7 610.849   6
  -3  -9  11 20421.9 568.987   5
   3   9 -11 20540.0 590.283   9
  -3  -9  10 17268.8 519.733   6
  -3  -9  10 18185.3 515.736   5
   3   9 -10 16927.5 519.813   9
  -3  -9   9 7226.38 313.312   5
   3   9  -9 7082.69 326.476   9
  -3  -9   8 151.985 82.7615   5
   3   9  -8 73.4966 70.6602   9
   3   9  -7 1205.68 140.866   9
   3  -9  -6 7774.51 575.546   4
   3   9  -6 7771.77 306.282   9
   3  -9  -5 1219.32 212.247   4
   3   9  -5 1522.03 138.803   9
   3  -9  -4 753.050 131.695   2
   3   9  -4 830.196 109.816   9
  -3   9   3 4408.50 361.168   3
   3  -9  -3 4461.08 346.327   2
   3   9  -3 4279.27 219.309   9
  -3   9   2 347.566 135.551   3
   3  -9  -2 230.883 119.728   2
  -3   9   2 226.986 79.4758   9
   3   9  -2 224.424 77.5189   9
   3   9  -1 1308.06 129.736   9
  -3   9   1 1321.99 126.068   9
  -3   9   0 183.747 130.326   3
   3   9   0 225.965 83.0134   9
  -3   9   0 274.188 79.5091   9
   3   9   1 11129.9 348.726   9
  -3   9  -1 10411.6 314.915   9
  -3   9  -2 1550.08 130.473   9
   3   9   2 1798.88 155.140   9
   3  -9   3 931.753 120.404   5
  -3   9  -3 786.511 100.721   9
   3  -9   4 339.544 91.5529   5
  -3   9  -4 370.249 81.3860   9
   3  -9   5 9317.44 357.468   5
   3  -9   6 9307.15 373.835   5
   3  -9   7 11785.4 438.929   5
   3  -9   7 12077.7 371.892   7
   3  -9   8 24505.5 657.731   5
   3  -9   9 19626.2 616.388   5
   3  -9  10 36360.8 874.981   5
   3  -9  11 26263.1 772.928   5
   3   9  12 26332.2 786.655  12
   3   9  12 24135.5 775.760  11
   3  -9  12 25949.7 788.740   5
   3   9  13 3623.40 318.045  11
   3   9  13 4366.45 335.405  12
   3  -9  13 4436.14 342.287   5
   3  -9  13 4045.51 309.528  15
   3  -9  14 986.245 163.050  15
   3   9  14 1059.60 189.651  11
   3   9  14 1244.78 185.513  12
   3   9  15 1909.50 240.555  11
   3   9  15 2047.82 218.972  12
   3   9  16 2107.79 241.949  11
   3   9  17 9027.03 449.257  11
   3   9  18 7581.18 384.766  11
   3   9  18 7969.34 401.277  16
   3   9  19 8628.10 370.988  11
   3   9  19 9128.49 395.552  16
  -3  10  22 6462.78 305.299  16
  -3  10  21 4371.50 291.162  16
  -3  10  21 3819.22 276.653  13
  -3  10  20 2632.06 235.225  12
  -3  10  20 2937.38 268.679  16
  -3  10  20 2881.26 272.877  13
  -3  10  19 780.052 159.863  12
  -3  10  19 883.086 177.829  16
  -3  10  19 818.310 172.687  13
  -3  10  18 56.9821 109.912  13
  -3  10  18 40.2005 110.577  12
  -3  10  17-116.857 164.870  13
  -3  10  17 49.8114 95.1755  12
  -3  10  17 285.059 145.805  11
  -3  10  16 238.438 130.168  13
  -3  10  16-22.9338 126.047  11
  -3  10  16 205.219 125.165  12
   3  10 -16-9.26922 114.638   9
  -3  10  15 262.470 128.814  13
  -3  10  15 196.192 137.437  11
  -3  10  15 60.8238 107.589  12
   3  10 -15 138.486 100.067   9
  -3  10  14 9774.77 586.716  13
  -3  10  14 9648.10 519.247  12
  -3  10  14 9969.06 501.199  11
   3  10 -14 8488.59 445.109   9
  -3 -10  14 10112.6 463.797   5
   3  10 -13 434.868 122.724   9
  -3 -10  13 107.066 91.0872   5
   3  10 -12 2158.24 223.336   9
  -3 -10  12 2481.16 221.929   5
   3  10 -11 20.9123 80.5755   9
  -3 -10  11 64.4996 77.6063   5
   3  10 -10-104.950 90.0273   9
  -3 -10  10-36.5552 75.1816   5
   3  10  -9 194.953 83.1399   9
  -3 -10   9 133.952 80.0940   5
   3  10  -8 381.308 100.323   9
   3  10  -7 2308.53 191.066   9
   3  10  -6 262.002 94.8219   9
   3  10  -5 3944.32 230.026   9
   3  10  -4 1599.20 149.857   9
   3  10  -3-32.7354 70.2206   9
   3  10  -2 526.672 101.258   9
  -3  10   2 436.388 99.3751   9
  -3  10   2 348.581 144.513   3
   3  10  -1 2977.97 195.376   9
  -3  10   1 3018.13 189.968   9
  -3  10   1 3017.05 355.605   3
  -3  10   0 4155.62 219.381   9
   3  10   0 4325.41 229.876   9
   3  10   1 1081.01 131.114   9
  -3  10  -1 877.267 110.116   9
  -3  10  -2 82.5982 57.3005   9
   3  10   2 209.836 79.7064   9
  -3  10  -3 413.266 82.5614   9
   3 -10   3 627.467 106.229   5
  -3  10  -4 3736.00 205.792   9
   3 -10   4 3290.28 216.624   5
   3 -10   5 931.714 130.949   5
   3 -10   6 1810.88 182.200   5
   3 -10   7 866.836 142.095   5
   3 -10   7 729.551 112.933   7
   3 -10   8 1755.16 200.485   5
   3 -10   9 10388.7 463.916   5
   3 -10  10 6437.75 385.836   5
   3 -10  11 12586.1 549.279   5
   3  10  11 13515.9 564.017  11
   3  10  11 13226.1 554.634  12
   3  10  12 1567.45 208.814  11
   3  10  12 1600.97 209.852  12
   3 -10  12 1689.64 225.124   5
   3  10  13 348.037 123.339  11
   3  10  13 490.998 134.065  12
   3 -10  13 516.855 147.045   5
   3 -10  13 247.621 121.485  15
   3 -10  14 943.476 165.155  15
   3  10  14 752.215 155.915  11
   3  10  14 816.937 155.602  12
   3  10  15 3055.98 285.142  11
   3  10  15 3146.43 272.917  12
   3  10  16 1825.03 225.824  11
   3  10  16 1587.05 188.986  12
   3  10  17 1513.27 200.637  11
   3  10  18 6922.07 366.649  16
   3  10  18 6559.32 343.736  11
   3  10  19 377.412 94.9749  11
   3  10  19 336.341 106.145  16
  -3  11  21 6932.10 341.945  16
  -3  11  20 6907.52 368.308  12
  -3  11  20 8186.06 406.302  16
  -3  11  19 3744.47 299.172  12
  -3  11  19 3865.54 310.743  16
  -3  11  19 4126.24 337.327  13
  -3  11  18 2921.87 306.477  13
  -3  11  18 3076.26 291.461  12
  -3  11  17 533.283 178.620  13
  -3  11  17 610.037 156.313  11
  -3  11  17 292.103 105.593  12
  -3  11  16 5543.51 438.207  13
  -3  11  16 5724.90 390.705  11
  -3  11  16 6276.30 428.294  12
  -3  11  15 3071.17 332.087  13
  -3  11  15 2873.99 293.652  12
  -3  11  15 2674.28 273.048  11
   3  11 -15 2555.95 262.323   9
   3  11 -14 6.03927 106.041   9
  -3  11  14 91.4126 119.161  11
  -3  11  14 102.583 143.340  13
  -3  11  14 14.7294 99.2306  12
  -3 -11  14-130.146 104.316   5
  -3  11  13 30928.8 900.583  12
   3  11 -13 28521.8 801.887   9
  -3 -11  13 30862.2 798.183   5
   3  11 -12 3032.99 271.962   9
  -3 -11  12 3661.94 279.877   5
   3  11 -11 25056.2 706.469   9
  -3 -11  11 26145.7 693.722   5
   3  11 -10 16628.2 554.389   9
  -3 -11  10 16834.5 542.221   5
   3  11  -9 3649.73 261.271   9
  -3 -11   9 3991.59 262.482   5
   3  11  -8 10087.3 407.505   9
   3  11  -7 570.672 115.056   9
   3  11  -6 17376.7 504.781   9
   3  11  -5 3083.49 217.939   9
   3  11  -4 14253.5 442.704   9
   3  11  -3 1463.38 152.608   9
   3  11  -2 158.568 75.3136   9
  -3  11   2 62.2753 72.8960   9
   3  11  -1 388.644 96.4120   9
  -3  11   1 275.035 85.4464   9
  -3  11   0 386.208 86.3805   9
   3  11   0 443.769 98.0343   9
  -3  11  -1 9109.90 332.523   9
   3  11   1 9433.01 356.232   9
   3  11   2 10838.1 387.180   9
  -3  11  -2 11610.4 369.532   9
  -3  11  -3 4211.99 227.412   9
   3 -11   3 4266.64 249.793   5
  -3  11  -4 15603.7 437.766   9
   3 -11   4 16129.0 489.803   5
   3 -11   5 341.744 101.913   5
   3 -11   6 12254.4 464.092   5
   3 -11   7 14865.2 525.684   5
   3 -11   7 14702.3 450.290   7
   3 -11   8 4719.56 317.957   5
   3 -11   9 22328.6 697.694   5
   3 -11  10 235.037 122.644   5
   3  11  10-108.831 95.9083  12
   3 -11  11 28934.9 843.889   5
   3  11  11 28114.1 804.387  11
   3  11  11 29366.7 830.142  12
   3  11  12 1040.35 174.039  11
   3  11  12 816.459 160.449  12
   3 -11  12 778.678 157.323   5
   3 -11  13 7888.53 433.702  15
   3  11  13 8004.92 440.660  12
   3  11  13 7631.66 435.153  11
   3 -11  14 1352.98 193.655  15
   3  11  14 892.653 168.992  11
   3  11  14 1158.47 183.111  12
   3 -11  15 3076.22 260.319  15
   3  11  15 3046.53 274.575  11
   3  11  15 2824.31 258.974  12
   3  11  16 2287.67 221.878  12
   3  11  16 2107.37 238.200  11
   3  11  17 14379.5 519.722  11
   3  11  18 2147.57 214.393  16
   3  11  18 1921.74 184.850  11
  -3  12  21 608.709 113.277  16
  -3  12  20 1346.79 181.744  16
  -3  12  20 1477.08 178.770  12
  -3  12  19 38.1771 104.055  16
  -3  12  19 213.807 108.800  12
  -3  12  18 270.664 118.955  12
  -3  12  17 1397.09 210.351  12
  -3  12  16 2372.78 270.359  12
  -3  12  16 2100.05 238.424  11
  -3  12  15 477.843 154.343  12
  -3  12  15 644.197 146.469  11
   3  12 -15 565.681 164.006   9
   3  12 -14 6006.26 397.238   9
  -3 -12  14 6888.37 394.339   5
  -3  12  14 6953.09 440.178  12
   3  12 -13 2336.85 253.887   9
  -3 -12  13 1888.36 214.546   5
  -3  12  13 2401.97 265.257  12
   3  12 -12 122.966 98.0394   9
  -3 -12  12 173.599 84.2927   5
   3  12 -11 2166.55 222.472   9
  -3 -12  11 2200.84 219.246   5
   3  12 -10 1785.19 201.049   9
  -3 -12  10 1588.37 187.947   5
   3  12  -9 130.557 90.0479   9
  -3 -12   9 163.787 93.7091   5
   3  12  -8 5702.13 322.191   9
   3  12  -7 1259.59 160.328   9
   3  12  -6 386.861 101.303   9
   3  12  -5 667.759 120.685   9
   3  12  -4 57.1288 65.9819   9
   3  12  -3 867.973 129.131   9
   3  12  -2 56.7241 68.4315   9
  -3  12   2 237.510 97.9491   9
   3  12  -1 7075.73 321.721   9
  -3  12   1 7217.41 316.166   9
   3  12   0 6234.24 304.812   9
  -3  12   0 5616.77 279.338   9
  -3  12  -1 4259.50 245.804   9
   3  12   1 4958.14 273.032   9
   3  12   2 2969.96 217.727   9
  -3  12  -2 2722.84 195.235   9
  -3  12  -3 4860.25 256.588   9
   3 -12   3 4531.21 273.364   5
  -3  12  -4 256.665 87.0161   9
   3 -12   4 275.661 100.531   5
   3 -12   5 4098.10 276.789   5
   3 -12   6 1402.11 178.739   5
   3 -12   7 2193.44 226.639   5
   3 -12   8 1655.96 206.518   5
   3 -12   9 2772.66 270.686   5
   3  12  10 585.533 139.324  12
   3 -12  10 738.978 167.587   5
   3 -12  10 418.980 120.720  14
   3  12  11 343.686 100.992  11
   3  12  11 454.991 144.802  12
   3 -12  11 303.881 133.078   5
   3 -12  11 208.498 104.039  14
   3  12  12 417.669 127.282  11
   3  12  12 248.632 125.283  12
   3 -12  12 158.742 109.715   5
   3 -12  13 1920.26 230.277  15
   3  12  13 1769.85 218.536  11
   3  12  13 1944.30 237.429  12
   3 -12  14 2356.42 237.912  15
   3  12  14 2331.46 241.493  12
   3  12  14 2583.07 255.733  11
   3 -12  15 189.736 88.4765  15
   3  12  15 288.759 120.050  11
   3  12  15 104.459 90.5185  12
   3  12  16 7189.01 370.739  12
   3  12  16 7755.96 395.437  11
   3  12  17 1741.61 179.975  11
   3  12  17 1763.12 170.976  12
   3  12  18 9381.51 365.316  11
   3  12  18 10446.7 416.122  16
  -3  13  21 1979.98 158.222  12
  -3  13  21 2489.20 182.476  16
  -3  13  20 1113.84 149.020  12
  -3  13  20 1218.20 150.661  16
  -3  13  19 458.236 131.655  12
  -3  13  19 371.051 109.777  16
  -3  13  18 912.533 166.053  12
  -3  13  17 287.748 121.823  12
  -3  13  16 5246.74 384.057  12
  -3  13  15 550.628 142.397  12
   3  13 -14 6418.22 418.150   9
  -3 -13  14 7656.11 427.993   5
  -3  13  14 7536.44 459.274  12
  -3 -13  13 19213.9 664.837   5
  -3  13  13 20523.3 735.906  12
   3  13 -12-28.3381 90.7350   9
  -3 -13  12 106.523 105.572   5
  -3  13  12 286.301 126.755  12
   3  13 -11 18453.1 648.006   9
  -3 -13  11 20050.5 652.905   5
   3  13 -10 7014.97 395.898   9
  -3 -13  10 7618.94 395.093   5
   3  13  -9 11823.9 493.535   9
  -3 -13   9 11770.7 477.175   5
   3  13  -8 32953.0 790.797   9
   3  13  -7 8418.53 397.263   9
   3  13  -6 84225.1 1213.32   9
   3  13  -5 7854.02 367.973   9
   3  13  -4 65369.0 1024.92   9
   3  13  -3 170.048 91.4661   9
  -3  13   2 6050.82 311.957   9
   3  13  -2 5545.37 299.104   9
   3  13  -1 28.1620 71.7192   9
  -3  13   1 32.8623 85.7739   9
  -3  13   0 5839.91 297.929   9
   3  13   0 5513.06 299.314   9
   3  13   1 1030.91 148.154   9
  -3  13  -1 907.849 131.644   9
  -3  13  -2 63426.5 938.888   9
   3  13   2 60511.7 999.104   9
  -3  13  -3 3269.60 229.443   9
  -3  13  -4 75001.1 1040.11   9
   3 -13   4 73517.6 1141.94   5
   3 -13   5 1901.88 207.830   5
   3 -13   6 32651.1 812.319   5
   3 -13   7 2316.34 242.127   5
   3 -13   8 843.588 171.704   5
   3  13   9 2083.06 220.495  12
   3 -13   9 2179.09 243.418   5
   3 -13   9 1897.60 234.966  14
   3  13  10 1744.90 216.569  12
   3 -13  10 1971.14 238.458   5
   3 -13  10 1207.82 186.900  14
   3  13  11 437.906 131.399  12
   3 -13  11 154.875 97.8774   5
   3 -13  11 209.534 118.095  14
   3 -13  12 2299.57 257.022  14
   3  13  12 2581.69 260.031  12
   3  13  12 2538.52 247.210  11
   3  13  13 114.814 114.019  12
   3  13  13 226.264 112.873  11
   3  13  14 2661.64 255.698  12
   3  13  14 3066.10 266.900  11
   3 -13  14 2532.01 248.649  15
   3  13  15 3255.70 266.425  12
   3  13  15 3532.43 272.897  11
   3 -13  15 3236.15 260.748  15
   3  13  16 449.038 106.601  12
   3  13  16 433.816 115.616  11
   3  13  17 4365.24 257.182  12
   3  13  17 4587.46 268.011  11
   3  13  18 220.768 86.0519  16
  -3  14  20 414.916 103.788  16
  -3  14  20 484.033 103.107  12
  -3  14  19 975.267 154.131  16
  -3  14  19 487.763 123.413  12
  -3  14  18 34.9552 88.0126  12
  -3  14  17 61.1841 96.7805  12
  -3  14  16 307.936 121.033  12
  -3  14  15 2453.74 267.799  12
  -3 -14  14 620.787 128.059   5
  -3  14  14 560.901 149.045  12
   3  14 -13 57.5521 101.000   9
  -3 -14  13 8.43649 90.8842   5
  -3  14  13 89.2215 100.003  12
   3  14 -12 1427.15 214.990   9
  -3 -14  12 2084.69 234.196   5
  -3  14  12 2024.22 243.885  12
   3  14 -11 220.349 124.003   9
  -3 -14  11 85.9867 83.0359   5
  -3  14  11 105.581 88.6227  12
   3  14 -10 4469.49 328.265   9
  -3 -14  10 4388.41 315.488   5
   3  14  -9 4216.14 315.349   9
  -3 -14   9 4611.38 313.874   5
   3  14  -8 457.931 125.483   9
   3  14  -7 7435.98 389.488   9
   3  14  -6 4726.56 306.895   9
   3  14  -5 3857.60 271.030   9
   3  14  -4 3306.41 250.653   9
   3  14  -3 1832.90 190.986   9
   3  14  -2 2698.53 223.812   9
  -3  14   1 1390.60 166.422   9
   3  14  -1 1386.79 164.650   9
  -3  14   0 6638.17 326.828   9
   3  14   0 6767.20 342.037   9
   3  14   1 179.489 73.3158   9
  -3  14  -1 119.771 76.4618   9
  -3  14  -2 2528.40 211.003   9
   3  14   2 2150.17 207.824   9
  -3  14  -3 198.207 94.3690   9
   3 -14   3-29.8561 91.0174   5
   3 -14   4 766.875 146.422   5
   3 -14   5 32.7505 108.785   5
   3 -14   6 23.1843 90.9421   5
   3 -14   7 269.104 122.299   5
   3 -14   8 744.108 172.155  14
   3  14   8 772.608 153.853  12
   3 -14   8 1255.19 195.880   5
   3  14   9 6063.16 379.292  12
   3 -14   9 5327.46 380.905   5
   3 -14   9 4949.89 376.414  14
   3  14  10 10603.2 502.852  12
   3 -14  10 10833.4 540.726   5
   3 -14  10 11380.6 560.284  14
   3  14  11 5779.10 379.491  12
   3 -14  11 6592.84 431.452   5
   3 -14  11 5822.69 403.744  14
   3 -14  12 12371.0 567.755  14
   3  14  12 11917.5 536.377  12
   3  14  13 3503.48 296.476  12
   3 -14  14 7264.30 399.207  15
   3  14  14 7815.12 393.310  11
   3  14  14 7478.88 408.384  12
   3 -14  15-127.146 101.161  15
   3  14  15-149.547 104.481  11
   3  14  15-166.734 110.071  12
   3  14  16 3325.15 242.307  12
   3  14  16 3410.66 237.983  11
   3  14  17 271.816 86.4309  11
   3  14  17 36.3614 66.1810  12
  -3  15  20 383.799 93.4908  12
  -3  15  19 157.182 86.4828  12
  -3  15  19-56.3794 99.7453  16
  -3  15  18 140.237 83.4766  12
  -3  15  17 1134.73 177.698  12
  -3  15  16 620.284 130.305  12
  -3  15  15 11767.0 553.406  12
  -3  15  14 924.913 175.386  12
  -3  15  13 7593.61 448.642  12
   3  15 -13 6752.72 439.217   9
  -3  15  12 4469.86 346.162  12
  -3 -15  12 4542.82 345.856   5
   3  15 -12 4890.18 370.337   9
  -3  15  11 69.4605 108.531  12
  -3 -15  11-10.0076 101.792   5
   3  15 -11-2.07716 108.373   9
  -3  15  10 12762.7 550.290  12
  -3 -15  10 12750.7 541.656   5
   3  15 -10 13274.4 571.767   9
  -3 -15   9 9210.19 455.278   5
   3  15  -9 9079.73 465.430   9
   3  15  -8 23276.8 723.312   9
   3  15  -7 35967.9 873.637   9
   3  15  -6 38831.5 891.820   9
   3  15  -5 36580.0 846.170   9
   3  15  -4 39413.3 867.420   9
   3  15  -3 12841.8 491.157   9
   3  15  -2 1453.94 170.348   9
  -3  15   1 30.8881 79.4021   9
   3  15  -1-17.3316 77.5218   9
   3  15   0 3936.71 278.227   9
  -3  15   0 3639.92 256.477   9
  -3  15  -1 30009.4 711.966   9
   3  15   1 31105.3 768.802   9
  -3  15  -2 15651.6 517.066   9
   3  15   2 15132.2 547.014   9
   3 -15   3 49153.0 972.679   5
  -3  15  -3 47683.5 893.708   9
   3 -15   4 44606.4 960.638   5
   3 -15   5 27115.0 771.254   5
   3 -15   6 30627.8 840.024   5
   3 -15   7 6041.51 416.988  14
   3 -15   7 6245.99 402.798   5
   3  15   7 6111.75 371.693  12
   3 -15   8 9640.08 530.261  14
   3  15   8 9900.35 477.899  12
   3 -15   8 9633.98 508.907   5
   3  15   9 1184.62 173.157  12
   3 -15   9 882.110 172.120   5
   3 -15   9 561.931 154.756  14
   3  15  10 226.036 108.162  12
   3 -15  10 104.560 116.146   5
   3 -15  10 15.1995 116.980  14
   3 -15  11 1133.88 191.453  14
   3  15  11 1018.18 170.587  12
   3 -15  12 2124.00 249.783  14
   3  15  12 2614.42 263.271  12
   3  15  13 2036.10 228.218  12
   3  15  14 543.781 129.460  12
   3 -15  14 648.592 138.719  15
   3  15  15 301.580 104.815  12
   3 -15  15 130.468 81.3693  15
   3  15  16 3324.43 235.198  12
   3 -15  16 3162.61 212.054  15
   3  15  17 976.882 121.741  12
  -3  16  19 81.4285 70.6558  12
  -3  16  18 798.434 137.724  12
  -3  16  17 1561.72 196.846  12
  -3  16  16 2747.81 265.593  12
  -3  16  15 125.629 111.672  12
  -3  16  14 7769.10 453.203  12
  -3  16  13 768.554 175.577  12
   3  16 -12 962.971 186.161   9
  -3  16  12 956.076 180.026  12
  -3 -16  12 972.506 182.488   5
   3  16 -11 151.121 114.340   9
  -3  16  11 298.044 111.474  12
  -3 -16  11 133.428 98.0400   5
  -3 -16  11 128.183 83.2781  14
   3  16 -10 315.431 114.882   9
  -3  16  10 550.354 132.358  12
  -3 -16  10 354.729 121.819   5
  -3 -16  10 285.789 127.597  14
   3  16  -9 358.360 132.417   9
  -3  16   9 262.898 116.524  12
  -3 -16   9 362.773 125.398   5
  -3 -16   9 62.7905 104.268  14
   3  16  -8 6504.10 397.827   9
   3  16  -7 18.0855 85.3721   9
   3  16  -6 14519.6 567.441   9
   3  16  -5 1337.03 179.577   9
   3  16  -4 442.722 123.147   9
   3  16  -3 3124.22 258.777   9
   3  16  -2 228.718 100.248   9
   3  16  -1 442.297 115.380   9
  -3  16   0 16437.8 554.393   9
   3  16   0 16191.5 574.510   9
  -3  16  -1 588.745 124.935   9
   3  16   1 338.416 111.771   9
  -3  16  -2 5698.31 327.441   9
  -3  16  -3 263.215 98.5810   9
   3 -16   3-82.4269 113.859   5
   3 -16   4 919.923 161.876   5
   3 -16   5 4860.62 337.690   5
   3  16   6 1641.58 195.537  12
   3 -16   6 1717.05 215.727   5
   3 -16   6 2005.25 258.414  14
   3  16   7 2473.43 248.440  12
   3 -16   7 2135.57 250.881   5
   3 -16   7 2044.07 261.742  14
   3  16   8 41.0409 88.7658  12
   3 -16   8 242.578 127.915   5
   3 -16   8 131.127 124.657  14
   3  16   9-91.9859 111.620  12
   3 -16   9 30.1816 124.256   5
   3 -16   9 28.9850 102.490  14
   3 -16  10 19564.5 745.548  14
   3  16  10 18813.5 664.061  12
   3 -16  11 72.0872 119.665  14
   3  16  11 275.964 114.682  12
   3  16  12 16659.4 614.971  12
   3 -16  12 16739.0 642.768  14
   3  16  13 79.5789 104.161  12
   3  16  14 5311.66 326.988  12
   3 -16  14 5131.97 318.184  15
   3  16  15 1106.62 150.280  12
   3 -16  15 777.186 124.070  15
   3  16  16 976.280 131.734  12
   3 -16  16 995.392 123.378  15
  -3  17  19 32.4851 64.7315  12
  -3  17  18 104.883 82.3565  12
  -3  17  17 2037.36 210.797  12
  -3  17  16 2904.86 257.220  12
  -3  17  15 1845.12 220.926  12
  -3  17  14 11662.7 537.939  12
  -3  17  13 2513.53 266.767  12
  -3  17  12 16447.0 641.125  12
   3  17 -11 139.654 113.005   9
  -3 -17  11 384.796 149.175  14
  -3  17  11 602.154 131.952  12
  -3 -17  11 246.365 112.415   5
  -3 -17  10 10998.2 535.832  14
   3  17 -10 10210.7 525.507   9
  -3  17  10 9633.57 485.009  12
  -3 -17  10 10750.9 517.935   5
   3  17  -9 4615.77 352.116   9
  -3  17   9 5045.47 341.219  12
  -3 -17   9 5422.57 367.000   5
  -3 -17   9 5124.52 370.331  14
   3  17  -8 2976.40 285.025   9
  -3  17   8 2488.26 240.866  12
  -3 -17   8 2777.41 264.803   5
  -3 -17   8 2641.18 274.328  14
  -3 -17   7 25902.7 811.111  14
   3  17  -7 23665.8 755.132   9
   3  17  -6 2266.17 243.644   9
   3  17  -5 26656.7 775.602   9
   3  17  -4 845.366 163.457   9
   3  17  -3 18562.2 636.864   9
   3  17  -2 1798.66 209.465   9
   3  17  -1 71.3422 90.8589   9
  -3  17   0 918.968 156.349   9
   3  17   0 1153.95 176.951   9
  -3  17  -1 24198.0 696.943   9
   3  17   1 24181.8 736.176   9
  -3  17  -2 380.229 113.361   9
   3 -17   3 43481.7 974.411   5
   3 -17   4 1698.09 215.962   5
   3 -17   4 1656.25 226.535  14
   3 -17   5 22343.8 795.565  14
   3 -17   5 23585.6 751.958   5
   3  17   5 24325.9 709.064  12
   3 -17   6 4261.34 364.694  14
   3  17   6 3890.99 296.125  12
   3 -17   6 3133.96 292.191   5
   3  17   7 881.658 154.929  12
   3 -17   7 928.122 189.778  14
   3 -17   8 9191.45 525.894  14
   3 -17   8 9229.34 505.151   5
   3  17   8 9002.31 456.628  12
   3 -17   9 3874.05 337.793  14
   3  17   9 3541.44 290.925  12
   3 -17  10 2380.96 268.935  14
   3  17  10 2380.95 244.651  12
   3 -17  11 11720.0 556.358  14
   3  17  11 11465.8 509.601  12
   3 -17  12 233.762 114.600  14
   3  17  12 440.025 122.102  12
   3  17  13 2027.93 213.271  12
   3  17  14 1213.02 163.831  12
   3 -17  14 814.139 135.818  15
   3  17  15 63.9157 78.9360  12
   3 -17  15-24.7141 91.5384  15
   3  17  16 4917.25 253.408  12
   3 -17  16 4297.60 213.134  15
  -3  18  18 3279.00 226.741  12
  -3  18  17 2428.52 215.179  12
  -3  18  16 3914.21 287.155  12
  -3  18  15 9696.83 465.268  12
  -3  18  14 8778.16 456.079  12
  -3  18  13 15310.7 605.268  12
  -3  18  12 7981.44 443.421  12
  -3 -18  12 7778.49 440.649  14
  -3  18  11 5090.05 358.467  12
  -3 -18  11 5141.21 368.843  14
  -3 -18  10 3784.82 330.918  14
   3  18 -10 3952.76 334.340   9
  -3  18  10 4078.18 318.157  12
  -3 -18  10 4291.35 330.852   5
   3  18  -9-130.409 114.806   9
  -3  18   9 95.0482 92.2546  12
  -3 -18   9-20.8190 92.7028   5
  -3 -18   9 17.0228 104.938  14
   3  18  -8 1863.42 229.793   9
  -3  18   8 2628.00 253.834  12
  -3 -18   8 2849.85 275.714   5
  -3 -18   8 2559.33 276.665  14
   3  18  -7 4899.46 358.307   9
  -3 -18   7 4659.61 356.359  14
   3  18  -6 309.016 92.0031   9
  -3 -18   6 331.851 90.6756  14
   3  18  -5 2711.61 266.859   9
  -3 -18   5 2112.12 244.103  14
   3  18  -4-76.3408 111.217   9
   3  18  -3 31.3355 92.5510   9
   3  18  -2 369.102 134.176   9
   3  18  -1 3501.55 291.266   9
   3  18   0 8098.98 441.727   9
   3  18   1 125.724 110.577   9
  -3  18  -1 304.885 102.741   9
   3 -18   2 11220.1 544.239  14
  -3  18  -2 10497.0 477.780   9
   3 -18   3 1051.81 179.195   5
  -3 -18  -3 1054.66 180.117  14
   3 -18   3 952.423 190.224  14
   3 -18   4 7443.09 461.582  14
   3  18   4 8198.58 409.488  12
   3 -18   4 8530.50 458.200   5
   3  18   5 264.444 114.398  12
   3 -18   5 305.139 122.918   5
   3 -18   5 271.965 134.266  14
   3  18   6 2218.13 233.209  12
   3 -18   6 1955.02 241.405   5
   3 -18   6 2180.39 269.369  14
   3  18   7 485.691 124.087  12
   3 -18   7 446.732 131.007   5
   3 -18   7 278.262 145.616  14
   3 -18   8 157.540 116.844  14
   3  18   8 281.455 117.361  12
   3 -18   9 2542.04 285.473  14
   3  18   9 2913.40 269.298  12
   3 -18  10 1467.69 217.967  14
   3  18  10 1753.82 213.823  12
   3 -18  11 5329.45 369.897  14
   3  18  11 5826.80 359.557  12
   3 -18  12 477.727 140.809  14
   3  18  12 554.775 134.132  12
   3 -18  13 1837.09 196.576  15
   3  18  13 1675.88 188.004  12
   3 -18  14 659.610 118.851  15
   3  18  14 871.903 134.760  12
   3 -18  15-84.9269 82.3958  15
   3  18  15 145.238 78.6708  12
  -3  19  17 618.705 117.702  12
  -3  19  16 425.106 109.686  12
  -3  19  15 2013.22 208.674  12
  -3  19  14 6674.79 385.206  12
  -3  19  13 1058.43 174.148  12
  -3 -19  12 14987.1 591.141  14
  -3  19  12 14522.0 581.914  12
  -3 -19  11 155.980 119.490  14
  -3  19  11 124.614 94.3741  12
  -3  19  10 13031.7 548.926  12
  -3 -19  10 12758.5 577.305  14
  -3  19   9 22.6845 91.1446  12
  -3 -19   9 212.941 119.326   5
  -3 -19   9 30.2173 97.3086  14
   3  19  -8 1983.10 241.459   9
  -3 -19   8 2071.10 238.804   5
  -3 -19   8 1749.10 229.240  14
   3  19  -7-222.531 128.493   9
  -3 -19   7-438.904 144.418  14
   3  19  -6 314.400 116.941   9
  -3 -19   6 383.934 135.737  14
   3  19  -5-41.4302 108.217   9
  -3 -19   5 53.4740 96.4200  14
   3  19  -4 5700.45 384.993   9
  -3 -19   4 5167.76 380.974  14
   3  19  -3 570.035 152.735   9
  -3 -19   3 535.800 163.517  14
   3  19  -2 688.530 145.421   9
   3 -19  -2 848.796 166.051  14
  -3 -19   2 544.847 142.937  14
   3  19  -1 426.738 126.035   9
   3 -19  -1 405.095 129.234  14
  -3 -19   1 614.227 197.823  14
   3  19   0 1776.67 222.997   9
   3 -19   0 1304.91 197.810  14
  -3 -19   0 1448.39 210.865  14
   3 -19   1 968.206 178.921  14
  -3 -19  -1 1236.72 197.035  14
   3 -19   2 295.422 128.833   5
  -3 -19  -2 346.010 130.408  14
   3 -19   2 382.874 128.131  14
   3 -19   3 159.130 105.044   5
  -3 -19  -3-29.1133 99.2730  14
   3 -19   3 98.5485 112.910  14
   3 -19   4-221.815 132.165   5
   3 -19   4 127.344 114.090  14
   3  19   5-0.24117 93.6902  12
   3 -19   5 55.1996 95.4143   5
   3 -19   5-23.9539 105.871  14
   3 -19   6 11539.8 583.579  14
   3  19   6 12263.8 513.705  12
   3 -19   6 11221.6 544.590   5
   3 -19   7 593.528 165.565  14
   3  19   7 571.862 145.389  12
   3 -19   8 24546.0 827.192  14
   3  19   8 25820.3 748.887  12
   3 -19   9 1282.87 207.671  14
   3  19   9 1421.51 196.563  12
   3 -19  10 24327.7 783.189  14
   3  19  10 24376.0 715.467  12
   3 -19  11 3218.61 286.043  14
   3  19  11 3669.89 277.426  12
   3 -19  12 7707.27 401.375  14
   3  19  12 8474.85 400.291  12
   3 -19  13 84.8119 87.6771  15
   3  19  13 177.632 91.8426  12
   3 -19  14 86.0722 75.8072  15
   3  19  14 156.427 80.8001  12
  -3  20  17 771.110 117.095  12
  -3  20  16 1162.30 151.262  12
  -3  20  15 4452.21 289.062  12
  -3  20  14 227.180 95.6076  12
  -3  20  13 3854.21 291.921  12
  -3 -20  12 1394.68 196.129  14
  -3  20  12 1537.51 199.820  12
  -3 -20  11 315.321 121.479  14
  -3  20  11 393.519 122.286  12
  -3 -20  10 1128.54 187.440  14
  -3  20  10 1081.37 174.338  12
  -3 -20   9 270.108 121.071  14
  -3  20   9 42.7783 94.7925  12
  -3 -20   8 3102.67 302.056  14
   3  20  -7 204.145 94.5360   9
  -3 -20   7 184.572 112.654  14
   3  20  -6 361.383 139.548   9
  -3 -20   6 397.267 144.620  14
   3  20  -5-63.6583 90.5946   9
  -3 -20   5 19.9777 101.785  14
   3  20  -4 2906.00 291.649   9
  -3 -20   4 2733.38 283.363  14
   3  20  -3-129.805 119.674   9
  -3 -20   3 127.390 101.591  14
   3 -20  -2 4944.18 361.718  14
   3  20  -2 4839.47 359.509   9
  -3 -20   2 4777.16 369.208  14
   3  20  -1 114.091 100.126   9
   3 -20  -1 260.206 118.116  14
  -3 -20   1 200.486 110.617  14
   3 -20   0 657.478 165.143  14
  -3 -20   0 758.683 157.631  14
  -3 -20  -1-72.3167 118.950  14
   3 -20   1 45.4711 107.898  14
   3 -20   2 922.951 171.608   5
   3 -20   2 774.230 167.871  14
  -3 -20  -2 1277.77 201.365  14
   3 -20   3-20.6450 96.5016   5
   3 -20   3 79.1979 94.6989  14
  -3 -20  -3-58.1444 105.613  14
   3 -20   4 589.386 108.933   5
   3 -20   4 754.251 179.597  14
   3 -20   5 447.890 148.078  14
   3  20   5 565.718 129.737  12
   3 -20   6 11.6365 104.610  14
   3  20   6 343.908 120.670  12
   3 -20   7 10.5246 106.370  14
   3  20   7-98.8962 89.0178  12
   3 -20   8 277.794 122.613  14
   3  20   8 662.812 146.627  12
   3 -20   9 9.04244 99.0753  14
   3  20   9 93.1629 93.7366  12
   3 -20  10 467.080 126.405  14
   3  20  10 772.921 139.312  12
   3 -20  11 1304.16 186.583  14
   3  20  11 1102.94 159.848  12
   3  20  12 1626.17 177.097  12
   3 -20  13 2358.35 195.620  15
   3  20  13 3120.51 223.975  12
   3 -20  14-96.1153 83.2008  15
   3  20  14-106.105 69.8944  12
  -3  21  16 1686.37 165.551  12
  -3  21  15 3393.87 237.281  12
  -3  21  14-21.7243 82.6843  12
  -3  21  13 4482.25 298.277  12
  -3 -21  12 1545.55 194.513  14
  -3  21  12 1596.43 194.364  12
  -3 -21  11 729.475 153.510  14
  -3  21  11 870.615 152.595  12
  -3 -21  10 5219.42 363.537  14
  -3  21  10 5459.25 345.729  12
  -3 -21   9 368.880 127.306  14
  -3 -21   8 13143.2 585.323  14
  -3 -21   7 10765.6 539.933  14
  -3 -21   6 9229.29 504.444  14
  -3 -21   5 21363.3 760.209  14
   3  21  -4 4390.79 348.112   9
  -3 -21   4 4359.00 356.003  14
   3  21  -3 5835.96 403.062   9
  -3 -21   3 6211.64 415.330  14
   3  21  -2 177.224 120.958   9
   3 -21  -2 14.4841 116.952  14
  -3 -21   2 157.805 124.469  14
   3 -21  -1 4712.22 344.326  14
   3  21  -1 5066.61 373.566   9
  -3 -21   1 4043.75 341.407  14
   3 -21   0 356.982 118.613  14
  -3 -21   0 595.635 157.526  14
  -3 -21  -1 8839.57 485.805  14
   3 -21   1 8675.38 452.731   5
   3 -21   1 8814.99 484.550  14
   3 -21   2 12003.1 571.529  14
  -3 -21  -2 11218.4 540.369  14
   3 -21   3 5433.63 395.051  14
  -3 -21  -3 5283.73 370.153  14
   3 -21   4 7115.72 449.542  14
   3 -21   5 2840.54 294.692  14
   3 -21   6 9259.67 510.593  14
   3  21   6 10197.5 451.131  12
   3 -21   7 28.7802 122.706  14
   3  21   7 238.524 93.6950  12
   3 -21   8 10340.5 511.866  14
   3  21   8 10785.2 462.423  12
   3 -21   9 7822.96 432.345  14
   3  21   9 7702.80 385.044  12
   3 -21  10 10122.1 467.328  14
   3  21  10 10481.9 433.478  12
   3 -21  11 13723.4 510.014  14
   3  21  11 14384.0 485.912  12
   3  21  12 4331.43 256.893  12
   3 -21  13 2806.15 195.864  15
   3  21  13 3027.71 200.789  12
  -3  22  15 2422.25 182.899  12
  -3  22  14-99.7319 79.3334  12
  -3 -22  13 2813.27 217.314  14
  -3  22  13 2964.05 231.343  12
  -3 -22  12 96.6728 95.9605  14
  -3  22  12 39.7556 82.8633  12
  -3 -22  11 1243.35 182.536  14
  -3  22  11 1215.76 165.027  12
  -3 -22  10 10.3981 102.711  14
  -3 -22   9 760.263 155.762  14
  -3 -22   8 95.1468 107.705  14
  -3 -22   7 74.9088 104.034  14
  -3 -22   6 199.188 112.882  14
  -3 -22   5 1192.46 196.089  14
  -3 -22   4 1527.53 220.230  14
  -3 -22   3 1481.01 223.232  14
   3 -22  -2 15344.6 604.992  14
  -3 -22   2 14433.4 622.715  14
   3 -22  -1 463.326 133.239  14
  -3 -22   1 382.885 137.911  14
   3 -22   0 1087.09 187.731  14
  -3 -22   0 1299.79 200.310  14
   3 -22   1 2595.82 276.290  14
  -3 -22  -1 1857.05 238.691  14
   3 -22   2 913.848 181.812  14
  -3 -22  -2 762.391 163.694  14
   3 -22   3 4068.13 338.079  14
  -3 -22  -3 3650.05 303.737  14
   3 -22   4 42.3581 136.534  14
   3 -22   5 1516.73 219.799  14
   3 -22   6 2390.05 260.558  14
   3 -22   7 708.507 150.301  14
   3  22   7 1015.31 150.256  12
   3 -22   8 680.414 150.267  14
   3  22   8 860.114 137.170  12
   3 -22   9-90.5773 106.673  14
   3  22   9-38.2629 86.0364  12
   3 -22  10 392.695 112.188  14
   3  22  10 360.569 104.161  12
   3 -22  11 113.308 85.1471  14
   3  22  11 69.2960 70.1756  12
   3 -22  12 180.707 73.0262  15
   3  22  12 233.016 76.3815  12
  -3  23  14 1875.65 159.259  12
  -3 -23  13 889.553 119.406  14
  -3  23  13 996.639 133.998  12
  -3 -23  12 106.826 88.1781  14
  -3  23  12-4.94805 71.4101  12
  -3 -23  11 606.880 122.278  14
  -3 -23  10 11982.2 497.294  14
  -3 -23   9 93.3873 97.1553  14
  -3 -23   8 29228.7 822.059  14
  -3 -23   7 1712.80 229.969  14
  -3 -23   6 34725.1 922.304  14
  -3 -23   5 5849.73 395.232  14
  -3 -23   4 29271.7 860.999  14
  -3 -23   3 191.785 129.942  14
   3 -23  -2 3969.90 306.789  14
  -3 -23   2 3670.72 318.786  14
   3 -23  -1 3824.02 319.330  14
  -3 -23   1 3689.53 313.000  14
   3 -23   0 10526.4 508.644  14
  -3 -23   0 10713.2 521.381  14
   3 -23   1 6943.34 421.603  14
  -3 -23  -1 7205.21 425.025  14
   3 -23   2 32010.1 893.008  14
  -3 -23  -2 31339.7 853.612  14
   3 -23   3 2843.51 283.823  14
  -3 -23  -3 3054.10 276.726  14
   3 -23   4 22792.4 749.948  14
   3 -23   5 1487.96 213.875  14
   3 -23   6 9985.18 487.204  14
   3 -23   7-12.1941 96.1873  14
   3 -23   8 1130.07 172.133  14
   3  23   8 1177.46 148.587  12
   3 -23   9 2957.29 244.287  14
   3  23   9 3563.02 230.112  12
   3 -23  10 326.559 100.544  14
   3  23  10 421.090 92.2367  12
   3  23  11 3595.06 208.343  12
  -3  24  13 5362.63 242.436  12
  -3 -24  12 1089.94 132.716  14
  -3 -24  11 2045.60 197.514  14
  -3 -24  10 1017.31 151.381  14
  -3 -24   9 82.9277 86.8406  14
  -3 -24   8 273.149 113.697  14
  -3 -24   7-67.6009 115.423  14
  -3 -24   6 708.432 153.282  14
  -3 -24   5 373.960 128.775  14
  -3 -24   4 2286.70 250.729  14
  -3 -24   3 675.766 147.746  14
   3 -24  -2 10693.6 473.386  14
  -3 -24   2 10090.9 494.116  14
  -3 -24   1 177.493 121.917  14
   3 -24  -1 266.391 104.472  14
   3 -24   0 5228.96 352.236  14
  -3 -24   0 5166.99 355.693  14
   3 -24   1 3469.40 294.570  14
  -3 -24  -1 3623.26 301.342  14
   3 -24   2 2553.12 259.698  14
  -3 -24  -2 2088.30 224.409  14
   3 -24   3 3650.67 304.376  14
  -3 -24  -3 3151.19 262.721  14
   3 -24   4 673.366 153.121  14
   3 -24   5 6775.84 388.541  14
   3 -24   6 18.2076 90.5088  14
   3 -24   7 4362.69 298.482  14
   3 -24   8 505.356 121.155  14
   3 -24   9 69.0156 78.2649  14
   3  24   9 4.49109 61.0681  12
   3 -24  10 2164.61 180.445  14
   3  24  10 2263.49 159.108  12
  -3 -25  11 234.476 75.8812  14
  -3 -25  10 3403.76 234.412  14
  -3 -25   9 2460.88 217.166  14
   3 -25  -8 18111.7 515.295  18
  -3 -25   8 17856.1 576.604  14
   3 -25  -7 5970.11 304.098  18
  -3 -25   7 6503.00 363.695  14
   3 -25  -6 23271.2 588.944  18
  -3 -25   6 24020.4 700.017  14
  -3 -25   5 1385.06 193.500  14
  -3 -25   4 10643.9 485.247  14
  -3 -25   3 2531.95 246.603  14
  -3 -25   2 1157.17 174.204  14
   3 -25  -1 38.3179 91.4110  14
  -3 -25   1 36.8565 93.9371  14
  -3 -25   0 2925.94 256.057  14
   3 -25   0 3188.23 264.550  14
  -3 -25  -1 1291.22 177.463  14
   3 -25   1 1274.01 174.300  14
  -3 -25  -2 18102.0 589.086  14
   3 -25   2 18177.0 612.649  14
   3 -25   3 930.452 163.834  14
  -3 -25  -3 1010.36 154.061  14
   3 -25   4 29155.1 759.415  14
   3 -25   5 37.9034 87.7711  14
   3 -25   6 10921.9 447.684  14
   3 -25   7 1528.25 169.727  14
   3 -25   8 376.431 95.8966  14
   3 -25   9 3558.48 219.248  14
   3 -26 -10 1465.60 132.123  18
  -3 -26  10 1480.53 146.606  14
  -3 -26   9 1168.23 142.857  14
   3 -26  -9 1004.10 116.531  18
  -3 -26   8 428.402 100.458  14
   3 -26  -8 292.485 76.3590  18
  -3 -26   7 540.771 117.265  14
   3 -26  -7 730.860 103.154  18
  -3 -26   6 6579.40 347.000  14
  -3 -26   5 378.055 114.735  14
  -3 -26   4 6173.63 348.148  14
  -3 -26   3 2153.95 219.778  14
  -3 -26   2 547.112 134.550  14
  -3 -26   1 777.974 151.044  14
   3 -26  -1 1000.54 146.334  14
  -3 -26   0 2042.37 206.980  14
   3 -26   0 2139.90 208.980  14
   3 -26   1 363.246 104.247  14
  -3 -26  -1 400.730 116.108  14
  -3 -26  -2 4102.13 265.188  14
   3 -26   2 3283.61 254.361  14
   3 -26   3 76.2711 83.7696  14
   3 -26   4 2015.32 201.057  14
   3 -26   5-26.9796 82.9013  14
   3 -26   6-80.1773 85.4700  14
   3 -26   7 72.3562 70.4342  14
  -3 -27   8 3929.49 230.255  14
  -3 -27   7 4376.88 251.326  14
  -3 -27   6 2769.90 211.971  14
  -3 -27   5 3654.61 247.259  14
  -3 -27   4 476.115 110.598  14
  -3 -27   3 145.800 79.5005  14
  -3 -27   2 455.724 109.175  14
  -3 -27   1 497.361 113.958  14
  -3 -27   0 237.383 88.3130  14
   3 -27   0-22.9043 73.6229  14
   3 -27   1 2621.58 205.530  14
  -3 -27  -1 2427.98 194.540  14
  -3 -27  -2 752.985 114.865  14
   3 -27   2 988.026 142.032  14
   3 -27   3 7896.77 343.197  14
   3 -27   4 4667.61 263.390  14
   3 -27   5 2530.97 192.179  14
  -3 -28   5 13.6793 64.8166  14
  -3 -28   4 8081.83 328.422  14
  -3 -28   3 1027.63 131.281  14
  -3 -28   2 2662.55 193.613  14
  -3 -28   1 709.661 117.018  14
   3 -28   0 503.270 94.8924  14
  -3 -28   0 401.566 95.7861  14
  -3 -28  -1 95.8052 59.2652  14
   3 -28   1-29.5672 66.8434  14
   3 -28   2 195.151 69.8900  14
  -4   0  23 175.880 118.456  16
  -4   0  22 89.7153 115.188  13
  -4   0  22-192.183 138.239  16
  -4   0  21-108.835 146.693  13
  -4   0  21 69.5344 116.141  16
  -4   0  20 1518.18 261.357  13
  -4   0  20 1462.29 229.973  16
  -4   0  19-99.3041 149.154  13
  -4   0  19-228.600 167.996  16
  -4   0  18 4965.99 426.279  13
  -4   0  18 5156.14 392.366  16
  -4   0  17-111.124 142.753  16
  -4   0  17-76.5815 116.740  17
  -4   0  17-139.555 163.656  13
  -4   0  17 161.923 148.686  11
  -4   0  17 98.3449 107.658   6
  -4   0  16 8673.81 467.393  16
  -4   0  16 9377.90 548.224  13
  -4   0  16 8048.06 485.204  11
  -4   0  16 8375.40 514.989   6
  -4   0  15-7.36718 99.4463   6
  -4   0  14 546.760 151.302   6
  -4   0  13 4.39248 109.953   6
  -4   0  12 44022.6 1015.99   6
   4   0 -12 44212.0 639.218   8
   4   0 -11-12.2281 65.0159   8
   4   0 -10 32831.8 500.347   8
   4   0  -9-3.20951 53.1468   8
   4   0  -8 3496.89 342.637   1
   4   0  -8 3308.55 149.844   8
   4   0  -7-24.1265 113.780   4
  -4   0   7-63.7960 103.919   4
   4   0  -7-41.4895 54.9828   8
  -4   0   6 24508.0 770.743   4
   4   0  -6 23865.6 350.323   8
  -4   0   5 18.5788 81.0111   4
  -4   0   4 193977. 1860.05   4
   4   0  -3-16.0118 47.6336   1
   4   0  -2 15508.4 259.849   1
   4   0  -1-50.2354 78.4188   3
   4   0   0 173348. 1819.81   3
   4   0   1-24.6125 93.1481   2
  -4   0  -1 94.9574 90.3611   3
  -4   0  -1 20.1986 32.6722   1
   4   0   1 0.62563 44.5627   5
  -4   0  -2 35240.5 607.122   1
   4   0   2 33484.9 879.379   2
   4   0   2 33017.8 432.156   5
  -4   0  -2 33781.2 879.430   3
   4   0   2 33291.9 412.378   7
   4   0   3 68.5554 111.475   2
  -4   0  -3 68.7524 74.8579   3
  -4   0  -3 40.9328 78.2422   1
   4   0   3 38.8978 51.4250   5
   4   0   3 93.8584 48.6709   7
  -4   0  -4 45659.4 1146.13   3
  -4   0  -4 47432.4 979.233   1
   4   0   4 44458.2 1222.31   2
   4   0   4 44484.6 588.846   5
   4   0   4 45301.0 522.070   7
  -4   0  -5 11.4573 64.1404   3
   4   0   5 73.6860 57.2501   5
  -4   0  -5 224.598 112.150   4
   4   0   5 88.3374 47.9540   7
  -4   0  -6 7803.55 541.102   3
  -4   0  -6 7904.71 498.822   1
   4   0   6 7960.38 291.258   5
   4   0   6 7741.76 235.829   7
   4   0   7 46.6355 66.2761   5
   4   0   7-12.5878 59.2714   7
   4   0   8 3793.69 231.656   5
   4   0   9-37.1362 80.9721   5
   4   0  10 5452.43 308.006   5
   4   0  11-15.0128 83.2065   5
   4   0  12 9241.07 444.936   5
   4   0  13-73.6735 117.924   5
   4   0  13-95.7138 94.7246  11
   4   0  14 10969.4 542.222  11
   4   0  14 11333.8 534.003  16
   4   0  14 11528.5 527.417   5
   4   0  15-212.152 152.989  16
   4   0  15 83.3960 99.3123  11
   4   0  16 9946.97 502.116  16
   4   0  16 10195.6 508.179  11
   4   0  17 242.789 113.247  16
   4   0  17-177.750 108.479  11
   4   0  18 2354.58 235.203  16
   4   0  18 2722.63 241.634  11
   4   0  19 117.710 87.8706  11
   4   0  19-127.153 93.1461  16
  -4   1  23 166.952 115.205  16
  -4  -1  23 203.624 132.957  16
  -4   1  22-102.865 122.324  13
  -4  -1  22 86.7179 123.681  13
  -4  -1  22 120.086 124.349  16
  -4   1  22-20.1825 127.004  16
  -4   1  21-184.211 143.188  13
  -4  -1  21 39.2819 136.055  13
  -4  -1  21 45.9534 106.373  16
  -4   1  21 89.6509 120.505  16
  -4   1  20 1798.46 279.788  13
  -4  -1  20 2326.29 309.064  13
  -4  -1  20 1517.94 238.866  16
  -4   1  20 1508.36 234.130  16
  -4  -1  19 1677.86 272.007  13
  -4   1  19 1793.72 276.343  13
  -4   1  19 1638.78 237.099  16
  -4  -1  19 2064.52 263.909  16
  -4   1  18 3402.47 369.809  13
  -4  -1  18 3463.23 363.399  13
  -4  -1  18 3868.52 345.589  16
  -4   1  18 3924.22 339.841  16
  -4  -1  17 11190.7 595.919  17
  -4   1  17 12085.1 564.143  16
  -4  -1  17 11552.4 563.610  16
  -4  -1  17 11767.6 582.574  11
  -4   1  17 12107.9 615.329  11
  -4   1  17 13101.3 645.358   6
  -4  -1  17 11339.2 603.892   6
  -4  -1  17 11417.2 624.668  13
  -4   1  17 11410.0 634.367  13
  -4   1  16 5288.95 361.570  16
  -4  -1  16 4759.70 354.988  16
  -4   1  16 4915.73 409.846  13
  -4  -1  16 4952.01 406.751  13
  -4  -1  16 5361.09 393.169  11
  -4   1  16 5335.93 402.907  11
  -4   1  16 4935.43 394.526   6
  -4  -1  16 5390.77 412.761   6
  -4   1  15 6456.79 433.654   6
  -4  -1  15 5233.58 396.172   6
  -4  -1  14 3317.13 309.233   6
  -4   1  14 4009.19 335.395   6
  -4  -1  13 9876.12 504.087   6
  -4   1  13 9926.22 499.696   6
  -4  -1  12 213.407 118.576   6
   4  -1 -12 209.051 60.2653   8
   4   1 -12 222.719 63.7941   8
  -4   1  12 144.605 101.399   6
   4   1 -11 56867.6 688.145   8
   4  -1 -11 57062.3 696.246   8
   4   1 -10 2364.98 142.032   8
   4  -1 -10 2266.11 141.652   8
   4  -1  -9 47613.5 579.440   8
   4   1  -9 47818.0 574.816   8
   4   1  -8 13763.6 296.371   8
   4  -1  -8 13471.3 294.071   8
   4  -1  -8 14880.5 738.403   4
   4   1  -8 14386.6 686.451   1
  -4  -1   8 12716.3 250.039   5
   4   1  -7 3996.78 158.524   8
   4  -1  -7 4530.28 389.439   4
  -4  -1   7 4258.37 358.781   4
  -4   1   7 4497.98 356.560   4
   4   1  -7 4019.68 338.610   1
   4   1  -6 4865.16 164.153   8
   4  -1  -6 5441.01 384.266   4
  -4  -1   6 4496.83 342.923   4
  -4   1   6 5184.65 353.425   4
   4   1  -6 5456.97 354.468   1
  -4  -1   5 55656.6 1103.64   4
  -4   1   5 58665.3 1067.49   4
   4   1  -5 58818.0 1017.67   1
  -4  -1   4 1714.89 202.184   4
   4   1  -4 1711.15 163.475   1
  -4   1   4 1491.37 166.548   4
  -4   1   3 60136.3 914.802   4
   4   1  -3 59861.2 753.034   1
   4  -1  -2 18595.6 608.072   3
   4  -1  -1 62754.3 1109.10   3
   4   1  -1 61224.0 1078.57   3
   4  -1   0 4390.64 312.755   3
   4   1   0 4465.44 295.453   3
   4  -1   1 62522.9 533.116   5
   4  -1   1 62394.6 1164.65   2
  -4   1  -1 61849.0 1192.51   3
   4   1   1 61585.9 537.858   5
  -4   1  -2 1733.05 223.176   3
   4  -1   2 1629.29 107.170   5
   4  -1   2 1287.76 199.649   2
   4   1   2 1720.67 203.970   2
  -4   1  -2 1587.29 138.086   1
  -4  -1  -2 1710.96 203.268   3
   4   1   2 1801.35 104.361   7
   4   1   2 1674.61 108.776   5
   4  -1   2 1775.70 104.051   7
   4  -1   3 5550.77 198.401   5
  -4   1  -3 5519.56 401.389   3
   4   1   3 5057.72 358.629   2
  -4   1  -3 5572.21 297.618   1
   4  -1   3 5456.05 412.688   2
  -4  -1  -3 5272.39 356.514   3
   4   1   3 5344.47 176.050   7
   4   1   3 5427.59 196.751   5
   4  -1   3 5355.83 177.885   7
   4  -1   4 1098.19 106.409   5
  -4  -1  -4 1065.21 174.603   3
  -4   1  -4 1326.47 220.434   3
   4   1   4 1014.67 190.042   2
   4  -1   4 1372.03 246.403   2
  -4   1  -4 1224.17 169.059   1
  -4   1  -4 1234.83 176.882   4
   4   1   4 1055.97 104.672   5
   4   1   4 1144.74 91.6944   7
   4  -1   4 1163.11 93.4220   7
  -4  -1  -5 50152.2 1205.03   3
   4  -1   5 49062.7 666.181   5
  -4   1  -5 50300.4 1373.00   3
  -4   1  -5 51047.4 1213.66   4
  -4   1  -5 51545.0 1153.66   1
  -4  -1  -5 51493.4 1142.90   1
   4   1   5 48736.5 566.491   7
   4   1   5 48941.9 663.708   5
   4  -1   5 47307.5 563.205   7
   4  -1   6 14744.8 393.411   5
  -4   1  -6 14892.7 689.306   1
   4  -1   6 14609.3 326.753   7
   4   1   6 14606.3 325.228   7
   4   1   6 13915.6 382.229   5
   4  -1   7 87707.2 1022.34   5
   4   1   7 89626.0 1023.80   5
   4   1   7 87384.3 816.754   7
   4  -1   8 11569.5 398.054   5
   4   1   8 11149.9 390.464   5
   4  -1   9 46433.8 840.373   5
   4   1   9 46957.8 840.876   5
   4   1  10 324.704 102.679   5
   4  -1  10 137.169 80.2177   5
   4  -1  11 40221.9 874.111   5
   4   1  11 40203.8 867.412   5
   4  -1  12 8642.15 427.475   5
   4   1  12 9081.73 436.514   5
   4  -1  13 12339.4 538.950  16
   4   1  13 12598.7 680.583  13
   4   1  13 12517.6 579.941  11
   4  -1  13 12125.3 553.999  11
   4   1  13 12859.4 533.645   5
   4  -1  13 12505.9 535.567   5
   4  -1  14 2212.00 232.601   5
   4  -1  14 2257.17 252.349  11
   4   1  14 2065.27 255.017  11
   4  -1  14 2077.76 239.927  16
   4   1  15-135.114 116.291  11
   4  -1  15-104.363 107.344  11
   4  -1  15-27.7228 110.979  16
   4   1  15-116.830 134.292  16
   4  -1  16-10.6720 110.316  11
   4   1  16 113.570 112.838  11
   4   1  16 263.741 118.090  16
   4  -1  16 117.089 122.779  16
   4  -1  17 746.300 156.801  11
   4   1  17 435.665 133.279  11
   4   1  17 802.079 170.571  16
   4  -1  17 591.972 131.856  16
   4  -1  18 204.001 96.8897  11
   4   1  18-38.5824 104.904  11
   4  -1  18 53.2683 100.320  16
   4   1  18 254.257 114.027  16
   4   1  19 171.676 92.8529  11
   4  -1  19 264.083 93.1383  11
   4  -1  19-45.9826 85.7810  16
   4   1  19 95.9206 94.4539  16
  -4   2  23 750.515 153.746  13
  -4   2  23 818.158 148.595  16
  -4   2  22 135.191 114.621  13
  -4  -2  22 189.770 134.257  16
  -4   2  22 280.901 138.837  16
  -4  -2  21 1933.18 269.874  13
  -4   2  21 1968.76 262.286  13
  -4  -2  21 1758.91 232.735  16
  -4   2  21 1925.68 241.982  16
  -4  -2  20 54.7660 140.752  13
  -4   2  20 31.1494 127.563  13
  -4  -2  20 138.164 138.168  16
  -4   2  20 45.5939 125.927  16
  -4   2  19 17310.5 782.083  13
  -4  -2  19 18969.9 810.391  13
  -4  -2  19 17866.2 717.992  16
  -4   2  19 17403.0 693.649  16
  -4  -2  18 674.711 193.216  13
  -4   2  18 621.879 199.469  13
  -4   2  18 722.520 191.875  11
  -4   2  18 641.009 155.208  16
  -4  -2  18 569.736 160.337  16
  -4   2  17 8925.72 497.039  16
  -4  -2  17 8710.92 490.982  16
  -4  -2  17 9553.75 555.250  17
  -4  -2  17 9319.52 562.419  13
  -4   2  17 10231.7 597.868  13
  -4   2  17 9791.17 560.612  11
  -4  -2  17 9042.59 538.910   6
  -4   2  17 9860.26 559.835   6
  -4  -2  16 1301.46 218.298  17
  -4   2  16 1180.38 188.835  16
  -4  -2  16 1348.48 220.703  16
  -4  -2  16 1222.08 219.247  13
  -4   2  16 1298.25 240.026  13
  -4  -2  16 1410.94 220.740  11
  -4   2  16 1359.35 226.519  11
  -4   2  16 1296.17 213.488   6
  -4  -2  16 1189.01 212.657   6
  -4  -2  15 96.2237 101.128   6
  -4   2  15 95.0158 98.8404   6
  -4  -2  14 7463.86 450.616   6
  -4   2  14 6756.15 427.078   6
  -4  -2  13 10338.6 508.495   6
  -4   2  13 11149.7 525.635   6
  -4   2  12 9708.74 474.392   6
  -4  -2  12 9866.76 483.574   6
   4  -2 -12 10269.1 318.748   8
   4   2 -12 9974.29 302.602   8
   4   2 -11 27937.0 484.660   8
   4  -2 -11 28214.1 498.384   8
   4   2 -10 790.966 87.5994   8
   4  -2 -10 791.611 92.6345   8
  -4  -2   9 49506.8 559.430   5
   4   2  -9 49478.5 590.866   8
  -4  -2   8 2794.70 127.743   5
   4  -2  -8 2233.65 306.993   4
   4   2  -8 2067.02 273.878   1
   4   2  -8 2647.36 138.858   8
   4  -2  -7 31796.6 993.545   4
   4   2  -7 31246.6 930.614   1
  -4  -2   7 29831.7 361.517   5
  -4  -2   7 29993.1 958.006   4
  -4   2   7 30165.3 899.438   4
   4   2  -7 29587.1 420.762   8
   4   2  -6 3752.45 303.767   1
   4  -2  -6 3477.55 311.511   4
  -4  -2   6 3644.76 324.982   4
  -4   2   6 3781.41 298.846   4
   4   2  -6 3546.99 146.034   8
   4  -2  -5 12416.4 522.685   4
  -4  -2   5 11935.8 536.169   4
  -4   2   5 12367.2 479.640   4
   4   2  -5 12114.6 481.631   1
  -4   2   4 2308.55 195.126   4
   4   2  -4 2526.64 202.663   1
  -4   2   3 2022.50 166.010   4
  -4  -2   3 1921.72 160.215   1
   4  -2  -3 1938.83 213.832   3
  -4   2   2 12156.7 355.057   4
  -4  -2   2 11084.8 302.148   1
   4  -2  -2 10918.4 478.552   3
   4  -2  -1 3228.97 265.486   3
   4  -2   0 4972.85 173.798   1
   4  -2   0 4745.55 328.356   2
   4   2   0 4907.97 308.932   3
   4   2   1 2299.14 215.270   3
   4  -2   1 2076.50 237.696   2
   4  -2   1 2407.81 114.615   5
   4   2   1 2198.68 114.053   5
  -4   2  -2 13865.9 629.589   3
   4  -2   2 12124.4 269.327   5
   4   2   2 12579.3 496.108   2
   4  -2   2 12746.5 597.008   2
   4   2   2 13277.7 266.681   7
   4   2   2 12748.7 278.674   5
   4  -2   2 13010.2 266.508   7
   4  -2   3 12246.1 293.686   5
  -4   2  -3 12019.8 624.175   3
  -4   2  -3 12835.9 491.322   4
   4   2   3 11774.4 518.354   2
   4  -2   3 11831.6 631.098   2
  -4  -2  -3 12691.3 517.445   3
   4   2   3 12161.6 266.073   7
   4  -2   3 12497.2 272.294   7
   4   2   3 11746.7 288.509   5
  -4   2  -4 2980.59 342.259   3
  -4   2  -4 2439.67 235.637   4
   4  -2   4 2154.59 310.477   2
   4  -2   4 2611.44 153.341   5
   4   2   4 2166.79 258.768   2
  -4  -2  -4 2719.34 255.126   3
   4   2   4 2689.47 133.571   7
   4  -2   4 2517.57 131.831   7
   4   2   4 2775.38 157.116   5
  -4   2  -5-15.3776 103.695   1
  -4  -2  -5-109.371 79.5799   3
   4   2   5 12.2998 54.9886   5
   4  -2   5 44.6737 59.6318   5
  -4   2  -5 215.512 98.4840   4
   4  -2   5 60.8529 47.8328   7
   4   2   5-33.6873 45.6402   7
  -4   2  -6 576.840 176.192   1
   4   2   6 659.351 97.0762   5
   4  -2   6 638.016 99.1881   5
   4  -2   6 752.890 83.9247   7
   4  -2   7 1235.23 137.419   5
   4   2   7 1190.50 130.528   5
   4  -2   7 1099.64 102.730   7
   4   2   8 151.538 74.2660   5
   4  -2   8 168.761 76.7645   5
   4   2   9 590.748 112.917   5
   4  -2   9 474.361 102.590   5
   4   2  10 146.713 77.4817   5
   4  -2  10 215.265 94.9586   5
   4   2  11 1026.44 161.191   5
   4  -2  11 1074.54 161.533   5
   4   2  12 161.138 98.1153   5
   4  -2  12 98.7255 94.1537   5
   4   2  12 243.985 115.253  11
   4   2  13 340.946 135.712  13
   4  -2  13 455.407 133.784  16
   4   2  13 639.881 170.735  11
   4  -2  13 485.454 141.126  11
   4  -2  13 645.120 146.655   5
   4  -2  14 84.8469 105.381  16
   4   2  14 97.3362 105.183  11
   4  -2  14 72.2931 91.4616  11
   4  -2  14-26.4591 98.3854   5
   4  -2  15 2500.43 271.818  16
   4  -2  15 2507.97 261.121  11
   4   2  15 2518.24 279.322  11
   4   2  16 931.918 181.661  16
   4  -2  16 1058.21 182.247  16
   4  -2  16 596.847 126.654  11
   4   2  16 672.539 155.543  11
   4  -2  17 2789.14 264.726  16
   4   2  17 2285.26 245.936  16
   4  -2  17 2901.78 260.761  11
   4   2  17 2344.25 254.408  11
   4  -2  18 813.906 134.949  11
   4   2  18 837.834 153.013  11
   4   2  18 617.241 137.916  16
   4  -2  18 746.810 152.477  16
   4   2  19 287.468 94.2642  11
   4   2  19 219.290 95.2230  16
   4  -2  19 473.345 114.370  16
  -4   3  23 123.111 97.7906  13
  -4   3  23-35.1400 100.672  16
  -4   3  22 249.791 133.559  13
  -4   3  22 427.714 150.813  16
  -4  -3  22 180.622 138.218  16
  -4  -3  21 4286.21 374.666  13
  -4   3  21 4492.56 387.480  13
  -4  -3  21 3728.02 330.071  16
  -4   3  21 4563.30 351.662  16
  -4  -3  20 521.577 176.934  13
  -4   3  20 135.132 144.618  13
  -4  -3  20 581.549 157.629  16
  -4   3  20 605.880 168.558  16
  -4   3  19 13820.0 708.420  13
  -4  -3  19 14417.5 709.951  13
  -4  -3  19 15425.2 672.526  16
  -4   3  19 14846.6 638.711  16
  -4   3  18 2679.80 330.603  13
  -4  -3  18 2270.71 301.985  13
  -4   3  18 1886.35 273.497  11
  -4  -3  18 2338.95 278.524  16
  -4   3  18 2483.22 281.576  16
  -4  -3  17 20987.9 832.006  13
  -4   3  17 21831.7 875.264  13
  -4  -3  17 20618.7 755.152  16
  -4   3  17 22082.0 759.859  16
  -4   3  17 22673.4 855.545  11
  -4   3  17 22833.0 831.348   6
  -4  -3  17 22457.6 834.975   6
  -4  -3  16 2998.08 315.592  17
  -4   3  16 3540.27 307.701  16
  -4  -3  16 2594.27 269.137  16
  -4   3  16 2799.02 326.735  13
  -4  -3  16 2429.22 294.458  13
  -4   3  16 2914.33 317.282  11
  -4  -3  16 3093.58 316.892   6
  -4   3  16 3158.13 314.865   6
  -4  -3  15 24565.8 828.834   6
  -4   3  15 24085.9 810.428   6
  -4   3  14 841.841 175.975   6
  -4  -3  14 825.066 173.997   6
  -4  -3  13 6091.14 398.014   6
  -4   3  13 6793.73 406.661   6
   4  -3 -13 6981.00 279.055   8
   4  -3 -12 196.786 61.3754   8
  -4  -3  12 308.080 124.045   6
  -4   3  12 413.001 126.755   6
   4  -3 -11 8078.49 275.543   8
   4   3 -11 8343.68 268.829   8
  -4  -3  10 5627.74 215.141   5
   4   3 -10 5271.34 208.681   8
   4   3  -9 3.01780 48.1616   8
  -4  -3   9 117.672 57.8241   5
  -4  -3   8 3803.51 155.494   5
   4   3  -8 3651.57 162.138   8
   4  -3  -7 4550.44 393.338   4
  -4  -3   7 4749.03 399.948   4
  -4  -3   7 4288.73 152.562   5
  -4   3   7 4083.23 339.936   4
   4   3  -7 4061.33 352.732   1
   4   3  -7 4085.69 163.946   8
   4  -3  -6 17756.9 685.854   4
  -4  -3   6 17198.5 701.047   4
  -4   3   6 16611.4 610.667   4
   4   3  -6 17750.1 665.632   1
   4   3  -6 16645.8 309.534   8
  -4  -3   5 105912. 1657.28   4
   4  -3  -5 107800. 1510.81   4
  -4   3   5 106108. 1376.27   4
   4  -3  -4 72405.8 1119.65   4
  -4   3   4 73487.3 1021.56   4
  -4  -3   4 70438.0 1090.19   1
   4  -3  -4 70375.9 1211.43   3
  -4  -3   3 46373.4 796.353   1
  -4   3   3 47949.4 724.758   4
   4  -3  -2 27970.8 756.290   3
  -4   3   2 28857.7 484.200   4
  -4  -3   2 27404.6 563.286   1
   4  -3   0 48838.7 1061.94   2
   4   3   0 49358.5 955.908   3
   4   3   1 120027. 1441.99   3
   4  -3   1 121824. 784.148   5
   4  -3   1 120955. 1170.85   1
   4  -3   1 117801. 1753.90   2
   4  -3   2 10336.3 244.974   7
   4   3   2 10325.3 241.193   7
  -4   3  -2 10946.9 597.148   3
   4  -3   2 10162.4 252.958   5
   4   3   2 10028.7 425.320   2
  -4   3  -2 10150.4 355.627   4
   4  -3   2 9542.08 540.339   2
   4  -3   3 29806.7 426.475   7
   4   3   3 29008.2 459.971   5
  -4   3  -3 31687.6 1075.17   3
   4  -3   3 29319.6 459.447   5
  -4   3  -3 30600.2 695.689   4
   4   3   3 27991.4 750.756   2
   4  -3   3 29200.4 1023.69   2
   4   3   4 5206.02 212.529   5
   4  -3   4 4854.23 184.153   7
   4  -3   4 4805.95 208.164   5
  -4   3  -4 5178.88 329.196   4
   4   3   4 4642.14 339.633   2
   4  -3   5 413.886 68.6806   7
   4   3   5 411.184 80.4928   5
  -4   3  -5 331.689 97.3549   4
   4  -3   5 351.664 80.1092   5
   4   3   6 9713.47 326.500   5
   4  -3   6 9501.67 274.692   7
   4  -3   6 9395.91 324.583   5
   4  -3   7 5729.50 222.235   7
   4   3   7 6063.48 274.710   5
   4  -3   7 5557.13 269.132   5
   4   3   8 7694.07 328.797   5
   4  -3   8 8017.24 342.425   5
   4   3   9 9478.36 383.597   5
   4  -3   9 9534.51 394.619   5
   4   3  10 52.5701 75.8663   5
   4  -3  10-2.91706 78.3038   5
   4  -3  11 22303.5 663.235   5
   4   3  12 13063.3 593.262  11
   4  -3  12 12703.7 525.707   5
   4   3  13 26648.2 864.649  11
   4  -3  13 25834.1 771.171  16
   4  -3  13 26637.5 782.246   5
   4   3  14 17532.2 706.524  11
   4  -3  14 16586.0 631.702  11
   4  -3  14 17526.2 653.869  16
   4  -3  14 17601.0 651.430   5
   4  -3  15 2794.68 275.193  16
   4   3  15 3106.18 310.424  11
   4  -3  15 2928.95 270.282  11
   4  -3  16 9455.83 480.925  16
   4   3  16 9667.13 496.677  16
   4   3  16 9235.74 501.616  11
   4   3  17 68.8510 102.070  16
   4   3  17 181.223 100.703  11
   4   3  18 2221.53 230.761  16
   4  -3  18 2163.01 219.741  16
   4   3  18 2292.34 236.904  11
   4   3  19 37.5501 83.7421  11
   4   3  19 47.9635 83.6078  16
  -4   4  23-189.780 119.721  13
  -4   4  23 13.7521 99.3928  16
  -4   4  22 778.815 177.373  13
  -4   4  22 657.713 154.358  16
  -4  -4  21 2108.71 259.579  16
  -4   4  21 2464.25 265.189  16
  -4  -4  20 6893.32 489.857  13
  -4   4  20 7465.06 506.587  13
  -4  -4  20 7035.31 455.194  16
  -4   4  20 6993.88 434.492  16
  -4   4  19 7848.45 537.821  13
  -4  -4  19 8315.24 534.922  13
  -4  -4  19 7815.38 485.317  16
  -4   4  19 8604.07 493.577  16
  -4   4  18 7816.62 519.288  11
  -4  -4  18 7987.33 529.722  13
  -4   4  18 7278.05 518.296  13
  -4   4  18 7983.19 470.024  16
  -4  -4  18 7649.91 484.159  16
  -4  -4  17 4954.74 411.929  13
  -4   4  17 5556.24 458.016  13
  -4  -4  17 4797.65 377.334  16
  -4   4  17 4985.86 366.949  16
  -4   4  17 5040.08 420.610  11
  -4   4  17 5651.43 418.479   6
  -4  -4  17 5147.03 413.465   6
  -4  -4  16 15398.7 691.977  17
  -4  -4  16 15567.8 645.961  16
  -4  -4  16 16358.3 708.889  13
  -4   4  16 16745.1 757.757  13
  -4   4  16 16582.4 738.212  11
  -4  -4  16 15950.5 685.731   6
  -4   4  16 16094.3 676.215   6
  -4   4  15 165.327 99.7310   6
  -4  -4  15 168.175 105.558   6
  -4   4  14 9930.61 502.321   6
  -4  -4  14 9478.29 503.621   6
  -4  -4  13 7655.93 436.417   6
  -4   4  13 7402.39 420.902   6
   4  -4 -13 6930.91 283.571   8
   4  -4 -12 99.7920 57.1132   8
  -4   4  12 166.532 112.004   6
  -4  -4  12 63.1678 102.855   6
  -4  -4  11 20466.9 447.321   5
  -4   4  11 19693.5 633.135   6
   4   4 -11 19755.7 415.662   8
  -4  -4  10 3137.69 170.795   5
   4   4 -10 2897.47 157.910   8
  -4  -4   9 29790.3 478.536   5
   4   4  -9 30411.5 479.551   8
  -4  -4   8 8909.53 248.773   5
   4   4  -8 9302.69 256.853   8
  -4  -4   7 539.326 71.0742   5
  -4  -4   7 431.085 156.075   4
  -4   4   7 450.385 125.333   4
   4   4  -7 501.822 74.4866   8
  -4  -4   6 3247.22 327.462   4
   4  -4  -6 3435.81 310.052   4
  -4   4   6 3755.81 301.544   4
   4   4  -6 3632.87 154.445   8
   4  -4  -5 116.855 81.7889   3
  -4  -4   5 30.0751 97.7143   4
  -4  -4   5 133.085 89.1787   1
   4  -4  -5 105.183 90.6597   4
  -4   4   5 93.0823 81.4137   4
   4   4  -5 109.086 48.8956   8
   4  -4  -4 32.4678 71.0488   3
  -4  -4   4 189.852 99.6762   1
   4  -4  -4 121.502 74.7471   4
  -4   4   4 142.701 70.8379   4
   4  -4  -3 6808.65 385.063   3
  -4   4   3 7074.90 268.221   4
  -4  -4   3 7037.12 350.551   1
   4   4  -3 7444.76 207.980   9
   4  -4  -2 19988.3 655.170   3
  -4   4   2 20682.1 364.003   4
  -4   4   1 5187.41 134.950   4
   4  -4  -1 5355.58 357.234   2
   4  -4   0 355.425 108.361   2
   4  -4   1 553.952 149.331   2
   4   4   1 397.161 103.164   3
   4  -4   1 555.216 112.368   1
  -4   4  -1 515.125 63.2770   4
   4  -4   1 442.893 67.2478   5
  -4   4  -2 20070.7 857.961   3
   4  -4   2 18884.1 354.121   5
  -4   4  -2 18976.9 430.865   4
   4  -4   2 18138.6 564.043   1
   4  -4   2 19479.5 808.432   2
   4  -4   2 19070.2 342.380   7
   4   4   3 71.9033 77.6401   2
   4  -4   3-2.76921 120.190   2
  -4   4  -3 71.6082 57.1051   4
   4  -4   3-4.12391 60.3021   5
   4  -4   3 33.6401 48.3887   7
   4  -4   4 6755.41 250.786   5
  -4   4  -4 7039.17 362.070   4
   4  -4   4 6656.17 219.470   7
   4  -4   5 3776.47 200.573   5
   4  -4   5 3845.56 175.687   7
   4   4   6 106.572 65.9501   5
   4  -4   6 199.769 83.1587   5
   4  -4   6 61.5620 51.6680   7
   4   4   7 164.787 74.5621   5
   4  -4   7 21.4970 68.5923   5
   4  -4   7 85.6487 47.9534   7
   4  -4   8 2532.96 202.760   5
   4  -4   9 1918.54 183.987   5
   4  -4  10 360.586 99.0852   5
   4  -4  11 291.042 118.692   5
   4  -4  12 176.282 97.7981   5
   4   4  12 293.041 116.957  11
   4  -4  13 316.535 124.909   5
   4   4  13 154.718 115.719  11
   4  -4  14 671.594 189.861   5
   4   4  14 806.895 186.907  11
   4  -4  15 174.979 123.470  16
   4   4  15 171.916 114.350  11
   4  -4  16 629.116 165.283  16
   4   4  16 628.982 161.341  11
   4  -4  17 1297.57 192.331  16
   4   4  17 1170.47 192.935  16
   4   4  17 1081.26 181.806  11
   4   4  18 67.1970 100.180  16
   4   4  18 274.325 122.754  11
   4   4  19 144.599 97.1358  16
   4   4  19 441.822 119.771  11
  -4   5  23 802.096 145.171  13
  -4   5  23 1066.11 152.635  16
  -4   5  22-66.1032 115.138  13
  -4   5  22-23.6527 113.797  16
  -4   5  21 742.616 192.531  13
  -4  -5  21 292.059 114.818  16
  -4   5  21 715.176 171.247  16
  -4   5  20-117.628 146.708  13
  -4  -5  20 139.782 122.786  13
  -4  -5  20 12.3808 118.698  16
  -4   5  20-23.8982 113.004  16
  -4  -5  19 3679.41 366.966  13
  -4   5  19 4031.71 387.655  13
  -4  -5  19 3816.74 355.170  16
  -4   5  19 3791.75 338.452  16
  -4   5  18 444.600 147.704  13
  -4  -5  18 355.538 159.261  13
  -4   5  18 417.506 152.837  16
  -4  -5  18 309.961 140.097  16
  -4   5  18 466.046 169.619  11
  -4  -5  17 17990.0 766.001  13
  -4   5  17 18303.9 807.719  13
  -4  -5  17 17331.6 706.900  16
  -4   5  17 19406.4 791.054  11
  -4  -5  17 17793.8 732.219   6
  -4  -5  16 2471.11 283.607  16
  -4   5  16 2589.18 311.774  13
  -4  -5  16 2974.80 313.945  13
  -4   5  16 2670.27 314.246  11
  -4   5  16 2864.89 296.349   6
  -4  -5  16 3065.29 314.013   6
  -4   5  15 28770.2 868.337   6
  -4  -5  15 29682.1 896.288   6
  -4   5  14 31.7076 82.2762   6
  -4  -5  14 119.331 100.643   6
   4  -5 -13 8499.76 323.747   8
  -4  -5  13 8585.90 454.840   6
  -4   5  13 8210.85 438.460   6
  -4  -5  12 1617.57 201.220   6
  -4   5  12 1502.29 193.375   6
   4   5 -11 889.515 107.243   8
  -4  -5  11 1011.99 116.905   5
  -4   5  11 1221.31 172.213   6
  -4  -5  11 891.593 165.149   6
   4   5 -10 1471.62 122.327   8
  -4  -5  10 1421.61 130.489   5
   4   5  -9 16581.1 363.324   8
  -4  -5   9 16063.2 371.561   5
   4   5  -8 1647.79 122.995   8
  -4  -5   8 1634.39 120.685   5
   4   5  -7 10875.2 275.962   8
   4  -5  -7 12136.9 658.525   4
   4  -5  -7 11098.6 515.291   3
   4   5  -6 31587.8 449.656   8
  -4  -5   6 30820.6 1011.15   4
   4  -5  -6 32168.6 953.129   4
   4  -5  -6 30536.0 831.180   3
  -4  -5   6 31523.8 970.704   1
   4   5  -5 5792.41 192.716   8
  -4  -5   5 5463.55 426.244   4
   4  -5  -5 6601.67 393.731   4
  -4  -5   5 5982.95 402.713   1
   4  -5  -5 6178.82 370.593   3
   4   5  -4 792.798 91.1747   9
   4   5  -4 772.463 78.5592   8
   4  -5  -4 835.491 151.158   3
   4  -5  -4 799.898 129.093   4
  -4  -5   4 706.472 148.537   1
   4   5  -3 1514.88 113.957   9
  -4  -5   3 1270.94 177.696   1
   4   5  -2 16356.2 326.604   9
   4  -5  -2 15621.5 601.842   2
  -4   5   2 16727.8 677.735   3
   4   5  -1 3241.18 154.331   9
   4  -5  -1 3396.32 298.618   2
  -4   5   1 3091.48 311.630   3
   4   5   0 758.524 88.4887   9
   4  -5   0 689.885 73.6681   5
   4  -5   0 513.683 142.019   2
  -4   5   0 819.011 179.516   3
   4   5   1 1409.52 106.176   9
   4  -5   1 1223.32 167.452   1
   4  -5   1 1120.27 223.694   2
  -4   5  -1 1539.36 260.989   3
   4  -5   1 1517.06 106.813   5
   4   5   1 1674.53 178.488   3
  -4   5  -2 30888.4 1135.77   3
   4  -5   2 28797.5 777.598   1
  -4   5  -2 30845.5 462.527   4
   4  -5   2 29758.0 461.798   5
   4  -5   2 29366.2 1042.79   2
   4  -5   3 64011.5 676.346   7
   4  -5   3 63053.3 718.530   5
   4  -5   3 63645.6 1231.57   1
   4  -5   4 1375.43 113.122   7
   4  -5   4 1369.43 126.333   5
   4  -5   5 83043.2 819.523   7
   4  -5   5 83008.6 935.807   5
   4  -5   6 279.150 70.1355   7
   4  -5   6 140.620 73.4867   5
   4  -5   7 17913.4 412.905   7
   4  -5   7 18669.3 506.621   5
   4  -5   8 372.385 104.251   5
   4  -5   9 29.8718 81.9526   5
   4  -5  10-99.1664 105.675   5
   4  -5  11 8306.36 417.628   5
   4   5  12 6876.04 431.591  11
   4  -5  12 6810.59 397.573   5
   4  -5  12 6875.49 376.195  15
   4   5  13 39227.7 1034.25  11
   4  -5  13 36624.0 932.366   5
   4   5  14 6460.93 433.563  11
   4  -5  14 6202.46 403.630   5
   4   5  15 43313.7 1087.70  11
   4   5  16 2193.78 259.694  11
   4   5  17 7806.55 427.152  16
   4   5  17 7520.30 431.854  11
   4   5  18 74.0666 98.4019  16
   4   5  18 470.119 131.202  11
   4   5  19 236.544 99.5478  16
   4   5  19 553.550 120.821  11
  -4   6  23 234.998 101.645  16
  -4   6  23 178.523 89.8711  13
  -4   6  22-277.490 149.354  16
  -4   6  22 96.4101 101.725  13
  -4   6  21 70.4160 125.557  16
  -4   6  21 326.699 137.304  13
  -4   6  20 7426.35 440.677  16
  -4  -6  20 6923.58 449.247  16
  -4   6  20 7125.11 489.539  13
  -4   6  19 77.2523 118.509  16
  -4  -6  19 58.7712 137.754  16
  -4   6  19 13.9816 138.809  13
  -4  -6  19-42.8315 130.293  13
  -4  -6  18 11371.9 616.980  13
  -4   6  18 11873.6 656.791  13
  -4   6  18 11315.2 600.582  11
  -4  -6  18 10668.6 569.303  16
  -4   6  18 12600.2 582.023  16
  -4  -6  17 443.464 163.917  13
  -4   6  17 441.367 176.673  13
   4   6 -17 496.348 140.488   9
  -4  -6  17 238.898 129.372  16
  -4   6  17 568.239 174.767  11
  -4  -6  16 12365.0 587.012  16
  -4  -6  16 12181.1 613.574  13
  -4   6  16 12320.8 667.411  13
  -4   6  16 11456.2 535.823  12
  -4   6  16 13186.1 638.623  11
   4   6 -16 11774.1 511.825   9
  -4  -6  16 12739.7 602.634   6
  -4   6  16 12567.6 585.728   6
  -4   6  15-17.5382 101.293   6
  -4  -6  15 16.2953 94.5879   6
  -4   6  14 4079.76 320.200   6
  -4  -6  14 4433.60 343.819   6
  -4   6  13-11.6290 103.662   6
  -4  -6  13-41.1041 87.6992   6
  -4  -6  12 110.300 73.2554   5
  -4  -6  12 36.1142 100.350   6
  -4   6  12 72.2401 82.5216   6
   4   6 -11 250.726 77.9211   8
  -4  -6  11 168.116 77.3618   5
  -4   6  11 15.6549 89.0488   6
  -4  -6  11 182.587 97.1476   6
   4   6 -10 8497.93 280.221   8
  -4  -6  10 8440.58 301.006   5
   4   6  -9 5145.03 212.167   8
  -4  -6   9 4775.93 217.946   5
   4   6  -8 5844.18 219.355   8
  -4  -6   8 5509.56 223.331   5
   4   6  -7 39670.1 544.794   8
   4  -6  -7 39596.1 1223.44   4
   4  -6  -7 39188.9 935.087   3
   4   6  -6 4696.22 187.279   8
   4   6  -6 4755.75 210.799   9
  -4  -6   6 4407.35 403.807   4
   4  -6  -6 4180.37 362.206   4
   4  -6  -6 4639.51 323.063   3
  -4  -6   6 4170.92 385.164   1
   4   6  -5 254.372 63.0395   9
  -4  -6   5 154.777 97.4907   1
   4  -6  -5 294.140 98.0600   3
   4  -6  -5 369.783 119.938   4
   4   6  -4 1220.83 110.605   9
  -4  -6   4 1114.51 192.086   1
   4  -6  -4 1297.38 162.994   4
   4   6  -3 8203.41 250.080   9
   4  -6  -3 8074.27 312.066   4
   4  -6  -3 7655.73 424.380   2
   4   6  -2 770.054 94.6978   9
   4  -6  -2 859.737 160.710   2
  -4   6   2 607.814 156.525   3
   4   6  -1 5959.18 216.680   9
  -4   6   1 5874.61 447.966   3
   4  -6  -1 5345.24 389.206   2
   4   6   0 5.58235 57.7362   9
   4  -6   0 95.2802 54.2981   5
   4  -6   0 3.21425 89.0210   2
  -4   6   0 129.361 141.721   3
   4   6   1 4210.56 182.820   9
  -4   6  -1 4582.15 453.688   3
   4  -6   1 4281.04 178.774   5
   4  -6   1 4056.73 395.455   2
   4   6   1 3823.36 260.350   3
   4   6   2 9747.23 276.547   9
   4  -6   2 9384.71 275.707   5
   4  -6   2 9244.09 485.539   1
   4  -6   3 41313.0 605.709   5
   4  -6   3 41697.9 1076.32   1
   4  -6   4 2223.39 142.105   7
   4  -6   4 2105.33 157.757   5
   4  -6   5 582.168 83.5552   7
   4  -6   5 453.867 91.5748   5
   4  -6   6 60.6396 51.2612   7
   4  -6   6 56.1217 67.9159   5
   4  -6   7 134.547 54.2217   7
   4  -6   7 126.355 72.0338   5
   4  -6   8 3882.48 254.803   5
   4  -6   9-113.801 95.1039   5
   4  -6  10 6356.60 356.925   5
   4  -6  11 1064.24 170.751   5
   4   6  12 3097.32 295.229  11
   4  -6  12 3433.54 275.613  15
   4  -6  12 3057.54 276.114   5
   4  -6  13 1448.87 192.106  15
   4  -6  13 1534.95 206.425   5
   4   6  13 1755.85 234.916  11
   4   6  14 53.5641 107.325  11
   4   6  15 1794.91 243.407  11
   4   6  16 337.422 139.474  11
   4   6  17 789.762 156.526  16
   4   6  17 422.206 137.296  11
   4   6  18 104.885 99.0732  16
   4   6  18-75.6343 96.1423  11
   4   6  19 74.9266 80.7746  16
   4   6  19-66.1630 77.7881  11
  -4   7  23 792.240 134.372  16
  -4   7  23 744.826 132.717  13
  -4   7  22 74.5856 102.193  16
  -4   7  22-19.8466 97.8544  13
  -4   7  21-70.5552 126.726  16
  -4   7  21-71.1226 136.672  13
  -4   7  20-103.252 143.562  16
  -4   7  20 36.0896 114.971  13
  -4   7  19 1084.33 188.659  16
  -4  -7  19 1112.11 212.456  16
  -4   7  19 1203.54 217.168  13
  -4   7  18 749.159 200.564  13
  -4  -7  18 831.549 215.610  13
  -4   7  18 639.138 145.335  12
  -4  -7  18 686.295 178.690  16
  -4   7  18 823.038 181.277  16
  -4  -7  17 10324.8 579.906  13
  -4   7  17 10187.2 609.815  13
   4   7 -17 9418.12 478.728   9
  -4   7  17 9543.59 497.150  12
  -4   7  17 11062.4 584.009  11
  -4  -7  17 9792.62 541.300  16
  -4  -7  16 5415.13 403.918  16
   4   7 -16 4917.92 339.978   9
  -4  -7  16 5594.72 423.679  13
  -4   7  16 4760.59 438.251  13
  -4   7  16 5001.89 396.968  11
  -4   7  16 5741.45 387.738  12
  -4  -7  16 5159.82 387.614   6
  -4   7  16 5256.01 376.240   6
  -4  -7  15 3771.05 333.748  16
  -4   7  15 3419.85 356.226  13
  -4   7  15 3543.94 311.400  12
  -4   7  15 4588.48 381.164  11
  -4  -7  15 4004.39 334.513   6
  -4   7  15 3448.52 299.032   6
   4   7 -15 4009.57 296.578   9
  -4   7  14 3101.86 278.682   6
  -4  -7  14 2638.76 264.202   6
   4   7 -14 2708.87 248.199   9
  -4   7  13 2051.94 217.764   6
  -4  -7  13 2016.25 227.120   6
  -4   7  12 15119.4 550.058   6
  -4  -7  12 15325.8 566.492   6
  -4  -7  12 14768.8 454.067   5
  -4   7  11-3.61972 87.8839   6
  -4  -7  11 29.7705 87.4200   6
  -4  -7  11-19.8840 67.9043   5
  -4   7  10 26122.3 668.406   6
  -4  -7  10 27251.9 562.955   5
  -4  -7   9 1508.16 137.687   5
   4   7  -9 1424.40 144.832   9
   4   7  -8 4880.73 244.604   9
   4  -7  -7 15056.7 796.016   4
   4   7  -7 15516.4 403.634   9
   4  -7  -6 1387.61 230.124   4
   4   7  -6 1468.92 129.603   9
   4  -7  -5 27087.2 774.945   2
   4  -7  -5 28552.5 860.495   4
  -4  -7   5 26586.4 955.306   1
   4   7  -5 27934.4 504.133   9
   4  -7  -4 75476.3 1195.17   4
   4  -7  -4 77611.6 1343.05   2
   4   7  -4 79167.0 829.002   9
   4  -7  -3 5465.97 258.923   4
   4  -7  -3 6050.50 388.242   2
   4   7  -3 6206.43 236.504   9
   4  -7  -2 71957.0 1395.16   2
  -4   7   2 75315.1 1579.73   3
   4   7  -2 75180.8 803.591   9
  -4   7   1 5743.00 466.795   3
   4  -7  -1 5856.96 430.258   2
  -4   7   1 5367.56 204.865   9
   4   7  -1 5825.63 227.595   9
  -4   7   0 109232. 2109.19   3
   4  -7   0 105707. 1902.66   2
   4   7   0 106900. 955.599   9
  -4   7   0 107626. 870.962   9
  -4   7  -1 6725.03 574.320   3
   4  -7   1 5972.06 222.356   5
   4   7   1 5920.84 321.029   3
   4   7   1 6241.54 239.116   9
  -4   7  -1 5803.36 214.837   9
   4  -7   2 19356.5 411.391   5
   4  -7   2 18262.5 742.058   1
   4   7   2 19304.1 415.365   9
   4  -7   3 2744.82 308.494   1
   4  -7   3 2910.60 179.420   5
   4  -7   4 10519.8 344.275   5
   4  -7   4 10242.8 306.668   7
   4  -7   5 11605.7 380.986   5
   4  -7   5 11786.0 340.270   7
   4  -7   6 44370.3 776.892   5
   4  -7   6 43378.5 665.170   7
   4  -7   7 2820.13 217.366   5
   4  -7   7 2745.40 176.065   7
   4  -7   8 11848.6 452.025   5
   4  -7   9 1394.23 177.070   5
   4  -7  10 1385.83 173.602   5
   4   7  11 19284.5 694.147  11
   4  -7  11 19638.0 662.134   5
   4   7  12 4128.44 319.019  12
   4   7  12 3683.35 322.734  11
   4  -7  12 4104.24 319.808   5
   4  -7  12 3699.64 287.635  15
[truncated: 8,271,777 more chars]
